# Supplementary material for: Potential survival benefits from optimized chemotherapy implementation in advanced ovarian cancer: Projections from a microsimulation model
Source: PLoS One. 2019 Sep 20;14(9):e0222828. doi: 10.1371/journal.pone.0222828 (PMC6754166; doi:10.1371/journal.pone.0222828)
Supplement: S1 File — Model output for life expectancy under “current practice” strategy assuming baseline proportion of eligible patients recieving IP chemotherapy is 0.615. (TXT) [file pone.0222828.s001.txt]

Implementation Strategy:
Current Practice 150%IP
ID	LifeExpectancyInMonths
1	14.5
2	28.5
3	29.5
4	83.5
5	402.5
6	120.5
7	52.5
8	4.5
9	56.5
10	20.5
11	92.5
12	77.5
13	30.5
14	14.5
15	55.5
16	74.5
17	25.5
18	25.5
19	49.5
20	17.5
21	44.5
22	246.5
23	35.5
24	28.5
25	14.5
26	22.5
27	61.5
28	1.5
29	30.5
30	4.5
31	59.5
32	86.5
33	22.5
34	77.5
35	3.5
36	358.5
37	351.5
38	38.5
39	134.5
40	0.5
41	55.5
42	22.5
43	0.5
44	21.5
45	6.5
46	417.5
47	52.5
48	53.5
49	0.5
50	55.5
51	95.5
52	63.5
53	34.5
54	60.5
55	30.5
56	74.5
57	19.5
58	66.5
59	130.5
60	23.5
61	55.5
62	206.5
63	87.5
64	22.5
65	83.5
66	120.5
67	0.5
68	293.5
69	59.5
70	0.5
71	69.5
72	62.5
73	67.5
74	4.5
75	110.5
76	60.5
77	70.5
78	310.5
79	25.5
80	25.5
81	13.5
82	53.5
83	31.5
84	85.5
85	271.5
86	33.5
87	18.5
88	81.5
89	0.5
90	69.5
91	34.5
92	27.5
93	41.5
94	22.5
95	47.5
96	167.5
97	97.5
98	42.5
99	20.5
100	95.5
101	38.5
102	115.5
103	29.5
104	0.5
105	3.5
106	19.5
107	0.5
108	62.5
109	1.5
110	106.5
111	33.5
112	46.5
113	34.5
114	72.5
115	50.5
116	17.5
117	32.5
118	58.5
119	322.5
120	52.5
121	75.5
122	87.5
123	54.5
124	11.5
125	88.5
126	21.5
127	18.5
128	36.5
129	27.5
130	37.5
131	33.5
132	65.5
133	31.5
134	5.5
135	69.5
136	13.5
137	79.5
138	18.5
139	34.5
140	10.5
141	88.5
142	72.5
143	48.5
144	26.5
145	8.5
146	27.5
147	73.5
148	80.5
149	14.5
150	46.5
151	67.5
152	22.5
153	1.5
154	47.5
155	286.5
156	45.5
157	18.5
158	81.5
159	109.5
160	58.5
161	14.5
162	345.5
163	19.5
164	83.5
165	109.5
166	26.5
167	34.5
168	72.5
169	207.5
170	33.5
171	18.5
172	26.5
173	60.5
174	444.5
175	28.5
176	237.5
177	26.5
178	48.5
179	10.5
180	63.5
181	84.5
182	53.5
183	23.5
184	118.5
185	70.5
186	15.5
187	21.5
188	18.5
189	100.5
190	71.5
191	102.5
192	15.5
193	91.5
194	51.5
195	82.5
196	52.5
197	313.5
198	35.5
199	133.5
200	4.5
201	58.5
202	18.5
203	79.5
204	67.5
205	55.5
206	0.5
207	210.5
208	96.5
209	58.5
210	28.5
211	16.5
212	125.5
213	80.5
214	28.5
215	10.5
216	32.5
217	46.5
218	303.5
219	2.5
220	417.5
221	21.5
222	12.5
223	59.5
224	24.5
225	18.5
226	2.5
227	112.5
228	135.5
229	25.5
230	29.5
231	30.5
232	66.5
233	20.5
234	56.5
235	126.5
236	31.5
237	14.5
238	378.5
239	3.5
240	27.5
241	43.5
242	17.5
243	73.5
244	45.5
245	62.5
246	30.5
247	62.5
248	44.5
249	18.5
250	30.5
251	110.5
252	102.5
253	22.5
254	28.5
255	59.5
256	33.5
257	53.5
258	70.5
259	44.5
260	17.5
261	84.5
262	15.5
263	116.5
264	51.5
265	30.5
266	23.5
267	30.5
268	74.5
269	26.5
270	0.5
271	412.5
272	18.5
273	99.5
274	58.5
275	18.5
276	11.5
277	50.5
278	11.5
279	63.5
280	77.5
281	18.5
282	19.5
283	47.5
284	71.5
285	31.5
286	3.5
287	61.5
288	125.5
289	25.5
290	131.5
291	19.5
292	30.5
293	68.5
294	57.5
295	11.5
296	29.5
297	14.5
298	15.5
299	327.5
300	121.5
301	33.5
302	93.5
303	35.5
304	24.5
305	110.5
306	18.5
307	69.5
308	9.5
309	53.5
310	89.5
311	56.5
312	49.5
313	93.5
314	113.5
315	115.5
316	95.5
317	82.5
318	31.5
319	19.5
320	32.5
321	274.5
322	34.5
323	22.5
324	45.5
325	14.5
326	81.5
327	138.5
328	21.5
329	233.5
330	300.5
331	89.5
332	15.5
333	100.5
334	13.5
335	34.5
336	11.5
337	21.5
338	90.5
339	80.5
340	20.5
341	34.5
342	23.5
343	49.5
344	46.5
345	130.5
346	13.5
347	23.5
348	9.5
349	444.5
350	49.5
351	23.5
352	67.5
353	64.5
354	69.5
355	4.5
356	134.5
357	11.5
358	33.5
359	105.5
360	28.5
361	98.5
362	33.5
363	316.5
364	61.5
365	28.5
366	0.5
367	41.5
368	0.5
369	22.5
370	56.5
371	118.5
372	35.5
373	40.5
374	34.5
375	114.5
376	296.5
377	237.5
378	24.5
379	67.5
380	12.5
381	34.5
382	21.5
383	42.5
384	12.5
385	18.5
386	444.5
387	100.5
388	31.5
389	104.5
390	40.5
391	33.5
392	0.5
393	18.5
394	123.5
395	13.5
396	56.5
397	151.5
398	106.5
399	0.5
400	32.5
401	103.5
402	113.5
403	27.5
404	107.5
405	321.5
406	84.5
407	94.5
408	17.5
409	20.5
410	65.5
411	29.5
412	101.5
413	67.5
414	9.5
415	18.5
416	17.5
417	50.5
418	17.5
419	105.5
420	22.5
421	95.5
422	45.5
423	78.5
424	399.5
425	49.5
426	47.5
427	100.5
428	60.5
429	18.5
430	76.5
431	35.5
432	92.5
433	46.5
434	403.5
435	95.5
436	53.5
437	14.5
438	72.5
439	55.5
440	73.5
441	0.5
442	21.5
443	34.5
444	15.5
445	34.5
446	78.5
447	12.5
448	193.5
449	11.5
450	3.5
451	62.5
452	42.5
453	84.5
454	47.5
455	7.5
456	17.5
457	45.5
458	20.5
459	108.5
460	17.5
461	102.5
462	105.5
463	336.5
464	32.5
465	0.5
466	77.5
467	21.5
468	18.5
469	13.5
470	45.5
471	115.5
472	110.5
473	115.5
474	58.5
475	124.5
476	34.5
477	20.5
478	25.5
479	46.5
480	26.5
481	36.5
482	24.5
483	28.5
484	72.5
485	35.5
486	65.5
487	3.5
488	35.5
489	21.5
490	44.5
491	38.5
492	310.5
493	125.5
494	120.5
495	84.5
496	32.5
497	71.5
498	44.5
499	372.5
500	77.5
501	80.5
502	21.5
503	49.5
504	60.5
505	80.5
506	55.5
507	44.5
508	2.5
509	113.5
510	84.5
511	16.5
512	128.5
513	28.5
514	97.5
515	24.5
516	77.5
517	0.5
518	20.5
519	233.5
520	23.5
521	18.5
522	14.5
523	51.5
524	58.5
525	242.5
526	81.5
527	56.5
528	79.5
529	55.5
530	68.5
531	75.5
532	131.5
533	368.5
534	336.5
535	31.5
536	70.5
537	102.5
538	71.5
539	78.5
540	152.5
541	19.5
542	45.5
543	34.5
544	70.5
545	18.5
546	13.5
547	257.5
548	74.5
549	51.5
550	55.5
551	20.5
552	13.5
553	47.5
554	32.5
555	17.5
556	21.5
557	363.5
558	411.5
559	38.5
560	34.5
561	131.5
562	41.5
563	5.5
564	37.5
565	251.5
566	46.5
567	7.5
568	27.5
569	22.5
570	259.5
571	25.5
572	32.5
573	40.5
574	60.5
575	71.5
576	5.5
577	34.5
578	22.5
579	10.5
580	63.5
581	14.5
582	60.5
583	21.5
584	44.5
585	41.5
586	23.5
587	25.5
588	22.5
589	3.5
590	16.5
591	55.5
592	35.5
593	15.5
594	35.5
595	24.5
596	17.5
597	28.5
598	131.5
599	24.5
600	33.5
601	23.5
602	59.5
603	48.5
604	241.5
605	42.5
606	333.5
607	85.5
608	97.5
609	94.5
610	89.5
611	91.5
612	0.5
613	71.5
614	11.5
615	95.5
616	0.5
617	73.5
618	33.5
619	20.5
620	230.5
621	22.5
622	94.5
623	67.5
624	23.5
625	116.5
626	15.5
627	28.5
628	26.5
629	332.5
630	102.5
631	41.5
632	51.5
633	54.5
634	48.5
635	16.5
636	20.5
637	56.5
638	48.5
639	1.5
640	19.5
641	42.5
642	7.5
643	61.5
644	383.5
645	32.5
646	233.5
647	40.5
648	315.5
649	273.5
650	56.5
651	95.5
652	55.5
653	28.5
654	34.5
655	38.5
656	0.5
657	35.5
658	33.5
659	44.5
660	187.5
661	53.5
662	23.5
663	26.5
664	29.5
665	68.5
666	124.5
667	17.5
668	21.5
669	23.5
670	60.5
671	9.5
672	69.5
673	7.5
674	395.5
675	122.5
676	15.5
677	20.5
678	23.5
679	28.5
680	24.5
681	24.5
682	33.5
683	48.5
684	95.5
685	53.5
686	53.5
687	35.5
688	134.5
689	46.5
690	88.5
691	90.5
692	73.5
693	11.5
694	105.5
695	33.5
696	66.5
697	81.5
698	31.5
699	98.5
700	31.5
701	31.5
702	72.5
703	79.5
704	31.5
705	22.5
706	45.5
707	25.5
708	105.5
709	17.5
710	63.5
711	96.5
712	27.5
713	109.5
714	16.5
715	116.5
716	84.5
717	30.5
718	0.5
719	117.5
720	69.5
721	8.5
722	87.5
723	43.5
724	18.5
725	41.5
726	34.5
727	0.5
728	98.5
729	444.5
730	420.5
731	94.5
732	13.5
733	6.5
734	21.5
735	33.5
736	38.5
737	18.5
738	144.5
739	48.5
740	19.5
741	22.5
742	64.5
743	32.5
744	56.5
745	51.5
746	75.5
747	21.5
748	28.5
749	42.5
750	75.5
751	22.5
752	45.5
753	171.5
754	62.5
755	12.5
756	80.5
757	28.5
758	38.5
759	21.5
760	59.5
761	25.5
762	35.5
763	28.5
764	3.5
765	18.5
766	9.5
767	51.5
768	40.5
769	0.5
770	76.5
771	143.5
772	61.5
773	120.5
774	67.5
775	38.5
776	1.5
777	42.5
778	22.5
779	33.5
780	378.5
781	12.5
782	103.5
783	99.5
784	99.5
785	48.5
786	9.5
787	47.5
788	59.5
789	59.5
790	411.5
791	1.5
792	0.5
793	31.5
794	150.5
795	54.5
796	21.5
797	107.5
798	77.5
799	40.5
800	17.5
801	104.5
802	42.5
803	13.5
804	32.5
805	99.5
806	56.5
807	142.5
808	33.5
809	51.5
810	0.5
811	3.5
812	19.5
813	15.5
814	20.5
815	30.5
816	73.5
817	29.5
818	44.5
819	60.5
820	56.5
821	119.5
822	93.5
823	60.5
824	48.5
825	21.5
826	65.5
827	68.5
828	49.5
829	118.5
830	35.5
831	58.5
832	52.5
833	60.5
834	81.5
835	0.5
836	240.5
837	121.5
838	0.5
839	14.5
840	0.5
841	25.5
842	40.5
843	28.5
844	130.5
845	350.5
846	31.5
847	36.5
848	34.5
849	57.5
850	7.5
851	14.5
852	52.5
853	8.5
854	28.5
855	15.5
856	71.5
857	20.5
858	38.5
859	43.5
860	297.5
861	40.5
862	82.5
863	50.5
864	95.5
865	50.5
866	15.5
867	15.5
868	64.5
869	2.5
870	35.5
871	23.5
872	29.5
873	20.5
874	52.5
875	81.5
876	29.5
877	24.5
878	55.5
879	91.5
880	18.5
881	42.5
882	99.5
883	15.5
884	67.5
885	25.5
886	64.5
887	108.5
888	68.5
889	0.5
890	49.5
891	22.5
892	7.5
893	59.5
894	71.5
895	18.5
896	30.5
897	32.5
898	30.5
899	62.5
900	102.5
901	19.5
902	98.5
903	107.5
904	93.5
905	54.5
906	23.5
907	29.5
908	8.5
909	19.5
910	31.5
911	53.5
912	15.5
913	44.5
914	63.5
915	57.5
916	40.5
917	23.5
918	57.5
919	115.5
920	17.5
921	80.5
922	93.5
923	23.5
924	96.5
925	9.5
926	30.5
927	25.5
928	36.5
929	32.5
930	61.5
931	25.5
932	67.5
933	444.5
934	71.5
935	25.5
936	185.5
937	32.5
938	10.5
939	113.5
940	36.5
941	42.5
942	134.5
943	29.5
944	87.5
945	386.5
946	3.5
947	85.5
948	217.5
949	44.5
950	54.5
951	44.5
952	21.5
953	15.5
954	1.5
955	55.5
956	47.5
957	18.5
958	344.5
959	10.5
960	106.5
961	40.5
962	80.5
963	14.5
964	11.5
965	24.5
966	58.5
967	28.5
968	91.5
969	26.5
970	63.5
971	46.5
972	34.5
973	46.5
974	15.5
975	43.5
976	54.5
977	51.5
978	142.5
979	82.5
980	0.5
981	3.5
982	34.5
983	16.5
984	40.5
985	52.5
986	93.5
987	113.5
988	0.5
989	430.5
990	7.5
991	18.5
992	31.5
993	73.5
994	83.5
995	4.5
996	44.5
997	46.5
998	37.5
999	24.5
1000	36.5
1001	7.5
1002	96.5
1003	42.5
1004	83.5
1005	28.5
1006	417.5
1007	62.5
1008	89.5
1009	70.5
1010	91.5
1011	44.5
1012	44.5
1013	42.5
1014	23.5
1015	129.5
1016	88.5
1017	22.5
1018	18.5
1019	80.5
1020	29.5
1021	27.5
1022	14.5
1023	410.5
1024	76.5
1025	55.5
1026	43.5
1027	36.5
1028	11.5
1029	99.5
1030	96.5
1031	16.5
1032	9.5
1033	9.5
1034	29.5
1035	57.5
1036	18.5
1037	23.5
1038	56.5
1039	13.5
1040	0.5
1041	38.5
1042	8.5
1043	25.5
1044	0.5
1045	97.5
1046	31.5
1047	101.5
1048	90.5
1049	13.5
1050	33.5
1051	31.5
1052	11.5
1053	57.5
1054	65.5
1055	31.5
1056	106.5
1057	208.5
1058	0.5
1059	40.5
1060	20.5
1061	0.5
1062	71.5
1063	58.5
1064	11.5
1065	78.5
1066	78.5
1067	69.5
1068	66.5
1069	34.5
1070	20.5
1071	11.5
1072	112.5
1073	18.5
1074	17.5
1075	16.5
1076	17.5
1077	23.5
1078	1.5
1079	18.5
1080	21.5
1081	6.5
1082	320.5
1083	134.5
1084	35.5
1085	126.5
1086	32.5
1087	124.5
1088	0.5
1089	0.5
1090	26.5
1091	0.5
1092	28.5
1093	47.5
1094	88.5
1095	46.5
1096	54.5
1097	222.5
1098	103.5
1099	34.5
1100	112.5
1101	1.5
1102	37.5
1103	63.5
1104	44.5
1105	21.5
1106	75.5
1107	61.5
1108	20.5
1109	19.5
1110	39.5
1111	326.5
1112	28.5
1113	19.5
1114	18.5
1115	87.5
1116	31.5
1117	67.5
1118	320.5
1119	331.5
1120	66.5
1121	18.5
1122	340.5
1123	30.5
1124	83.5
1125	12.5
1126	37.5
1127	101.5
1128	94.5
1129	0.5
1130	65.5
1131	38.5
1132	44.5
1133	89.5
1134	7.5
1135	121.5
1136	59.5
1137	35.5
1138	353.5
1139	51.5
1140	29.5
1141	342.5
1142	30.5
1143	29.5
1144	61.5
1145	22.5
1146	53.5
1147	124.5
1148	7.5
1149	49.5
1150	21.5
1151	40.5
1152	26.5
1153	11.5
1154	75.5
1155	100.5
1156	38.5
1157	61.5
1158	18.5
1159	57.5
1160	21.5
1161	43.5
1162	16.5
1163	27.5
1164	12.5
1165	88.5
1166	63.5
1167	20.5
1168	33.5
1169	54.5
1170	51.5
1171	74.5
1172	31.5
1173	17.5
1174	89.5
1175	87.5
1176	100.5
1177	29.5
1178	99.5
1179	81.5
1180	308.5
1181	204.5
1182	15.5
1183	33.5
1184	130.5
1185	41.5
1186	88.5
1187	11.5
1188	40.5
1189	69.5
1190	46.5
1191	83.5
1192	20.5
1193	120.5
1194	103.5
1195	97.5
1196	77.5
1197	17.5
1198	18.5
1199	26.5
1200	35.5
1201	42.5
1202	21.5
1203	84.5
1204	87.5
1205	13.5
1206	53.5
1207	50.5
1208	22.5
1209	18.5
1210	43.5
1211	82.5
1212	50.5
1213	391.5
1214	62.5
1215	92.5
1216	45.5
1217	64.5
1218	2.5
1219	19.5
1220	45.5
1221	125.5
1222	29.5
1223	56.5
1224	34.5
1225	14.5
1226	33.5
1227	81.5
1228	2.5
1229	49.5
1230	197.5
1231	55.5
1232	137.5
1233	243.5
1234	294.5
1235	14.5
1236	262.5
1237	41.5
1238	24.5
1239	281.5
1240	18.5
1241	26.5
1242	64.5
1243	7.5
1244	38.5
1245	14.5
1246	86.5
1247	64.5
1248	65.5
1249	45.5
1250	18.5
1251	28.5
1252	330.5
1253	56.5
1254	20.5
1255	13.5
1256	2.5
1257	15.5
1258	106.5
1259	24.5
1260	142.5
1261	9.5
1262	128.5
1263	64.5
1264	0.5
1265	124.5
1266	86.5
1267	45.5
1268	53.5
1269	40.5
1270	27.5
1271	35.5
1272	41.5
1273	27.5
1274	55.5
1275	20.5
1276	11.5
1277	32.5
1278	53.5
1279	9.5
1280	91.5
1281	88.5
1282	115.5
1283	301.5
1284	31.5
1285	19.5
1286	170.5
1287	444.5
1288	319.5
1289	54.5
1290	99.5
1291	26.5
1292	28.5
1293	5.5
1294	32.5
1295	21.5
1296	82.5
1297	6.5
1298	43.5
1299	13.5
1300	90.5
1301	57.5
1302	40.5
1303	62.5
1304	28.5
1305	48.5
1306	127.5
1307	108.5
1308	70.5
1309	104.5
1310	25.5
1311	334.5
1312	17.5
1313	268.5
1314	53.5
1315	53.5
1316	15.5
1317	37.5
1318	442.5
1319	114.5
1320	23.5
1321	5.5
1322	110.5
1323	71.5
1324	121.5
1325	21.5
1326	28.5
1327	18.5
1328	35.5
1329	34.5
1330	107.5
1331	89.5
1332	94.5
1333	51.5
1334	23.5
1335	24.5
1336	35.5
1337	31.5
1338	19.5
1339	31.5
1340	358.5
1341	33.5
1342	80.5
1343	53.5
1344	60.5
1345	133.5
1346	60.5
1347	136.5
1348	72.5
1349	25.5
1350	57.5
1351	45.5
1352	113.5
1353	56.5
1354	31.5
1355	77.5
1356	33.5
1357	31.5
1358	122.5
1359	80.5
1360	17.5
1361	24.5
1362	13.5
1363	41.5
1364	32.5
1365	80.5
1366	49.5
1367	43.5
1368	46.5
1369	109.5
1370	40.5
1371	47.5
1372	15.5
1373	8.5
1374	25.5
1375	129.5
1376	52.5
1377	34.5
1378	0.5
1379	16.5
1380	52.5
1381	8.5
1382	22.5
1383	57.5
1384	62.5
1385	41.5
1386	56.5
1387	58.5
1388	67.5
1389	42.5
1390	40.5
1391	43.5
1392	2.5
1393	19.5
1394	22.5
1395	103.5
1396	59.5
1397	27.5
1398	18.5
1399	60.5
1400	58.5
1401	21.5
1402	0.5
1403	115.5
1404	68.5
1405	47.5
1406	11.5
1407	19.5
1408	38.5
1409	51.5
1410	0.5
1411	59.5
1412	195.5
1413	3.5
1414	21.5
1415	53.5
1416	64.5
1417	10.5
1418	29.5
1419	402.5
1420	56.5
1421	42.5
1422	53.5
1423	45.5
1424	26.5
1425	2.5
1426	11.5
1427	1.5
1428	19.5
1429	109.5
1430	18.5
1431	63.5
1432	30.5
1433	25.5
1434	66.5
1435	34.5
1436	63.5
1437	83.5
1438	41.5
1439	15.5
1440	52.5
1441	45.5
1442	13.5
1443	149.5
1444	42.5
1445	307.5
1446	20.5
1447	55.5
1448	79.5
1449	52.5
1450	107.5
1451	100.5
1452	13.5
1453	55.5
1454	68.5
1455	0.5
1456	24.5
1457	13.5
1458	46.5
1459	31.5
1460	62.5
1461	6.5
1462	36.5
1463	35.5
1464	10.5
1465	22.5
1466	48.5
1467	45.5
1468	143.5
1469	64.5
1470	360.5
1471	8.5
1472	39.5
1473	44.5
1474	63.5
1475	38.5
1476	61.5
1477	6.5
1478	12.5
1479	210.5
1480	345.5
1481	180.5
1482	38.5
1483	25.5
1484	17.5
1485	23.5
1486	27.5
1487	32.5
1488	17.5
1489	0.5
1490	49.5
1491	35.5
1492	14.5
1493	333.5
1494	29.5
1495	56.5
1496	3.5
1497	32.5
1498	19.5
1499	191.5
1500	3.5
1501	299.5
1502	66.5
1503	12.5
1504	37.5
1505	18.5
1506	40.5
1507	23.5
1508	27.5
1509	43.5
1510	94.5
1511	82.5
1512	54.5
1513	22.5
1514	74.5
1515	73.5
1516	66.5
1517	43.5
1518	20.5
1519	34.5
1520	79.5
1521	35.5
1522	63.5
1523	220.5
1524	52.5
1525	44.5
1526	25.5
1527	11.5
1528	49.5
1529	15.5
1530	27.5
1531	23.5
1532	0.5
1533	41.5
1534	121.5
1535	24.5
1536	41.5
1537	60.5
1538	89.5
1539	89.5
1540	59.5
1541	97.5
1542	118.5
1543	82.5
1544	49.5
1545	3.5
1546	409.5
1547	64.5
1548	25.5
1549	21.5
1550	86.5
1551	44.5
1552	14.5
1553	58.5
1554	76.5
1555	109.5
1556	20.5
1557	2.5
1558	19.5
1559	71.5
1560	42.5
1561	118.5
1562	20.5
1563	7.5
1564	60.5
1565	134.5
1566	3.5
1567	69.5
1568	34.5
1569	46.5
1570	64.5
1571	23.5
1572	29.5
1573	31.5
1574	34.5
1575	75.5
1576	9.5
1577	20.5
1578	20.5
1579	63.5
1580	74.5
1581	17.5
1582	6.5
1583	26.5
1584	5.5
1585	28.5
1586	388.5
1587	22.5
1588	16.5
1589	24.5
1590	65.5
1591	25.5
1592	30.5
1593	112.5
1594	108.5
1595	89.5
1596	75.5
1597	49.5
1598	27.5
1599	30.5
1600	11.5
1601	59.5
1602	41.5
1603	27.5
1604	21.5
1605	48.5
1606	0.5
1607	0.5
1608	25.5
1609	49.5
1610	139.5
1611	103.5
1612	73.5
1613	104.5
1614	74.5
1615	124.5
1616	103.5
1617	251.5
1618	48.5
1619	98.5
1620	16.5
1621	46.5
1622	15.5
1623	9.5
1624	49.5
1625	28.5
1626	69.5
1627	21.5
1628	41.5
1629	19.5
1630	137.5
1631	32.5
1632	97.5
1633	109.5
1634	30.5
1635	17.5
1636	33.5
1637	25.5
1638	339.5
1639	19.5
1640	15.5
1641	112.5
1642	21.5
1643	15.5
1644	13.5
1645	24.5
1646	41.5
1647	12.5
1648	18.5
1649	13.5
1650	25.5
1651	82.5
1652	276.5
1653	13.5
1654	29.5
1655	288.5
1656	29.5
1657	75.5
1658	127.5
1659	104.5
1660	48.5
1661	33.5
1662	31.5
1663	29.5
1664	22.5
1665	69.5
1666	47.5
1667	14.5
1668	0.5
1669	43.5
1670	18.5
1671	25.5
1672	21.5
1673	265.5
1674	139.5
1675	23.5
1676	282.5
1677	10.5
1678	15.5
1679	44.5
1680	136.5
1681	133.5
1682	66.5
1683	28.5
1684	94.5
1685	61.5
1686	17.5
1687	0.5
1688	43.5
1689	40.5
1690	63.5
1691	0.5
1692	38.5
1693	121.5
1694	62.5
1695	25.5
1696	34.5
1697	12.5
1698	91.5
1699	5.5
1700	33.5
1701	92.5
1702	27.5
1703	101.5
1704	0.5
1705	37.5
1706	28.5
1707	256.5
1708	69.5
1709	244.5
1710	130.5
1711	117.5
1712	2.5
1713	72.5
1714	31.5
1715	59.5
1716	32.5
1717	74.5
1718	348.5
1719	26.5
1720	35.5
1721	62.5
1722	108.5
1723	23.5
1724	18.5
1725	93.5
1726	258.5
1727	35.5
1728	141.5
1729	67.5
1730	37.5
1731	16.5
1732	64.5
1733	3.5
1734	42.5
1735	20.5
1736	31.5
1737	22.5
1738	51.5
1739	28.5
1740	21.5
1741	62.5
1742	16.5
1743	13.5
1744	20.5
1745	62.5
1746	47.5
1747	15.5
1748	24.5
1749	0.5
1750	58.5
1751	78.5
1752	52.5
1753	81.5
1754	66.5
1755	36.5
1756	99.5
1757	34.5
1758	27.5
1759	29.5
1760	45.5
1761	42.5
1762	87.5
1763	88.5
1764	129.5
1765	308.5
1766	44.5
1767	6.5
1768	38.5
1769	41.5
1770	19.5
1771	48.5
1772	119.5
1773	43.5
1774	22.5
1775	99.5
1776	20.5
1777	1.5
1778	18.5
1779	13.5
1780	29.5
1781	32.5
1782	18.5
1783	105.5
1784	349.5
1785	26.5
1786	12.5
1787	72.5
1788	3.5
1789	54.5
1790	25.5
1791	122.5
1792	72.5
1793	78.5
1794	0.5
1795	34.5
1796	64.5
1797	387.5
1798	118.5
1799	22.5
1800	13.5
1801	52.5
1802	20.5
1803	50.5
1804	64.5
1805	35.5
1806	20.5
1807	30.5
1808	20.5
1809	11.5
1810	106.5
1811	32.5
1812	15.5
1813	108.5
1814	104.5
1815	97.5
1816	28.5
1817	73.5
1818	3.5
1819	33.5
1820	32.5
1821	67.5
1822	22.5
1823	29.5
1824	25.5
1825	63.5
1826	285.5
1827	12.5
1828	14.5
1829	130.5
1830	3.5
1831	10.5
1832	12.5
1833	143.5
1834	28.5
1835	56.5
1836	50.5
1837	65.5
1838	47.5
1839	75.5
1840	42.5
1841	15.5
1842	16.5
1843	38.5
1844	38.5
1845	72.5
1846	267.5
1847	94.5
1848	78.5
1849	32.5
1850	104.5
1851	24.5
1852	34.5
1853	15.5
1854	28.5
1855	20.5
1856	85.5
1857	56.5
1858	24.5
1859	25.5
1860	139.5
1861	238.5
1862	80.5
1863	72.5
1864	10.5
1865	113.5
1866	18.5
1867	424.5
1868	94.5
1869	59.5
1870	132.5
1871	133.5
1872	28.5
1873	61.5
1874	24.5
1875	68.5
1876	21.5
1877	27.5
1878	52.5
1879	25.5
1880	23.5
1881	78.5
1882	47.5
1883	38.5
1884	380.5
1885	104.5
1886	15.5
1887	293.5
1888	304.5
1889	63.5
1890	94.5
1891	87.5
1892	88.5
1893	19.5
1894	23.5
1895	52.5
1896	0.5
1897	56.5
1898	3.5
1899	29.5
1900	81.5
1901	13.5
1902	23.5
1903	15.5
1904	25.5
1905	148.5
1906	18.5
1907	21.5
1908	45.5
1909	32.5
1910	35.5
1911	330.5
1912	63.5
1913	72.5
1914	29.5
1915	31.5
1916	36.5
1917	103.5
1918	23.5
1919	142.5
1920	27.5
1921	11.5
1922	22.5
1923	248.5
1924	34.5
1925	68.5
1926	15.5
1927	115.5
1928	54.5
1929	99.5
1930	128.5
1931	55.5
1932	67.5
1933	21.5
1934	15.5
1935	10.5
1936	27.5
1937	61.5
1938	2.5
1939	98.5
1940	29.5
1941	46.5
1942	48.5
1943	0.5
1944	71.5
1945	11.5
1946	59.5
1947	84.5
1948	0.5
1949	87.5
1950	410.5
1951	9.5
1952	55.5
1953	17.5
1954	184.5
1955	21.5
1956	41.5
1957	76.5
1958	249.5
1959	123.5
1960	45.5
1961	69.5
1962	33.5
1963	114.5
1964	31.5
1965	22.5
1966	32.5
1967	46.5
1968	93.5
1969	61.5
1970	8.5
1971	138.5
1972	92.5
1973	49.5
1974	122.5
1975	56.5
1976	45.5
1977	33.5
1978	21.5
1979	76.5
1980	23.5
1981	0.5
1982	20.5
1983	73.5
1984	22.5
1985	44.5
1986	100.5
1987	59.5
1988	0.5
1989	24.5
1990	47.5
1991	38.5
1992	0.5
1993	60.5
1994	126.5
1995	60.5
1996	43.5
1997	41.5
[truncated: 998,000+ more rows]
