# Supplementary material for: Potential survival benefits from optimized chemotherapy implementation in advanced ovarian cancer: Projections from a microsimulation model
Source: PLoS One. 2019 Sep 20;14(9):e0222828. doi: 10.1371/journal.pone.0222828 (PMC6754166; doi:10.1371/journal.pone.0222828)
Supplement: S2 File — Model output for life expectancy under “current practice” strategy assuming baseline proportion of eligible patients recieving IP chemotherapy is 0.205. (TXT) [file pone.0222828.s002.txt]

Implementation Strategy:
Current Practice 50%IP
ID	LifeExpectancyInMonths
1	14.5
2	28.5
3	29.5
4	332.5
5	102.5
6	49.5
7	120.5
8	26.5
9	22.5
10	50.5
11	60.5
12	205.5
13	34.5
14	59.5
15	48.5
16	32.5
17	49.5
18	17.5
19	44.5
20	55.5
21	107.5
22	31.5
23	37.5
24	35.5
25	28.5
26	14.5
27	85.5
28	30.5
29	69.5
30	14.5
31	23.5
32	40.5
33	22.5
34	77.5
35	3.5
36	34.5
37	249.5
38	43.5
39	35.5
40	18.5
41	42.5
42	18.5
43	51.5
44	31.5
45	30.5
46	95.5
47	74.5
48	111.5
49	0.5
50	55.5
51	22.5
52	0.5
53	21.5
54	6.5
55	417.5
56	52.5
57	53.5
58	0.5
59	26.5
60	69.5
61	44.5
62	22.5
63	19.5
64	24.5
65	213.5
66	80.5
67	130.5
68	23.5
69	55.5
70	20.5
71	69.5
72	12.5
73	89.5
74	361.5
75	57.5
76	34.5
77	49.5
78	78.5
79	12.5
80	66.5
81	0.5
82	69.5
83	62.5
84	67.5
85	4.5
86	51.5
87	103.5
88	326.5
89	27.5
90	54.5
91	10.5
92	25.5
93	13.5
94	53.5
95	31.5
96	85.5
97	271.5
98	40.5
99	0.5
100	94.5
101	0.5
102	69.5
103	10.5
104	73.5
105	143.5
106	226.5
107	42.5
108	20.5
109	95.5
110	38.5
111	115.5
112	31.5
113	3.5
114	21.5
115	70.5
116	239.5
117	119.5
118	17.5
119	32.5
120	58.5
121	322.5
122	52.5
123	75.5
124	87.5
125	54.5
126	11.5
127	88.5
128	21.5
129	90.5
130	37.5
131	104.5
132	31.5
133	5.5
134	69.5
135	64.5
136	11.5
137	34.5
138	47.5
139	88.5
140	72.5
141	80.5
142	8.5
143	27.5
144	73.5
145	80.5
146	14.5
147	33.5
148	9.5
149	63.5
150	22.5
151	1.5
152	47.5
153	13.5
154	99.5
155	31.5
156	76.5
157	42.5
158	64.5
159	46.5
160	124.5
161	32.5
162	19.5
163	35.5
164	101.5
165	116.5
166	28.5
167	96.5
168	74.5
169	92.5
170	41.5
171	28.5
172	34.5
173	72.5
174	18.5
175	184.5
176	33.5
177	47.5
178	60.5
179	444.5
180	28.5
181	86.5
182	91.5
183	49.5
184	26.5
185	58.5
186	48.5
187	18.5
188	316.5
189	24.5
190	117.5
191	87.5
192	273.5
193	19.5
194	116.5
195	92.5
196	2.5
197	71.5
198	31.5
199	34.5
200	20.5
201	42.5
202	44.5
203	35.5
204	133.5
205	4.5
206	58.5
207	18.5
208	409.5
209	21.5
210	88.5
211	7.5
212	34.5
213	21.5
214	19.5
215	16.5
216	63.5
217	3.5
218	49.5
219	103.5
220	62.5
221	57.5
222	25.5
223	14.5
224	65.5
225	51.5
226	26.5
227	308.5
228	25.5
229	206.5
230	59.5
231	24.5
232	18.5
233	2.5
234	112.5
235	135.5
236	25.5
237	46.5
238	104.5
239	69.5
240	117.5
241	31.5
242	14.5
243	120.5
244	68.5
245	84.5
246	30.5
247	23.5
248	106.5
249	26.5
250	73.5
251	45.5
252	46.5
253	21.5
254	20.5
255	62.5
256	44.5
257	18.5
258	30.5
259	110.5
260	103.5
261	25.5
262	124.5
263	53.5
264	70.5
265	44.5
266	17.5
267	84.5
268	15.5
269	151.5
270	17.5
271	28.5
272	17.5
273	112.5
274	29.5
275	0.5
276	412.5
277	297.5
278	314.5
279	1.5
280	44.5
281	13.5
282	356.5
283	19.5
284	73.5
285	11.5
286	57.5
287	11.5
288	29.5
289	14.5
290	15.5
291	14.5
292	102.5
293	54.5
294	0.5
295	18.5
296	3.5
297	23.5
298	31.5
299	18.5
300	24.5
301	313.5
302	10.5
303	34.5
304	3.5
305	17.5
306	28.5
307	25.5
308	69.5
309	9.5
310	53.5
311	89.5
312	56.5
313	64.5
314	7.5
315	18.5
316	3.5
317	12.5
318	15.5
319	58.5
320	27.5
321	3.5
322	19.5
323	115.5
324	95.5
325	20.5
326	10.5
327	122.5
328	11.5
329	124.5
330	153.5
331	51.5
332	46.5
333	14.5
334	81.5
335	138.5
336	22.5
337	93.5
338	26.5
339	20.5
340	13.5
341	33.5
342	19.5
343	300.5
344	89.5
345	15.5
346	100.5
347	13.5
348	34.5
349	11.5
350	21.5
351	90.5
352	80.5
353	20.5
354	34.5
355	23.5
356	49.5
357	46.5
358	131.5
359	13.5
360	23.5
361	9.5
362	25.5
363	19.5
364	28.5
365	51.5
366	86.5
367	361.5
368	15.5
369	55.5
370	49.5
371	10.5
372	4.5
373	134.5
374	11.5
375	33.5
376	105.5
377	28.5
378	98.5
379	92.5
380	48.5
381	267.5
382	28.5
383	0.5
384	137.5
385	2.5
386	36.5
387	11.5
388	49.5
389	35.5
390	40.5
391	34.5
392	114.5
393	28.5
394	76.5
395	0.5
396	17.5
397	405.5
398	11.5
399	71.5
400	32.5
401	45.5
402	35.5
403	15.5
404	18.5
405	444.5
406	100.5
407	28.5
408	105.5
409	9.5
410	28.5
411	0.5
412	56.5
413	126.5
414	13.5
415	56.5
416	151.5
417	106.5
418	0.5
419	32.5
420	31.5
421	34.5
422	20.5
423	118.5
424	27.5
425	107.5
426	18.5
427	14.5
428	282.5
429	84.5
430	94.5
431	17.5
432	20.5
433	65.5
434	29.5
435	101.5
436	67.5
437	9.5
438	18.5
439	17.5
440	50.5
441	17.5
442	105.5
443	123.5
444	30.5
445	45.5
446	73.5
447	369.5
448	49.5
449	47.5
450	380.5
451	22.5
452	46.5
453	338.5
454	89.5
455	135.5
456	33.5
457	251.5
458	351.5
459	11.5
460	3.5
461	62.5
462	41.5
463	64.5
464	66.5
465	7.5
466	65.5
467	20.5
468	108.5
469	17.5
470	236.5
471	104.5
472	23.5
473	26.5
474	4.5
475	306.5
476	13.5
477	45.5
478	103.5
479	92.5
480	23.5
481	115.5
482	46.5
483	84.5
484	0.5
485	55.5
486	24.5
487	49.5
488	46.5
489	26.5
490	36.5
491	24.5
492	28.5
493	72.5
494	35.5
495	65.5
496	3.5
497	35.5
498	21.5
499	44.5
500	38.5
501	70.5
502	44.5
503	49.5
504	133.5
505	227.5
506	83.5
507	37.5
508	27.5
509	19.5
510	116.5
511	16.5
512	44.5
513	24.5
514	77.5
515	0.5
516	20.5
517	233.5
518	23.5
519	18.5
520	47.5
521	28.5
522	41.5
523	93.5
524	80.5
525	40.5
526	27.5
527	22.5
528	54.5
529	42.5
530	0.5
531	93.5
532	57.5
533	131.5
534	21.5
535	74.5
536	26.5
537	368.5
538	336.5
539	31.5
540	70.5
541	102.5
542	71.5
543	56.5
544	17.5
545	152.5
546	70.5
547	34.5
548	80.5
549	12.5
550	87.5
551	64.5
552	46.5
553	23.5
554	104.5
555	51.5
556	55.5
557	20.5
558	13.5
559	18.5
560	1.5
561	104.5
562	48.5
563	34.5
564	13.5
565	42.5
566	3.5
567	109.5
568	89.5
569	55.5
570	114.5
571	26.5
572	78.5
573	47.5
574	38.5
575	14.5
576	38.5
577	34.5
578	131.5
579	41.5
580	5.5
581	37.5
582	36.5
583	139.5
584	37.5
585	94.5
586	2.5
587	12.5
588	22.5
589	259.5
590	25.5
591	32.5
592	40.5
593	34.5
594	19.5
595	60.5
596	4.5
597	64.5
598	20.5
599	63.5
600	14.5
601	60.5
602	21.5
603	119.5
604	25.5
605	22.5
606	3.5
607	16.5
608	38.5
609	8.5
610	262.5
611	19.5
612	29.5
613	24.5
614	33.5
615	46.5
616	35.5
617	19.5
618	12.5
619	25.5
620	18.5
621	35.5
622	48.5
623	13.5
624	87.5
625	50.5
626	326.5
627	85.5
628	63.5
629	56.5
630	349.5
631	95.5
632	0.5
633	73.5
634	52.5
635	109.5
636	52.5
637	25.5
638	25.5
639	74.5
640	50.5
641	67.5
642	19.5
643	72.5
644	61.5
645	35.5
646	45.5
647	35.5
648	42.5
649	61.5
650	350.5
651	2.5
652	62.5
653	48.5
654	16.5
655	82.5
656	51.5
657	47.5
658	15.5
659	109.5
660	13.5
661	33.5
662	46.5
663	102.5
664	10.5
665	33.5
666	16.5
667	32.5
668	22.5
669	57.5
670	43.5
671	11.5
672	15.5
673	21.5
674	116.5
675	191.5
676	31.5
677	33.5
678	36.5
679	6.5
680	257.5
681	12.5
682	29.5
683	34.5
684	20.5
685	2.5
686	75.5
687	55.5
688	28.5
689	34.5
690	38.5
691	0.5
692	180.5
693	77.5
694	20.5
695	24.5
696	78.5
697	78.5
698	49.5
699	18.5
700	47.5
701	29.5
702	61.5
703	23.5
704	73.5
705	41.5
706	15.5
707	51.5
708	28.5
709	55.5
710	9.5
711	94.5
712	40.5
713	35.5
714	66.5
715	92.5
716	96.5
717	35.5
718	81.5
719	101.5
720	18.5
721	33.5
722	138.5
723	134.5
724	46.5
725	88.5
726	90.5
727	73.5
728	11.5
729	105.5
730	33.5
731	66.5
732	52.5
733	24.5
734	8.5
735	18.5
736	98.5
737	31.5
738	31.5
739	72.5
740	79.5
741	31.5
742	22.5
743	45.5
744	88.5
745	84.5
746	12.5
747	0.5
748	8.5
749	12.5
750	58.5
751	29.5
752	27.5
753	109.5
754	16.5
755	116.5
756	84.5
757	30.5
758	0.5
759	117.5
760	69.5
761	13.5
762	81.5
763	43.5
764	18.5
765	41.5
766	34.5
767	0.5
768	46.5
769	230.5
770	368.5
771	4.5
772	44.5
773	1.5
774	116.5
775	143.5
776	82.5
777	13.5
778	69.5
779	38.5
780	18.5
781	144.5
782	48.5
783	19.5
784	22.5
785	64.5
786	17.5
787	0.5
788	17.5
789	61.5
790	36.5
791	75.5
792	21.5
793	28.5
794	42.5
795	75.5
796	22.5
797	29.5
798	11.5
799	171.5
800	46.5
801	112.5
802	70.5
803	21.5
804	59.5
805	25.5
806	35.5
807	28.5
808	3.5
809	18.5
810	9.5
811	51.5
812	125.5
813	109.5
814	28.5
815	11.5
816	32.5
817	23.5
818	35.5
819	59.5
820	67.5
821	38.5
822	1.5
823	19.5
824	43.5
825	111.5
826	89.5
827	20.5
828	20.5
829	1.5
830	32.5
831	41.5
832	56.5
833	93.5
834	47.5
835	49.5
836	42.5
837	89.5
838	48.5
839	9.5
840	47.5
841	59.5
842	9.5
843	136.5
844	22.5
845	309.5
846	31.5
847	122.5
848	95.5
849	31.5
850	28.5
851	38.5
852	77.5
853	40.5
854	17.5
855	104.5
856	42.5
857	13.5
858	32.5
859	99.5
860	69.5
861	77.5
862	126.5
863	19.5
864	51.5
865	42.5
866	4.5
867	14.5
868	50.5
869	29.5
870	316.5
871	69.5
872	60.5
873	48.5
874	21.5
875	65.5
876	100.5
877	15.5
878	47.5
879	84.5
880	31.5
881	5.5
882	22.5
883	66.5
884	37.5
885	48.5
886	227.5
887	7.5
888	98.5
889	83.5
890	14.5
891	0.5
892	25.5
893	32.5
894	51.5
895	72.5
896	40.5
897	17.5
898	19.5
899	55.5
900	0.5
901	68.5
902	0.5
903	4.5
904	91.5
905	55.5
906	31.5
907	36.5
908	34.5
909	57.5
910	7.5
911	14.5
912	49.5
913	45.5
914	15.5
915	71.5
916	20.5
917	21.5
918	68.5
919	22.5
920	52.5
921	49.5
922	20.5
923	12.5
924	82.5
925	294.5
926	30.5
927	71.5
928	59.5
929	2.5
930	35.5
931	23.5
932	29.5
933	20.5
934	278.5
935	50.5
936	18.5
937	18.5
938	42.5
939	99.5
940	15.5
941	67.5
942	25.5
943	64.5
944	72.5
945	37.5
946	31.5
947	26.5
948	0.5
949	49.5
950	22.5
951	7.5
952	59.5
953	71.5
954	18.5
955	30.5
956	32.5
957	30.5
958	62.5
959	67.5
960	31.5
961	77.5
962	11.5
963	37.5
964	23.5
965	131.5
966	30.5
967	120.5
968	4.5
969	45.5
970	58.5
971	86.5
972	25.5
973	3.5
974	13.5
975	53.5
976	40.5
977	17.5
978	28.5
979	1.5
980	19.5
981	93.5
982	22.5
983	91.5
984	105.5
985	23.5
986	96.5
987	9.5
988	30.5
989	25.5
990	36.5
991	40.5
992	10.5
993	38.5
994	25.5
995	67.5
996	444.5
997	59.5
998	173.5
999	23.5
1000	71.5
1001	7.5
1002	96.5
1003	42.5
1004	83.5
1005	28.5
1006	196.5
1007	28.5
1008	35.5
1009	34.5
1010	39.5
1011	127.5
1012	89.5
1013	70.5
1014	91.5
1015	138.5
1016	252.5
1017	22.5
1018	18.5
1019	95.5
1020	66.5
1021	51.5
1022	0.5
1023	73.5
1024	46.5
1025	28.5
1026	10.5
1027	18.5
1028	48.5
1029	29.5
1030	140.5
1031	31.5
1032	19.5
1033	43.5
1034	36.5
1035	11.5
1036	99.5
1037	96.5
1038	16.5
1039	9.5
1040	9.5
1041	29.5
1042	57.5
1043	18.5
1044	102.5
1045	0.5
1046	81.5
1047	97.5
1048	31.5
1049	40.5
1050	59.5
1051	45.5
1052	12.5
1053	7.5
1054	26.5
1055	33.5
1056	48.5
1057	68.5
1058	48.5
1059	19.5
1060	13.5
1061	106.5
1062	208.5
1063	0.5
1064	24.5
1065	34.5
1066	0.5
1067	21.5
1068	123.5
1069	78.5
1070	78.5
1071	69.5
1072	31.5
1073	74.5
1074	14.5
1075	11.5
1076	30.5
1077	59.5
1078	13.5
1079	18.5
1080	59.5
1081	16.5
1082	31.5
1083	28.5
1084	77.5
1085	15.5
1086	8.5
1087	47.5
1088	46.5
1089	0.5
1090	412.5
1091	40.5
1092	106.5
1093	9.5
1094	26.5
1095	0.5
1096	28.5
1097	47.5
1098	116.5
1099	16.5
1100	42.5
1101	42.5
1102	110.5
1103	24.5
1104	12.5
1105	19.5
1106	20.5
1107	25.5
1108	50.5
1109	29.5
1110	75.5
1111	80.5
1112	63.5
1113	44.5
1114	21.5
1115	75.5
1116	61.5
1117	20.5
1118	19.5
1119	39.5
1120	326.5
1121	28.5
1122	19.5
1123	18.5
1124	87.5
1125	13.5
1126	63.5
1127	421.5
1128	86.5
1129	136.5
1130	35.5
1131	56.5
1132	15.5
1133	59.5
1134	68.5
1135	24.5
1136	11.5
1137	46.5
1138	50.5
1139	47.5
1140	119.5
1141	12.5
1142	32.5
1143	52.5
1144	2.5
1145	70.5
1146	77.5
1147	19.5
1148	15.5
1149	0.5
1150	164.5
1151	41.5
1152	121.5
1153	59.5
1154	35.5
1155	353.5
1156	51.5
1157	29.5
1158	342.5
1159	30.5
1160	29.5
1161	59.5
1162	0.5
1163	21.5
1164	53.5
1165	124.5
1166	7.5
1167	31.5
1168	15.5
1169	57.5
1170	49.5
1171	75.5
1172	144.5
1173	61.5
1174	18.5
1175	17.5
1176	46.5
1177	56.5
1178	16.5
1179	45.5
1180	119.5
1181	13.5
1182	12.5
1183	59.5
1184	189.5
1185	31.5
1186	110.5
1187	87.5
1188	96.5
1189	74.5
1190	2.5
1191	46.5
1192	62.5
1193	16.5
1194	308.5
1195	204.5
1196	15.5
1197	33.5
1198	15.5
1199	43.5
1200	57.5
1201	15.5
1202	20.5
1203	88.5
1204	11.5
1205	28.5
1206	1.5
1207	76.5
1208	46.5
1209	83.5
1210	20.5
1211	120.5
1212	103.5
1213	97.5
1214	77.5
1215	70.5
1216	35.5
1217	42.5
1218	299.5
1219	56.5
1220	18.5
1221	141.5
1222	0.5
1223	128.5
1224	34.5
1225	9.5
1226	64.5
1227	12.5
1228	29.5
1229	89.5
1230	0.5
1231	16.5
1232	11.5
1233	62.5
1234	26.5
1235	111.5
1236	60.5
1237	23.5
1238	33.5
1239	84.5
1240	63.5
1241	20.5
1242	17.5
1243	74.5
1244	14.5
1245	33.5
1246	81.5
1247	2.5
1248	310.5
1249	31.5
1250	109.5
1251	42.5
1252	47.5
1253	135.5
1254	129.5
1255	11.5
1256	98.5
1257	34.5
1258	22.5
1259	65.5
1260	59.5
1261	120.5
1262	33.5
1263	11.5
1264	43.5
1265	51.5
1266	33.5
1267	84.5
1268	49.5
1269	28.5
1270	18.5
1271	46.5
1272	54.5
1273	38.5
1274	14.5
1275	17.5
1276	41.5
1277	34.5
1278	84.5
1279	29.5
1280	45.5
1281	18.5
1282	28.5
1283	52.5
1284	54.5
1285	112.5
1286	95.5
1287	52.5
1288	24.5
1289	12.5
1290	2.5
1291	22.5
1292	84.5
1293	40.5
1294	116.5
1295	21.5
1296	9.5
1297	128.5
1298	64.5
1299	0.5
1300	18.5
1301	63.5
1302	20.5
1303	28.5
1304	55.5
1305	45.5
1306	106.5
1307	65.5
1308	381.5
1309	88.5
1310	115.5
1311	301.5
1312	31.5
1313	19.5
1314	18.5
1315	89.5
1316	22.5
1317	62.5
1318	14.5
1319	41.5
1320	32.5
1321	42.5
1322	134.5
1323	34.5
1324	115.5
1325	19.5
1326	35.5
1327	95.5
1328	15.5
1329	110.5
1330	46.5
1331	99.5
1332	26.5
1333	28.5
1334	34.5
1335	170.5
1336	13.5
1337	90.5
1338	57.5
1339	40.5
1340	62.5
1341	28.5
1342	48.5
1343	127.5
1344	24.5
1345	376.5
1346	17.5
1347	101.5
1348	38.5
1349	2.5
1350	38.5
1351	76.5
1352	8.5
1353	27.5
1354	0.5
1355	74.5
1356	49.5
1357	41.5
1358	18.5
1359	53.5
1360	17.5
1361	26.5
1362	100.5
1363	405.5
1364	114.5
1365	23.5
1366	5.5
1367	110.5
1368	71.5
1369	121.5
1370	21.5
1371	28.5
1372	19.5
1373	137.5
1374	41.5
1375	123.5
1376	121.5
1377	11.5
1378	0.5
1379	0.5
1380	24.5
1381	35.5
1382	31.5
1383	58.5
1384	7.5
1385	344.5
1386	33.5
1387	20.5
1388	88.5
1389	34.5
1390	13.5
1391	370.5
1392	22.5
1393	50.5
1394	18.5
1395	20.5
1396	45.5
1397	107.5
1398	23.5
1399	15.5
1400	102.5
1401	1.5
1402	23.5
1403	66.5
1404	26.5
1405	0.5
1406	0.5
1407	122.5
1408	80.5
1409	17.5
1410	24.5
1411	13.5
1412	41.5
1413	32.5
1414	80.5
1415	49.5
1416	43.5
1417	444.5
1418	102.5
1419	0.5
1420	16.5
1421	52.5
1422	20.5
1423	110.5
1424	25.5
1425	41.5
1426	56.5
1427	58.5
1428	67.5
1429	51.5
1430	12.5
1431	103.5
1432	20.5
1433	27.5
1434	53.5
1435	64.5
1436	64.5
1437	121.5
1438	24.5
1439	104.5
1440	18.5
1441	95.5
1442	11.5
1443	19.5
1444	38.5
1445	45.5
1446	66.5
1447	14.5
1448	132.5
1449	1.5
1450	15.5
1451	25.5
1452	32.5
1453	30.5
1454	0.5
1455	13.5
1456	30.5
1457	40.5
1458	25.5
1459	7.5
1460	395.5
1461	56.5
1462	42.5
1463	20.5
1464	5.5
1465	21.5
1466	95.5
1467	140.5
1468	18.5
1469	63.5
1470	30.5
1471	45.5
1472	47.5
1473	34.5
1474	63.5
1475	83.5
1476	41.5
1477	15.5
1478	52.5
1479	45.5
1480	13.5
1481	81.5
1482	23.5
1483	81.5
1484	307.5
1485	20.5
1486	137.5
1487	52.5
1488	75.5
1489	2.5
1490	11.5
1491	109.5
1492	74.5
1493	70.5
1494	24.5
1495	13.5
1496	46.5
1497	99.5
1498	6.5
1499	36.5
1500	35.5
1501	299.5
1502	88.5
1503	32.5
1504	22.5
1505	30.5
1506	64.5
1507	139.5
1508	82.5
1509	54.5
1510	22.5
1511	74.5
1512	73.5
1513	66.5
1514	43.5
1515	20.5
1516	34.5
1517	79.5
1518	35.5
1519	67.5
1520	20.5
1521	81.5
1522	9.5
1523	51.5
1524	31.5
1525	18.5
1526	46.5
1527	91.5
1528	17.5
1529	26.5
1530	27.5
1531	23.5
1532	0.5
1533	41.5
1534	121.5
1535	24.5
1536	44.5
1537	22.5
1538	29.5
1539	89.5
1540	89.5
1541	75.5
1542	134.5
1543	63.5
1544	82.5
1545	49.5
1546	3.5
1547	131.5
1548	3.5
1549	23.5
1550	34.5
1551	26.5
1552	238.5
1553	25.5
1554	35.5
1555	73.5
1556	90.5
1557	0.5
1558	107.5
1559	109.5
1560	20.5
1561	2.5
1562	19.5
1563	71.5
1564	42.5
1565	118.5
1566	20.5
1567	7.5
1568	60.5
1569	134.5
1570	3.5
1571	69.5
1572	23.5
1573	86.5
1574	61.5
1575	29.5
1576	51.5
1577	86.5
1578	17.5
1579	90.5
1580	52.5
1581	0.5
1582	42.5
1583	13.5
1584	6.5
1585	26.5
1586	5.5
1587	28.5
1588	49.5
1589	36.5
1590	148.5
1591	33.5
1592	52.5
1593	30.5
1594	18.5
1595	39.5
1596	24.5
1597	18.5
1598	10.5
1599	73.5
1600	25.5
1601	13.5
1602	83.5
1603	108.5
1604	89.5
1605	75.5
1606	49.5
1607	43.5
1608	13.5
1609	19.5
1610	50.5
1611	41.5
1612	27.5
1613	71.5
1614	0.5
1615	0.5
1616	0.5
1617	25.5
1618	49.5
1619	139.5
1620	103.5
1621	73.5
1622	104.5
1623	74.5
1624	124.5
1625	103.5
1626	140.5
1627	58.5
1628	54.5
1629	23.5
1630	108.5
1631	16.5
1632	35.5
1633	40.5
1634	49.5
1635	28.5
1636	69.5
1637	21.5
1638	444.5
1639	10.5
1640	30.5
1641	17.5
1642	33.5
1643	25.5
1644	339.5
1645	19.5
1646	23.5
1647	19.5
1648	78.5
1649	21.5
1650	15.5
1651	13.5
1652	24.5
1653	41.5
1654	12.5
1655	18.5
1656	13.5
1657	25.5
1658	82.5
1659	276.5
1660	13.5
1661	29.5
1662	25.5
1663	57.5
1664	99.5
1665	91.5
1666	29.5
1667	75.5
1668	37.5
1669	15.5
1670	62.5
1671	31.5
1672	35.5
1673	21.5
1674	35.5
1675	9.5
1676	36.5
1677	31.5
1678	129.5
1679	47.5
1680	14.5
1681	0.5
1682	26.5
1683	324.5
1684	34.5
1685	139.5
1686	23.5
1687	30.5
1688	16.5
1689	24.5
1690	89.5
1691	22.5
1692	29.5
1693	63.5
1694	10.5
1695	15.5
1696	75.5
1697	86.5
1698	133.5
1699	66.5
1700	28.5
1701	94.5
1702	61.5
1703	17.5
1704	0.5
1705	250.5
1706	13.5
1707	0.5
1708	12.5
1709	52.5
1710	50.5
1711	25.5
1712	34.5
1713	109.5
1714	5.5
1715	33.5
1716	27.5
1717	2.5
1718	53.5
1719	27.5
1720	101.5
1721	0.5
1722	66.5
1723	2.5
1724	13.5
1725	22.5
1726	98.5
1727	22.5
1728	54.5
1729	29.5
1730	420.5
1731	2.5
1732	56.5
1733	43.5
1734	27.5
1735	2.5
1736	72.5
1737	31.5
1738	59.5
1739	32.5
1740	74.5
1741	52.5
1742	22.5
1743	7.5
1744	29.5
1745	35.5
1746	22.5
1747	292.5
1748	108.5
1749	16.5
1750	57.5
1751	21.5
1752	32.5
1753	107.5
1754	41.5
1755	53.5
1756	19.5
1757	17.5
1758	35.5
1759	141.5
1760	67.5
1761	128.5
1762	3.5
1763	42.5
1764	20.5
1765	31.5
1766	22.5
1767	51.5
1768	28.5
1769	21.5
1770	62.5
1771	16.5
1772	13.5
1773	20.5
1774	62.5
1775	47.5
1776	15.5
1777	24.5
1778	0.5
1779	58.5
1780	78.5
1781	52.5
1782	81.5
1783	82.5
1784	35.5
1785	84.5
1786	34.5
1787	27.5
1788	29.5
1789	45.5
1790	42.5
1791	26.5
1792	61.5
1793	85.5
1794	28.5
1795	33.5
1796	53.5
1797	308.5
1798	44.5
1799	6.5
1800	38.5
1801	63.5
1802	37.5
1803	35.5
1804	139.5
1805	22.5
1806	99.5
1807	20.5
1808	1.5
1809	18.5
1810	13.5
1811	29.5
1812	32.5
1813	65.5
1814	56.5
1815	91.5
1816	40.5
1817	110.5
1818	52.5
1819	47.5
1820	31.5
1821	76.5
1822	420.5
1823	98.5
1824	22.5
1825	37.5
1826	48.5
1827	22.5
1828	441.5
1829	60.5
1830	64.5
1831	46.5
1832	31.5
1833	25.5
1834	18.5
1835	106.5
1836	10.5
1837	16.5
1838	15.5
1839	108.5
1840	104.5
1841	97.5
1842	82.5
1843	53.5
1844	77.5
1845	33.5
1846	22.5
1847	29.5
1848	25.5
1849	63.5
1850	285.5
1851	12.5
1852	14.5
1853	130.5
1854	3.5
1855	10.5
1856	97.5
1857	1.5
1858	24.5
1859	22.5
1860	34.5
1861	5.5
1862	41.5
1863	50.5
1864	65.5
1865	47.5
1866	75.5
1867	42.5
1868	77.5
1869	35.5
1870	101.5
1871	1.5
1872	338.5
1873	72.5
1874	27.5
1875	55.5
1876	35.5
1877	13.5
1878	24.5
1879	34.5
1880	15.5
1881	28.5
1882	20.5
1883	94.5
1884	43.5
1885	34.5
1886	64.5
1887	117.5
1888	22.5
1889	3.5
1890	182.5
1891	80.5
1892	72.5
1893	10.5
1894	113.5
1895	18.5
1896	424.5
1897	37.5
1898	23.5
1899	33.5
1900	14.5
1901	68.5
1902	69.5
1903	13.5
1904	75.5
1905	62.5
1906	28.5
1907	61.5
1908	105.5
1909	14.5
1910	27.5
1911	52.5
1912	137.5
1913	38.5
1914	47.5
1915	23.5
1916	153.5
1917	130.5
1918	19.5
1919	15.5
1920	73.5
1921	0.5
1922	2.5
1923	49.5
1924	18.5
1925	64.5
1926	23.5
1927	9.5
1928	118.5
1929	125.5
1930	36.5
1931	93.5
1932	68.5
1933	11.5
1934	63.5
1935	59.5
1936	22.5
1937	18.5
1938	72.5
1939	32.5
1940	31.5
1941	12.5
1942	23.5
1943	23.5
1944	52.5
1945	0.5
1946	56.5
1947	3.5
1948	29.5
1949	81.5
1950	13.5
1951	73.5
1952	5.5
1953	10.5
1954	56.5
1955	57.5
1956	35.5
1957	59.5
1958	32.5
1959	35.5
1960	71.5
1961	31.5
1962	102.5
1963	110.5
1964	13.5
1965	33.5
1966	85.5
1967	29.5
1968	31.5
1969	36.5
1970	103.5
1971	23.5
1972	142.5
1973	86.5
1974	21.5
1975	61.5
1976	32.5
1977	16.5
1978	10.5
1979	33.5
1980	17.5
1981	42.5
1982	11.5
1983	36.5
1984	48.5
1985	106.5
1986	23.5
1987	128.5
1988	71.5
1989	67.5
1990	23.5
1991	82.5
1992	21.5
1993	15.5
1994	10.5
1995	27.5
1996	52.5
1997	18.5
[truncated: 998,000+ more rows]
