# Supplementary material for: Potential survival benefits from optimized chemotherapy implementation in advanced ovarian cancer: Projections from a microsimulation model
Source: PLoS One. 2019 Sep 20;14(9):e0222828. doi: 10.1371/journal.pone.0222828 (PMC6754166; doi:10.1371/journal.pone.0222828)
Supplement: S3 File — Model output for life expectancy under “current practice” strategy assuming that patients are cured after surviving 16 years from diagnosis. (TXT) [file pone.0222828.s003.txt]

Implementation Strategy:
Current Practice Cure16Yrs
ID	LifeExpectancyInMonths
1	14.5
2	28.5
3	29.5
4	83.5
5	155.5
6	81.5
7	102.5
8	49.5
9	120.5
10	26.5
11	22.5
12	50.5
13	60.5
14	178.5
15	14.5
16	55.5
17	74.5
18	25.5
19	25.5
20	49.5
21	17.5
22	44.5
23	246.5
24	35.5
25	28.5
26	14.5
27	22.5
28	61.5
29	1.5
30	30.5
31	4.5
32	151.5
33	22.5
34	77.5
35	3.5
36	34.5
37	319.5
38	37.5
39	42.5
40	18.5
41	51.5
42	31.5
43	30.5
44	95.5
45	74.5
46	111.5
47	0.5
48	55.5
49	22.5
50	0.5
51	21.5
52	6.5
53	417.5
54	52.5
55	53.5
56	0.5
57	26.5
58	124.5
59	63.5
60	34.5
61	60.5
62	30.5
63	74.5
64	19.5
65	66.5
66	130.5
67	23.5
68	55.5
69	161.5
70	20.5
71	19.5
72	146.5
73	92.5
74	4.5
75	27.5
76	332.5
77	59.5
78	0.5
79	69.5
80	62.5
81	67.5
82	4.5
83	110.5
84	60.5
85	20.5
86	117.5
87	22.5
88	137.5
89	27.5
90	54.5
91	10.5
92	25.5
93	13.5
94	53.5
95	31.5
96	85.5
97	271.5
98	33.5
99	18.5
100	27.5
101	40.5
102	83.5
103	10.5
104	19.5
105	27.5
106	41.5
107	22.5
108	47.5
109	147.5
110	4.5
111	7.5
112	97.5
113	42.5
114	20.5
115	95.5
116	38.5
117	115.5
118	31.5
119	3.5
120	21.5
121	70.5
122	188.5
123	0.5
124	34.5
125	72.5
126	50.5
127	17.5
128	32.5
129	58.5
130	158.5
131	59.5
132	27.5
133	23.5
134	9.5
135	22.5
136	13.5
137	397.5
138	90.5
139	37.5
140	104.5
141	31.5
142	5.5
143	69.5
144	13.5
145	79.5
146	51.5
147	70.5
148	108.5
149	48.5
150	26.5
151	8.5
152	27.5
153	73.5
154	80.5
155	14.5
156	46.5
157	67.5
158	22.5
159	1.5
160	47.5
161	13.5
162	99.5
163	31.5
164	76.5
165	42.5
166	64.5
167	46.5
168	124.5
169	32.5
170	19.5
171	35.5
172	101.5
173	116.5
174	28.5
175	96.5
176	19.5
177	83.5
178	109.5
179	26.5
180	34.5
181	72.5
182	18.5
183	268.5
184	0.5
185	0.5
186	0.5
187	148.5
188	79.5
189	0.5
190	80.5
191	13.5
192	35.5
193	161.5
194	141.5
195	56.5
196	38.5
197	21.5
198	55.5
199	48.5
200	18.5
201	166.5
202	118.5
203	70.5
204	15.5
205	21.5
206	18.5
207	100.5
208	71.5
209	102.5
210	15.5
211	91.5
212	51.5
213	82.5
214	92.5
215	2.5
216	71.5
217	31.5
218	34.5
219	20.5
220	42.5
221	44.5
222	35.5
223	133.5
224	4.5
225	58.5
226	18.5
227	152.5
228	31.5
229	224.5
230	91.5
231	71.5
232	28.5
233	16.5
234	125.5
235	80.5
236	28.5
237	10.5
238	32.5
239	46.5
240	11.5
241	25.5
242	14.5
243	27.5
244	72.5
245	67.5
246	16.5
247	165.5
248	21.5
249	68.5
250	25.5
251	163.5
252	21.5
253	12.5
254	59.5
255	24.5
256	18.5
257	2.5
258	112.5
259	135.5
260	25.5
261	46.5
262	13.5
263	66.5
264	20.5
265	56.5
266	126.5
267	31.5
268	14.5
269	120.5
270	68.5
271	84.5
272	91.5
273	3.5
274	27.5
275	43.5
276	17.5
277	73.5
278	45.5
279	62.5
280	30.5
281	62.5
282	44.5
283	18.5
284	30.5
285	110.5
286	103.5
287	25.5
288	124.5
289	53.5
290	70.5
291	44.5
292	17.5
293	84.5
294	15.5
295	116.5
296	51.5
297	30.5
298	23.5
299	30.5
300	74.5
301	26.5
302	0.5
303	147.5
304	32.5
305	24.5
306	371.5
307	24.5
308	65.5
309	22.5
310	314.5
311	1.5
312	44.5
313	13.5
314	43.5
315	125.5
316	25.5
317	131.5
318	19.5
319	30.5
320	68.5
321	57.5
322	11.5
323	29.5
324	14.5
325	15.5
326	327.5
327	121.5
328	33.5
329	93.5
330	35.5
331	24.5
332	110.5
333	18.5
334	69.5
335	9.5
336	53.5
337	89.5
338	56.5
339	49.5
340	93.5
341	113.5
342	115.5
343	95.5
344	20.5
345	56.5
346	222.5
347	269.5
348	32.5
349	387.5
350	96.5
351	51.5
352	137.5
353	40.5
354	99.5
355	13.5
356	21.5
357	100.5
358	13.5
359	34.5
360	11.5
361	21.5
362	90.5
363	80.5
364	20.5
365	34.5
366	23.5
367	49.5
368	46.5
369	130.5
370	13.5
371	23.5
372	9.5
373	444.5
374	49.5
375	23.5
376	67.5
377	64.5
378	69.5
379	4.5
380	134.5
381	11.5
382	33.5
383	105.5
384	28.5
385	98.5
386	33.5
387	170.5
388	69.5
389	2.5
390	48.5
391	7.5
392	61.5
393	28.5
394	0.5
395	41.5
396	0.5
397	22.5
398	56.5
399	118.5
400	35.5
401	40.5
402	34.5
403	114.5
404	28.5
405	76.5
406	0.5
407	17.5
408	157.5
409	25.5
410	207.5
411	24.5
412	21.5
413	38.5
414	16.5
415	34.5
416	21.5
417	42.5
418	12.5
419	18.5
420	444.5
421	100.5
422	28.5
423	105.5
424	9.5
425	28.5
426	0.5
427	56.5
428	126.5
429	13.5
430	56.5
431	337.5
432	34.5
433	20.5
434	118.5
435	27.5
436	107.5
437	321.5
438	84.5
439	94.5
440	17.5
441	20.5
442	65.5
443	29.5
444	101.5
445	67.5
446	9.5
447	18.5
448	17.5
449	50.5
450	17.5
451	105.5
452	22.5
453	95.5
454	45.5
455	78.5
456	399.5
457	49.5
458	47.5
459	166.5
460	18.5
461	76.5
462	33.5
463	65.5
464	22.5
465	46.5
466	403.5
467	95.5
468	53.5
469	26.5
470	44.5
471	31.5
472	33.5
473	73.5
474	0.5
475	21.5
476	34.5
477	351.5
478	11.5
479	3.5
480	62.5
481	42.5
482	84.5
483	47.5
484	7.5
485	17.5
486	45.5
487	20.5
488	108.5
489	17.5
490	177.5
491	25.5
492	28.5
493	31.5
494	61.5
495	21.5
496	0.5
497	26.5
498	4.5
499	306.5
500	13.5
501	70.5
502	44.5
503	49.5
504	133.5
505	227.5
506	83.5
507	16.5
508	128.5
509	28.5
510	97.5
511	24.5
512	77.5
513	0.5
514	20.5
515	159.5
516	3.5
517	88.5
518	18.5
519	14.5
520	51.5
521	58.5
522	167.5
523	36.5
524	30.5
525	81.5
526	56.5
527	79.5
528	55.5
529	68.5
530	75.5
531	131.5
532	159.5
533	57.5
534	60.5
535	15.5
536	33.5
537	20.5
538	13.5
539	123.5
540	56.5
541	4.5
542	78.5
543	21.5
544	35.5
545	34.5
546	34.5
547	271.5
548	175.5
549	45.5
550	34.5
551	70.5
552	18.5
553	13.5
554	149.5
555	101.5
556	21.5
557	31.5
558	158.5
559	13.5
560	47.5
561	32.5
562	17.5
563	21.5
564	164.5
565	15.5
566	89.5
567	89.5
568	55.5
569	114.5
570	26.5
571	53.5
572	116.5
573	14.5
574	38.5
575	34.5
576	131.5
577	41.5
578	5.5
579	37.5
580	36.5
581	139.5
582	136.5
583	2.5
584	12.5
585	22.5
586	179.5
587	22.5
588	3.5
589	11.5
590	57.5
591	32.5
592	40.5
593	60.5
594	79.5
595	34.5
596	22.5
597	10.5
598	63.5
599	14.5
600	60.5
601	21.5
602	119.5
603	25.5
604	22.5
605	3.5
606	16.5
607	55.5
608	35.5
609	15.5
610	35.5
611	24.5
612	17.5
613	28.5
614	131.5
615	24.5
616	33.5
617	23.5
618	59.5
619	48.5
620	157.5
621	2.5
622	33.5
623	82.5
624	333.5
625	85.5
626	97.5
627	88.5
628	45.5
629	46.5
630	101.5
631	61.5
632	11.5
633	95.5
634	0.5
635	73.5
636	52.5
637	109.5
638	52.5
639	25.5
640	25.5
641	74.5
642	50.5
643	67.5
644	19.5
645	72.5
646	61.5
647	28.5
648	26.5
649	172.5
650	258.5
651	12.5
652	86.5
653	54.5
654	48.5
655	16.5
656	82.5
657	51.5
658	47.5
659	15.5
660	7.5
661	61.5
662	182.5
663	58.5
664	133.5
665	57.5
666	43.5
667	24.5
668	4.5
669	21.5
670	116.5
671	33.5
672	153.5
673	31.5
674	33.5
675	36.5
676	6.5
677	257.5
678	12.5
679	29.5
680	34.5
681	20.5
682	2.5
683	75.5
684	55.5
685	28.5
686	34.5
687	38.5
688	0.5
689	35.5
690	33.5
691	44.5
692	148.5
693	16.5
694	15.5
695	78.5
696	26.5
697	101.5
698	17.5
699	47.5
700	29.5
701	61.5
702	23.5
703	73.5
704	41.5
705	15.5
706	28.5
707	19.5
708	73.5
709	40.5
710	52.5
711	376.5
712	28.5
713	24.5
714	24.5
715	33.5
716	48.5
717	95.5
718	53.5
719	53.5
720	35.5
721	134.5
722	46.5
723	88.5
724	90.5
725	73.5
726	11.5
727	105.5
728	33.5
729	66.5
730	52.5
731	24.5
732	8.5
733	18.5
734	98.5
735	31.5
736	31.5
737	72.5
738	79.5
739	31.5
740	22.5
741	45.5
742	88.5
743	41.5
744	19.5
745	48.5
746	12.5
747	58.5
748	29.5
749	27.5
750	109.5
751	16.5
752	116.5
753	84.5
754	30.5
755	0.5
756	117.5
757	69.5
758	13.5
759	81.5
760	43.5
761	18.5
762	41.5
763	34.5
764	0.5
765	98.5
766	189.5
767	16.5
768	124.5
769	264.5
770	315.5
771	124.5
772	38.5
773	18.5
774	144.5
775	48.5
776	19.5
777	22.5
778	64.5
779	17.5
780	0.5
781	21.5
782	56.5
783	36.5
784	75.5
785	21.5
786	28.5
787	42.5
788	75.5
789	22.5
790	45.5
791	339.5
792	70.5
793	21.5
794	59.5
795	25.5
796	35.5
797	28.5
798	3.5
799	18.5
800	9.5
801	51.5
802	125.5
803	109.5
804	28.5
805	11.5
806	32.5
807	23.5
808	12.5
809	64.5
810	1.5
811	24.5
812	10.5
813	38.5
814	1.5
815	50.5
816	58.5
817	111.5
818	89.5
819	20.5
820	20.5
821	1.5
822	32.5
823	41.5
824	56.5
825	93.5
826	185.5
827	32.5
828	50.5
829	35.5
830	35.5
831	59.5
832	9.5
833	45.5
834	411.5
835	1.5
836	0.5
837	31.5
838	346.5
839	77.5
840	40.5
841	17.5
842	104.5
843	42.5
844	13.5
845	32.5
846	99.5
847	69.5
848	77.5
849	126.5
850	19.5
851	51.5
852	42.5
853	4.5
854	14.5
855	50.5
856	29.5
857	167.5
858	1.5
859	203.5
860	9.5
861	2.5
862	51.5
863	48.5
864	21.5
865	65.5
866	100.5
867	15.5
868	47.5
869	84.5
870	34.5
871	27.5
872	33.5
873	28.5
874	37.5
875	48.5
876	227.5
877	7.5
878	98.5
879	83.5
880	14.5
881	0.5
882	25.5
883	32.5
884	109.5
885	57.5
886	64.5
887	113.5
888	0.5
889	4.5
890	91.5
891	55.5
892	31.5
893	36.5
894	34.5
895	57.5
896	7.5
897	14.5
898	49.5
899	45.5
900	15.5
901	71.5
902	20.5
903	38.5
904	43.5
905	155.5
906	23.5
907	82.5
908	153.5
909	50.5
910	95.5
911	50.5
912	15.5
913	15.5
914	64.5
915	2.5
916	35.5
917	23.5
918	29.5
919	20.5
920	52.5
921	81.5
922	29.5
923	23.5
924	56.5
925	91.5
926	18.5
927	42.5
928	99.5
929	15.5
930	67.5
931	25.5
932	64.5
933	72.5
934	31.5
935	68.5
936	0.5
937	49.5
938	22.5
939	7.5
940	59.5
941	71.5
942	18.5
943	30.5
944	32.5
945	30.5
946	62.5
947	67.5
948	31.5
949	77.5
950	11.5
951	37.5
952	23.5
953	131.5
954	30.5
955	77.5
956	29.5
957	8.5
958	19.5
959	31.5
960	53.5
961	15.5
962	31.5
963	25.5
964	25.5
965	3.5
966	13.5
967	53.5
968	40.5
969	17.5
970	28.5
971	1.5
972	19.5
973	93.5
974	44.5
975	80.5
976	93.5
977	23.5
978	96.5
979	9.5
980	30.5
981	25.5
982	36.5
983	40.5
984	10.5
985	38.5
986	25.5
987	67.5
988	155.5
989	190.5
990	95.5
991	1.5
992	48.5
993	211.5
994	10.5
995	32.5
996	10.5
997	113.5
998	36.5
999	42.5
1000	134.5
1001	7.5
1002	96.5
1003	42.5
1004	83.5
1005	28.5
1006	165.5
1007	26.5
1008	28.5
1009	35.5
1010	34.5
1011	39.5
1012	127.5
1013	89.5
1014	70.5
1015	91.5
1016	138.5
1017	158.5
1018	88.5
1019	22.5
1020	18.5
1021	95.5
1022	63.5
1023	410.5
1024	18.5
1025	93.5
1026	11.5
1027	30.5
1028	111.5
1029	18.5
1030	16.5
1031	35.5
1032	7.5
1033	92.5
1034	23.5
1035	23.5
1036	1.5
1037	60.5
1038	11.5
1039	104.5
1040	0.5
1041	38.5
1042	8.5
1043	27.5
1044	97.5
1045	31.5
1046	40.5
1047	59.5
1048	45.5
1049	12.5
1050	7.5
1051	26.5
1052	33.5
1053	31.5
1054	11.5
1055	68.5
1056	48.5
1057	19.5
1058	13.5
1059	106.5
1060	160.5
1061	41.5
1062	0.5
1063	24.5
1064	34.5
1065	0.5
1066	21.5
1067	28.5
1068	23.5
1069	144.5
1070	78.5
1071	69.5
1072	66.5
1073	34.5
1074	20.5
1075	11.5
1076	30.5
1077	59.5
1078	13.5
1079	18.5
1080	17.5
1081	50.5
1082	71.5
1083	77.5
1084	15.5
1085	8.5
1086	47.5
1087	69.5
1088	17.5
1089	27.5
1090	0.5
1091	19.5
1092	25.5
1093	111.5
1094	35.5
1095	126.5
1096	32.5
1097	124.5
1098	0.5
1099	0.5
1100	26.5
1101	0.5
1102	28.5
1103	47.5
1104	116.5
1105	16.5
1106	42.5
1107	15.5
1108	31.5
1109	103.5
1110	24.5
1111	12.5
1112	19.5
1113	20.5
1114	25.5
1115	50.5
1116	29.5
1117	75.5
1118	80.5
1119	63.5
1120	44.5
1121	21.5
1122	75.5
1123	61.5
1124	20.5
1125	19.5
1126	39.5
1127	326.5
1128	28.5
1129	19.5
1130	18.5
1131	87.5
1132	13.5
1133	63.5
1134	421.5
1135	86.5
1136	97.5
1137	31.5
1138	93.5
1139	18.5
1140	164.5
1141	11.5
1142	46.5
1143	110.5
1144	35.5
1145	18.5
1146	49.5
1147	12.5
1148	37.5
1149	210.5
1150	19.5
1151	15.5
1152	0.5
1153	210.5
1154	121.5
1155	59.5
1156	35.5
1157	161.5
1158	57.5
1159	35.5
1160	81.5
1161	60.5
1162	245.5
1163	59.5
1164	53.5
1165	30.5
1166	29.5
1167	61.5
1168	18.5
1169	0.5
1170	20.5
1171	67.5
1172	23.5
1173	8.5
1174	35.5
1175	27.5
1176	41.5
1177	21.5
1178	40.5
1179	26.5
1180	11.5
1181	75.5
1182	100.5
1183	38.5
1184	61.5
1185	18.5
1186	57.5
1187	21.5
1188	81.5
1189	10.5
1190	28.5
1191	71.5
1192	74.5
1193	242.5
1194	31.5
1195	110.5
1196	87.5
1197	100.5
1198	29.5
1199	99.5
1200	81.5
1201	308.5
1202	145.5
1203	55.5
1204	15.5
1205	33.5
1206	130.5
1207	63.5
1208	66.5
1209	11.5
1210	28.5
1211	1.5
1212	76.5
1213	46.5
1214	83.5
1215	20.5
1216	120.5
1217	103.5
1218	97.5
1219	77.5
1220	17.5
1221	64.5
1222	34.5
1223	30.5
1224	73.5
1225	26.5
1226	87.5
1227	13.5
1228	53.5
1229	50.5
1230	22.5
1231	18.5
1232	141.5
1233	0.5
1234	128.5
1235	34.5
1236	9.5
1237	64.5
1238	12.5
1239	29.5
1240	89.5
1241	0.5
1242	16.5
1243	11.5
1244	62.5
1245	92.5
1246	45.5
1247	64.5
1248	2.5
1249	19.5
1250	45.5
1251	125.5
1252	29.5
1253	17.5
1254	34.5
1255	34.5
1256	14.5
1257	33.5
1258	81.5
1259	2.5
1260	310.5
1261	137.5
1262	157.5
1263	79.5
1264	129.5
1265	11.5
1266	15.5
1267	11.5
1268	64.5
1269	34.5
1270	22.5
1271	190.5
1272	85.5
1273	10.5
1274	50.5
1275	55.5
1276	33.5
1277	84.5
1278	49.5
1279	28.5
1280	18.5
1281	26.5
1282	64.5
1283	7.5
1284	38.5
1285	14.5
1286	86.5
1287	64.5
1288	65.5
1289	45.5
1290	18.5
1291	28.5
1292	52.5
1293	123.5
1294	143.5
1295	56.5
1296	20.5
1297	13.5
1298	2.5
1299	22.5
1300	84.5
1301	40.5
1302	116.5
1303	21.5
1304	9.5
1305	128.5
1306	64.5
1307	0.5
1308	124.5
1309	86.5
1310	45.5
1311	53.5
1312	40.5
1313	27.5
1314	35.5
1315	41.5
1316	27.5
1317	55.5
1318	20.5
1319	11.5
1320	32.5
1321	53.5
1322	9.5
1323	29.5
1324	71.5
1325	26.5
1326	66.5
1327	128.5
1328	16.5
1329	84.5
1330	30.5
1331	31.5
1332	1.5
1333	354.5
1334	14.5
1335	41.5
1336	32.5
1337	42.5
1338	134.5
1339	32.5
1340	18.5
1341	48.5
1342	68.5
1343	35.5
1344	95.5
1345	15.5
1346	110.5
1347	117.5
1348	22.5
1349	33.5
1350	28.5
1351	5.5
1352	32.5
1353	33.5
1354	127.5
1355	13.5
1356	90.5
1357	57.5
1358	40.5
1359	62.5
1360	28.5
1361	48.5
1362	127.5
1363	24.5
1364	163.5
1365	102.5
1366	17.5
1367	334.5
1368	17.5
1369	146.5
1370	49.5
1371	41.5
1372	18.5
1373	53.5
1374	53.5
1375	15.5
1376	29.5
1377	14.5
1378	41.5
1379	18.5
1380	34.5
1381	44.5
1382	10.5
1383	29.5
1384	36.5
1385	72.5
1386	24.5
1387	0.5
1388	82.5
1389	35.5
1390	71.5
1391	23.5
1392	5.5
1393	110.5
1394	71.5
1395	121.5
1396	21.5
1397	28.5
1398	19.5
1399	137.5
1400	41.5
1401	123.5
1402	74.5
1403	60.5
1404	0.5
1405	0.5
1406	24.5
1407	35.5
1408	31.5
1409	58.5
1410	7.5
1411	50.5
1412	64.5
1413	343.5
1414	53.5
1415	60.5
1416	133.5
1417	60.5
1418	136.5
1419	22.5
1420	50.5
1421	18.5
1422	20.5
1423	45.5
1424	107.5
1425	23.5
1426	15.5
1427	46.5
1428	22.5
1429	23.5
1430	1.5
1431	23.5
1432	66.5
1433	26.5
1434	0.5
1435	0.5
1436	122.5
1437	80.5
1438	17.5
1439	24.5
1440	13.5
1441	41.5
1442	32.5
1443	80.5
1444	49.5
1445	43.5
1446	46.5
1447	109.5
1448	40.5
1449	47.5
1450	15.5
1451	8.5
1452	25.5
1453	129.5
1454	52.5
1455	34.5
1456	0.5
1457	16.5
1458	52.5
1459	20.5
1460	110.5
1461	25.5
1462	41.5
1463	56.5
1464	58.5
1465	67.5
1466	51.5
1467	12.5
1468	103.5
1469	20.5
1470	27.5
1471	53.5
1472	64.5
1473	64.5
1474	121.5
1475	24.5
1476	104.5
1477	68.5
1478	47.5
1479	11.5
1480	19.5
1481	38.5
1482	51.5
1483	0.5
1484	59.5
1485	147.5
1486	1.5
1487	45.5
1488	32.5
1489	31.5
1490	76.5
1491	10.5
1492	29.5
1493	14.5
1494	94.5
1495	387.5
1496	53.5
1497	45.5
1498	26.5
1499	2.5
1500	11.5
1501	299.5
1502	66.5
1503	12.5
1504	37.5
1505	18.5
1506	40.5
1507	23.5
1508	27.5
1509	43.5
1510	94.5
1511	82.5
1512	54.5
1513	22.5
1514	74.5
1515	73.5
1516	66.5
1517	43.5
1518	20.5
1519	34.5
1520	79.5
1521	35.5
1522	63.5
1523	28.5
1524	5.5
1525	72.5
1526	34.5
1527	30.5
1528	105.5
1529	88.5
1530	17.5
1531	26.5
1532	27.5
1533	23.5
1534	0.5
1535	41.5
1536	121.5
1537	24.5
1538	44.5
1539	22.5
1540	29.5
1541	89.5
1542	89.5
1543	59.5
1544	97.5
1545	118.5
1546	82.5
1547	49.5
1548	3.5
1549	131.5
1550	3.5
1551	23.5
1552	34.5
1553	18.5
1554	154.5
1555	86.5
1556	25.5
1557	35.5
1558	68.5
1559	20.5
1560	25.5
1561	14.5
1562	58.5
1563	76.5
1564	109.5
1565	20.5
1566	2.5
1567	19.5
1568	71.5
1569	42.5
1570	118.5
1571	20.5
1572	7.5
1573	60.5
1574	134.5
1575	3.5
1576	69.5
1577	23.5
1578	86.5
1579	12.5
1580	79.5
1581	31.5
1582	34.5
1583	75.5
1584	9.5
1585	90.5
1586	52.5
1587	0.5
1588	42.5
1589	13.5
1590	6.5
1591	26.5
1592	5.5
1593	28.5
1594	388.5
1595	22.5
1596	16.5
1597	24.5
1598	18.5
1599	10.5
1600	73.5
1601	25.5
1602	13.5
1603	83.5
1604	108.5
1605	89.5
1606	75.5
1607	49.5
1608	43.5
1609	13.5
1610	19.5
1611	50.5
1612	41.5
1613	27.5
1614	71.5
1615	0.5
1616	0.5
1617	0.5
1618	25.5
1619	49.5
1620	139.5
1621	103.5
1622	73.5
1623	104.5
1624	74.5
1625	124.5
1626	103.5
1627	184.5
1628	75.5
1629	23.5
1630	108.5
1631	16.5
1632	46.5
1633	15.5
1634	9.5
1635	49.5
1636	28.5
1637	69.5
1638	21.5
1639	41.5
1640	19.5
1641	137.5
1642	32.5
1643	40.5
1644	159.5
1645	6.5
1646	63.5
1647	28.5
1648	47.5
1649	89.5
1650	21.5
1651	33.5
1652	54.5
1653	29.5
1654	0.5
1655	0.5
1656	34.5
1657	12.5
1658	16.5
1659	15.5
1660	112.5
1661	21.5
1662	15.5
1663	13.5
1664	24.5
1665	41.5
1666	12.5
1667	18.5
1668	13.5
1669	25.5
1670	82.5
1671	164.5
1672	19.5
1673	22.5
1674	72.5
1675	29.5
1676	288.5
1677	29.5
1678	75.5
1679	37.5
1680	15.5
1681	62.5
1682	104.5
1683	48.5
1684	33.5
1685	31.5
1686	129.5
1687	47.5
1688	14.5
1689	0.5
1690	43.5
1691	18.5
1692	25.5
1693	292.5
1694	139.5
1695	23.5
1696	30.5
1697	16.5
1698	118.5
1699	22.5
1700	29.5
1701	63.5
1702	10.5
1703	15.5
1704	75.5
1705	86.5
1706	133.5
1707	66.5
1708	28.5
1709	94.5
1710	61.5
1711	17.5
1712	0.5
1713	157.5
1714	0.5
1715	38.5
1716	121.5
1717	62.5
1718	25.5
1719	34.5
1720	109.5
1721	5.5
1722	33.5
1723	27.5
1724	2.5
1725	53.5
1726	27.5
1727	101.5
1728	0.5
1729	37.5
1730	28.5
1731	145.5
1732	22.5
1733	54.5
1734	29.5
1735	420.5
1736	2.5
1737	56.5
1738	43.5
1739	27.5
1740	2.5
1741	72.5
1742	31.5
1743	59.5
1744	32.5
1745	74.5
1746	52.5
1747	22.5
1748	7.5
1749	29.5
1750	35.5
1751	22.5
1752	152.5
1753	26.5
1754	35.5
1755	62.5
1756	108.5
1757	23.5
1758	18.5
1759	93.5
1760	107.5
1761	41.5
1762	53.5
1763	19.5
1764	57.5
1765	141.5
1766	67.5
1767	128.5
1768	3.5
1769	42.5
1770	20.5
1771	31.5
1772	22.5
1773	51.5
1774	28.5
1775	21.5
1776	62.5
1777	16.5
1778	13.5
1779	20.5
1780	62.5
1781	47.5
1782	15.5
1783	24.5
1784	0.5
1785	58.5
1786	78.5
1787	52.5
1788	81.5
1789	66.5
1790	36.5
1791	99.5
1792	34.5
1793	27.5
1794	29.5
1795	45.5
1796	42.5
1797	26.5
1798	61.5
1799	23.5
1800	7.5
1801	177.5
1802	174.5
1803	17.5
1804	14.5
1805	60.5
1806	45.5
1807	33.5
1808	38.5
1809	63.5
1810	48.5
1811	119.5
1812	43.5
1813	22.5
1814	99.5
1815	20.5
1816	1.5
1817	18.5
1818	13.5
1819	29.5
1820	32.5
1821	18.5
1822	105.5
1823	31.5
1824	52.5
1825	40.5
1826	110.5
1827	52.5
1828	47.5
1829	22.5
1830	152.5
1831	25.5
1832	122.5
1833	72.5
1834	78.5
1835	0.5
1836	34.5
1837	98.5
1838	22.5
1839	37.5
1840	48.5
1841	40.5
1842	425.5
1843	22.5
1844	12.5
1845	84.5
1846	35.5
1847	72.5
1848	18.5
1849	106.5
1850	32.5
1851	15.5
1852	108.5
1853	104.5
1854	97.5
1855	82.5
1856	19.5
1857	3.5
1858	33.5
1859	32.5
1860	67.5
1861	22.5
1862	29.5
1863	25.5
1864	63.5
1865	285.5
1866	12.5
1867	14.5
1868	130.5
1869	3.5
1870	10.5
1871	12.5
1872	143.5
1873	28.5
1874	56.5
1875	50.5
1876	65.5
1877	47.5
1878	75.5
1879	42.5
1880	15.5
1881	16.5
1882	38.5
1883	38.5
1884	72.5
1885	267.5
1886	94.5
1887	78.5
1888	32.5
1889	104.5
1890	24.5
1891	34.5
1892	15.5
1893	28.5
1894	20.5
1895	94.5
1896	43.5
1897	34.5
1898	64.5
1899	117.5
1900	22.5
1901	3.5
1902	163.5
1903	26.5
1904	107.5
1905	77.5
1906	27.5
1907	14.5
1908	82.5
1909	129.5
1910	0.5
1911	45.5
1912	57.5
1913	149.5
1914	37.5
1915	23.5
1916	33.5
1917	14.5
1918	68.5
1919	69.5
1920	13.5
1921	75.5
1922	62.5
1923	28.5
1924	61.5
1925	24.5
1926	68.5
1927	21.5
1928	27.5
1929	52.5
1930	25.5
1931	23.5
1932	78.5
1933	38.5
1934	47.5
1935	23.5
1936	159.5
1937	1.5
1938	65.5
1939	143.5
1940	22.5
1941	0.5
1942	2.5
1943	49.5
1944	18.5
1945	64.5
1946	23.5
1947	9.5
1948	118.5
1949	44.5
1950	304.5
1951	63.5
1952	94.5
1953	87.5
1954	32.5
1955	31.5
1956	12.5
1957	23.5
1958	23.5
1959	52.5
1960	0.5
1961	56.5
1962	3.5
1963	29.5
1964	81.5
1965	13.5
1966	73.5
1967	5.5
1968	10.5
1969	56.5
1970	34.5
1971	171.5
1972	26.5
1973	118.5
1974	90.5
1975	110.5
1976	63.5
1977	72.5
1978	29.5
1979	31.5
1980	36.5
1981	103.5
1982	23.5
1983	142.5
1984	86.5
1985	21.5
1986	61.5
1987	74.5
1988	35.5
1989	4.5
1990	51.5
1991	11.5
1992	36.5
1993	48.5
1994	71.5
1995	29.5
1996	54.5
1997	99.5
[truncated: 998,000+ more rows]
