# Supplementary material for: Potential survival benefits from optimized chemotherapy implementation in advanced ovarian cancer: Projections from a microsimulation model
Source: PLoS One. 2019 Sep 20;14(9):e0222828. doi: 10.1371/journal.pone.0222828 (PMC6754166; doi:10.1371/journal.pone.0222828)
Supplement: S4 File — Model output for life expectancy under “current practice” strategy assuming that patients are cured after surviving 8 years from diagnosis. (TXT) [file pone.0222828.s004.txt]

Implementation Strategy:
Current Practice Cure8Yrs
ID	LifeExpectancyInMonths
1	14.5
2	28.5
3	29.5
4	83.5
5	402.5
6	300.5
7	144.5
8	30.5
9	14.5
10	55.5
11	74.5
12	25.5
13	25.5
14	49.5
15	17.5
16	44.5
17	246.5
18	35.5
19	28.5
20	14.5
21	22.5
22	61.5
23	1.5
24	30.5
25	4.5
26	409.5
27	414.5
28	87.5
29	21.5
30	5.5
31	14.5
32	74.5
33	203.5
34	0.5
35	21.5
36	6.5
37	417.5
38	52.5
39	53.5
40	0.5
41	26.5
42	123.5
43	18.5
44	19.5
45	14.5
46	38.5
47	61.5
48	363.5
49	55.5
50	206.5
51	87.5
52	22.5
53	83.5
54	34.5
55	41.5
56	332.5
57	59.5
58	0.5
59	69.5
60	62.5
61	67.5
62	4.5
63	350.5
64	347.5
65	31.5
66	85.5
67	271.5
68	33.5
69	18.5
70	27.5
71	40.5
72	83.5
73	10.5
74	19.5
75	27.5
76	41.5
77	22.5
78	47.5
79	167.5
80	399.5
81	0.5
82	62.5
83	0.5
84	3.5
85	21.5
86	70.5
87	239.5
88	180.5
89	58.5
90	322.5
91	52.5
92	75.5
93	87.5
94	54.5
95	11.5
96	88.5
97	21.5
98	90.5
99	37.5
100	143.5
101	196.5
102	37.5
103	10.5
104	88.5
105	72.5
106	48.5
107	26.5
108	8.5
109	27.5
110	73.5
111	80.5
112	14.5
113	46.5
114	67.5
115	22.5
116	1.5
117	47.5
118	13.5
119	330.5
120	46.5
121	172.5
122	48.5
123	221.5
124	28.5
125	96.5
126	19.5
127	83.5
128	310.5
129	27.5
130	157.5
131	47.5
132	60.5
133	444.5
134	28.5
135	86.5
136	81.5
137	26.5
138	2.5
139	23.5
140	26.5
141	48.5
142	10.5
143	63.5
144	84.5
145	53.5
146	23.5
147	204.5
148	345.5
149	15.5
150	91.5
151	51.5
152	82.5
153	92.5
154	2.5
155	71.5
156	31.5
157	34.5
158	20.5
159	42.5
160	44.5
161	35.5
162	411.5
163	35.5
164	89.5
165	50.5
166	33.5
167	21.5
168	88.5
169	7.5
170	34.5
171	21.5
172	19.5
173	16.5
174	218.5
175	11.5
176	62.5
177	57.5
178	25.5
179	14.5
180	27.5
181	72.5
182	67.5
183	16.5
184	264.5
185	25.5
186	206.5
187	59.5
188	24.5
189	18.5
190	2.5
191	284.5
192	46.5
193	13.5
194	66.5
195	20.5
196	56.5
197	423.5
198	38.5
199	91.5
200	3.5
201	27.5
202	43.5
203	17.5
204	73.5
205	45.5
206	62.5
207	30.5
208	62.5
209	44.5
210	18.5
211	30.5
212	250.5
213	109.5
214	57.5
215	27.5
216	34.5
217	53.5
218	23.5
219	13.5
220	30.5
221	50.5
222	292.5
223	87.5
224	412.5
225	18.5
226	248.5
227	22.5
228	314.5
229	1.5
230	44.5
231	13.5
232	43.5
233	353.5
234	68.5
235	57.5
236	11.5
237	29.5
238	14.5
239	15.5
240	327.5
241	327.5
242	185.5
243	18.5
244	9.5
245	53.5
246	89.5
247	56.5
248	49.5
249	93.5
250	256.5
251	18.5
252	28.5
253	204.5
254	142.5
255	20.5
256	111.5
257	51.5
258	46.5
259	14.5
260	81.5
261	330.5
262	96.5
263	51.5
264	110.5
265	50.5
266	178.5
267	30.5
268	48.5
269	13.5
270	34.5
271	11.5
272	21.5
273	90.5
274	80.5
275	20.5
276	34.5
277	23.5
278	49.5
279	46.5
280	179.5
281	35.5
282	19.5
283	28.5
284	51.5
285	86.5
286	23.5
287	19.5
288	87.5
289	70.5
290	31.5
291	25.5
292	68.5
293	21.5
294	55.5
295	49.5
296	10.5
297	4.5
298	298.5
299	28.5
300	444.5
301	8.5
302	61.5
303	28.5
304	0.5
305	41.5
306	0.5
307	22.5
308	56.5
309	156.5
310	0.5
311	40.5
312	34.5
313	440.5
314	34.5
315	171.5
316	24.5
317	21.5
318	38.5
319	16.5
320	34.5
321	21.5
322	42.5
323	12.5
324	18.5
325	444.5
326	242.5
327	9.5
328	28.5
329	0.5
330	56.5
331	328.5
332	234.5
333	72.5
334	45.5
335	49.5
336	21.5
337	359.5
338	36.5
339	85.5
340	27.5
341	94.5
342	17.5
343	20.5
344	65.5
345	29.5
346	254.5
347	38.5
348	25.5
349	333.5
350	69.5
351	46.5
352	287.5
353	0.5
354	44.5
355	24.5
356	76.5
357	38.5
358	37.5
359	12.5
360	18.5
361	12.5
362	27.5
363	38.5
364	33.5
365	65.5
366	22.5
367	46.5
368	403.5
369	95.5
370	53.5
371	26.5
372	44.5
373	31.5
374	33.5
375	73.5
376	0.5
377	21.5
378	34.5
379	351.5
380	11.5
381	3.5
382	62.5
383	42.5
384	84.5
385	47.5
386	7.5
387	17.5
388	45.5
389	20.5
390	103.5
391	12.5
392	16.5
393	16.5
394	207.5
395	11.5
396	67.5
397	0.5
398	42.5
399	26.5
400	4.5
401	306.5
402	13.5
403	45.5
404	264.5
405	33.5
406	43.5
407	46.5
408	84.5
409	0.5
410	8.5
411	35.5
412	57.5
413	25.5
414	46.5
415	26.5
416	36.5
417	24.5
418	28.5
419	72.5
420	35.5
421	65.5
422	3.5
423	35.5
424	21.5
425	44.5
426	38.5
427	310.5
428	339.5
429	32.5
430	71.5
431	44.5
432	372.5
433	12.5
434	18.5
435	67.5
436	11.5
437	52.5
438	11.5
439	20.5
440	34.5
441	96.5
442	434.5
443	284.5
444	281.5
445	85.5
446	14.5
447	21.5
448	38.5
449	22.5
450	75.5
451	28.5
452	83.5
453	82.5
454	181.5
455	5.5
456	434.5
457	3.5
458	51.5
459	59.5
460	10.5
461	33.5
462	87.5
463	90.5
464	17.5
465	56.5
466	444.5
467	329.5
468	10.5
469	30.5
470	161.5
471	244.5
472	24.5
473	9.5
474	89.5
475	31.5
476	47.5
477	74.5
478	0.5
479	46.5
480	17.5
481	36.5
482	144.5
483	35.5
484	78.5
485	19.5
486	51.5
487	41.5
488	25.5
489	43.5
490	273.5
491	0.5
492	30.5
493	28.5
494	219.5
495	310.5
496	46.5
497	25.5
498	32.5
499	21.5
500	45.5
501	70.5
502	44.5
503	49.5
504	364.5
505	84.5
506	16.5
507	278.5
508	38.5
509	17.5
510	25.5
511	0.5
512	20.5
513	233.5
514	23.5
515	18.5
516	14.5
517	51.5
518	58.5
519	242.5
520	81.5
521	56.5
522	79.5
523	55.5
524	68.5
525	75.5
526	411.5
527	88.5
528	144.5
529	56.5
530	4.5
531	78.5
532	21.5
533	35.5
534	34.5
535	34.5
536	271.5
537	152.5
538	70.5
539	34.5
540	70.5
541	18.5
542	13.5
543	121.5
544	21.5
545	34.5
546	15.5
547	20.5
548	20.5
549	21.5
550	31.5
551	178.5
552	47.5
553	32.5
554	17.5
555	21.5
556	363.5
557	411.5
558	38.5
559	34.5
560	98.5
561	29.5
562	41.5
563	5.5
564	37.5
565	36.5
566	210.5
567	46.5
568	7.5
569	15.5
570	63.5
571	0.5
572	227.5
573	25.5
574	32.5
575	40.5
576	60.5
577	79.5
578	34.5
579	22.5
580	10.5
581	63.5
582	14.5
583	60.5
584	21.5
585	203.5
586	55.5
587	35.5
588	15.5
589	35.5
590	24.5
591	17.5
592	28.5
593	185.5
594	58.5
595	26.5
596	48.5
597	60.5
598	31.5
599	60.5
600	44.5
601	82.5
602	333.5
603	85.5
604	307.5
605	51.5
606	22.5
607	71.5
608	11.5
609	95.5
610	0.5
611	73.5
612	52.5
613	299.5
614	20.5
615	32.5
616	67.5
617	19.5
618	72.5
619	61.5
620	28.5
621	26.5
622	332.5
623	100.5
624	12.5
625	86.5
626	54.5
627	48.5
628	16.5
629	82.5
630	51.5
631	47.5
632	15.5
633	7.5
634	61.5
635	383.5
636	57.5
637	43.5
638	24.5
639	4.5
640	21.5
641	97.5
642	40.5
643	315.5
644	273.5
645	56.5
646	95.5
647	55.5
648	28.5
649	34.5
650	38.5
651	0.5
652	35.5
653	33.5
654	44.5
655	187.5
656	53.5
657	23.5
658	26.5
659	263.5
660	38.5
661	73.5
662	41.5
663	15.5
664	28.5
665	19.5
666	73.5
667	40.5
668	52.5
669	376.5
670	28.5
671	24.5
672	24.5
673	33.5
674	48.5
675	95.5
676	53.5
677	53.5
678	35.5
679	334.5
680	17.5
681	6.5
682	28.5
683	18.5
684	250.5
685	58.5
686	24.5
687	8.5
688	18.5
689	248.5
690	79.5
691	31.5
692	22.5
693	45.5
694	88.5
695	41.5
696	19.5
697	48.5
698	12.5
699	58.5
700	29.5
701	27.5
702	234.5
703	13.5
704	84.5
705	30.5
706	0.5
707	211.5
708	81.5
709	43.5
710	18.5
711	41.5
712	34.5
713	0.5
714	315.5
715	444.5
716	305.5
717	13.5
718	6.5
719	49.5
720	388.5
721	17.5
722	0.5
723	21.5
724	56.5
725	36.5
726	75.5
727	21.5
728	28.5
729	42.5
730	75.5
731	22.5
732	45.5
733	171.5
734	62.5
735	12.5
736	80.5
737	70.5
738	21.5
739	59.5
740	25.5
741	35.5
742	28.5
743	3.5
744	18.5
745	9.5
746	51.5
747	216.5
748	105.5
749	23.5
750	12.5
751	64.5
752	1.5
753	24.5
754	10.5
755	38.5
756	1.5
757	50.5
758	58.5
759	416.5
760	12.5
761	254.5
762	32.5
763	50.5
764	35.5
765	35.5
766	59.5
767	9.5
768	45.5
769	411.5
770	1.5
771	0.5
772	31.5
773	150.5
774	54.5
775	21.5
776	147.5
777	444.5
778	312.5
779	23.5
780	42.5
781	4.5
782	14.5
783	50.5
784	29.5
785	316.5
786	69.5
787	60.5
788	48.5
789	21.5
790	65.5
791	263.5
792	34.5
793	27.5
794	33.5
795	28.5
796	37.5
797	48.5
798	227.5
799	7.5
800	271.5
801	333.5
802	265.5
803	34.5
804	57.5
805	7.5
806	14.5
807	49.5
808	45.5
809	15.5
810	71.5
811	20.5
812	38.5
813	43.5
814	297.5
815	40.5
816	24.5
817	53.5
818	50.5
819	95.5
820	50.5
821	15.5
822	15.5
823	64.5
824	2.5
825	35.5
826	23.5
827	29.5
828	20.5
829	52.5
830	81.5
831	29.5
832	23.5
833	56.5
834	91.5
835	18.5
836	42.5
837	177.5
838	23.5
839	11.5
840	64.5
841	72.5
842	31.5
843	68.5
844	0.5
845	49.5
846	22.5
847	7.5
848	59.5
849	71.5
850	18.5
851	30.5
852	32.5
853	30.5
854	62.5
855	67.5
856	31.5
857	77.5
858	11.5
859	37.5
860	23.5
861	162.5
862	54.5
863	23.5
864	29.5
865	8.5
866	19.5
867	31.5
868	53.5
869	15.5
870	31.5
871	25.5
872	25.5
873	3.5
874	13.5
875	53.5
876	40.5
877	17.5
878	28.5
879	1.5
880	19.5
881	93.5
882	44.5
883	80.5
884	93.5
885	23.5
886	96.5
887	9.5
888	30.5
889	25.5
890	36.5
891	40.5
892	10.5
893	38.5
894	25.5
895	67.5
896	444.5
897	71.5
898	25.5
899	132.5
900	23.5
901	71.5
902	349.5
903	16.5
904	90.5
905	44.5
906	344.5
907	444.5
908	14.5
909	21.5
910	37.5
911	420.5
912	75.5
913	28.5
914	218.5
915	24.5
916	58.5
917	28.5
918	18.5
919	48.5
920	16.5
921	3.5
922	51.5
923	85.5
924	3.5
925	38.5
926	96.5
927	62.5
928	51.5
929	31.5
930	250.5
931	8.5
932	42.5
933	52.5
934	93.5
935	198.5
936	0.5
937	292.5
938	29.5
939	33.5
940	66.5
941	61.5
942	83.5
943	4.5
944	44.5
945	46.5
946	37.5
947	24.5
948	36.5
949	95.5
950	212.5
951	9.5
952	19.5
953	0.5
954	66.5
955	393.5
956	181.5
957	74.5
958	394.5
959	289.5
960	126.5
961	75.5
962	0.5
963	47.5
964	28.5
965	35.5
966	58.5
967	0.5
968	12.5
969	322.5
970	14.5
971	221.5
972	0.5
973	22.5
974	51.5
975	22.5
976	55.5
977	42.5
978	57.5
979	42.5
980	41.5
981	89.5
982	41.5
983	30.5
984	26.5
985	28.5
986	341.5
987	48.5
988	57.5
989	336.5
990	21.5
991	46.5
992	55.5
993	22.5
994	6.5
995	53.5
996	49.5
997	77.5
998	19.5
999	33.5
1000	83.5
1001	7.5
1002	96.5
1003	42.5
1004	83.5
1005	28.5
1006	417.5
1007	62.5
1008	89.5
1009	70.5
1010	91.5
1011	263.5
1012	277.5
1013	63.5
1014	410.5
1015	18.5
1016	93.5
1017	11.5
1018	30.5
1019	303.5
1020	23.5
1021	23.5
1022	1.5
1023	60.5
1024	11.5
1025	333.5
1026	40.5
1027	59.5
1028	45.5
1029	12.5
1030	7.5
1031	26.5
1032	33.5
1033	31.5
1034	11.5
1035	68.5
1036	48.5
1037	19.5
1038	13.5
1039	319.5
1040	0.5
1041	24.5
1042	34.5
1043	0.5
1044	21.5
1045	28.5
1046	23.5
1047	301.5
1048	66.5
1049	34.5
1050	20.5
1051	11.5
1052	30.5
1053	59.5
1054	13.5
1055	18.5
1056	17.5
1057	50.5
1058	71.5
1059	77.5
1060	15.5
1061	8.5
1062	47.5
1063	69.5
1064	17.5
1065	27.5
1066	0.5
1067	19.5
1068	25.5
1069	396.5
1070	53.5
1071	26.5
1072	0.5
1073	28.5
1074	47.5
1075	233.5
1076	265.5
1077	20.5
1078	29.5
1079	75.5
1080	80.5
1081	63.5
1082	44.5
1083	21.5
1084	75.5
1085	61.5
1086	20.5
1087	19.5
1088	39.5
1089	326.5
1090	28.5
1091	19.5
1092	18.5
1093	87.5
1094	13.5
1095	63.5
1096	421.5
1097	86.5
1098	423.5
1099	11.5
1100	46.5
1101	139.5
1102	83.5
1103	12.5
1104	37.5
1105	210.5
1106	19.5
1107	15.5
1108	0.5
1109	164.5
1110	41.5
1111	184.5
1112	35.5
1113	353.5
1114	51.5
1115	29.5
1116	342.5
1117	30.5
1118	29.5
1119	61.5
1120	18.5
1121	0.5
1122	20.5
1123	67.5
1124	23.5
1125	8.5
1126	35.5
1127	27.5
1128	41.5
1129	21.5
1130	40.5
1131	26.5
1132	11.5
1133	75.5
1134	234.5
1135	57.5
1136	21.5
1137	81.5
1138	10.5
1139	28.5
1140	71.5
1141	74.5
1142	242.5
1143	31.5
1144	302.5
1145	74.5
1146	2.5
1147	400.5
1148	36.5
1149	17.5
1150	54.5
1151	69.5
1152	3.5
1153	55.5
1154	15.5
1155	33.5
1156	312.5
1157	15.5
1158	23.5
1159	52.5
1160	279.5
1161	361.5
1162	35.5
1163	42.5
1164	21.5
1165	176.5
1166	13.5
1167	53.5
1168	50.5
1169	22.5
1170	18.5
1171	130.5
1172	50.5
1173	21.5
1174	14.5
1175	25.5
1176	191.5
1177	34.5
1178	31.5
1179	13.5
1180	0.5
1181	10.5
1182	11.5
1183	62.5
1184	92.5
1185	45.5
1186	64.5
1187	2.5
1188	19.5
1189	45.5
1190	220.5
1191	34.5
1192	14.5
1193	33.5
1194	81.5
1195	2.5
1196	310.5
1197	399.5
1198	278.5
1199	14.5
1200	262.5
1201	41.5
1202	24.5
1203	111.5
1204	71.5
1205	56.5
1206	28.5
1207	18.5
1208	26.5
1209	64.5
1210	7.5
1211	38.5
1212	14.5
1213	86.5
1214	64.5
1215	65.5
1216	45.5
1217	18.5
1218	28.5
1219	52.5
1220	273.5
1221	56.5
1222	20.5
1223	13.5
1224	2.5
1225	22.5
1226	84.5
1227	40.5
1228	402.5
1229	80.5
1230	86.5
1231	45.5
1232	53.5
1233	40.5
1234	27.5
1235	35.5
1236	41.5
1237	27.5
1238	55.5
1239	20.5
1240	11.5
1241	32.5
1242	53.5
1243	9.5
1244	29.5
1245	71.5
1246	26.5
1247	66.5
1248	191.5
1249	41.5
1250	30.5
1251	31.5
1252	1.5
1253	354.5
1254	14.5
1255	41.5
1256	32.5
1257	42.5
1258	249.5
1259	80.5
1260	95.5
1261	307.5
1262	26.5
1263	28.5
1264	5.5
1265	32.5
1266	33.5
1267	300.5
1268	40.5
1269	62.5
1270	28.5
1271	48.5
1272	218.5
1273	16.5
1274	22.5
1275	10.5
1276	9.5
1277	25.5
1278	379.5
1279	2.5
1280	38.5
1281	76.5
1282	8.5
1283	27.5
1284	0.5
1285	74.5
1286	49.5
1287	41.5
1288	18.5
1289	53.5
1290	53.5
1291	15.5
1292	29.5
1293	14.5
1294	41.5
1295	18.5
1296	34.5
1297	44.5
1298	10.5
1299	29.5
1300	36.5
1301	72.5
1302	24.5
1303	0.5
1304	82.5
1305	35.5
1306	71.5
1307	23.5
1308	5.5
1309	301.5
1310	66.5
1311	19.5
1312	313.5
1313	74.5
1314	60.5
1315	0.5
1316	0.5
1317	24.5
1318	35.5
1319	31.5
1320	58.5
1321	7.5
1322	50.5
1323	64.5
1324	343.5
1325	53.5
1326	60.5
1327	295.5
1328	68.5
1329	45.5
1330	370.5
1331	1.5
1332	23.5
1333	66.5
1334	26.5
1335	0.5
1336	0.5
1337	222.5
1338	38.5
1339	279.5
1340	45.5
1341	181.5
1342	41.5
1343	8.5
1344	25.5
1345	188.5
1346	34.5
1347	0.5
1348	16.5
1349	52.5
1350	20.5
1351	120.5
1352	10.5
1353	6.5
1354	41.5
1355	91.5
1356	21.5
1357	67.5
1358	51.5
1359	12.5
1360	163.5
1361	0.5
1362	1.5
1363	48.5
1364	64.5
1365	64.5
1366	258.5
1367	68.5
1368	47.5
1369	11.5
1370	19.5
1371	38.5
1372	51.5
1373	0.5
1374	59.5
1375	195.5
1376	3.5
1377	21.5
1378	20.5
1379	16.5
1380	76.5
1381	10.5
1382	29.5
1383	14.5
1384	94.5
1385	387.5
1386	53.5
1387	45.5
1388	26.5
1389	2.5
1390	11.5
1391	1.5
1392	19.5
1393	332.5
1394	317.5
1395	45.5
1396	13.5
1397	81.5
1398	23.5
1399	81.5
1400	307.5
1401	20.5
1402	55.5
1403	79.5
1404	52.5
1405	243.5
1406	44.5
1407	186.5
1408	32.5
1409	27.5
1410	14.5
1411	6.5
1412	36.5
1413	35.5
1414	10.5
1415	22.5
1416	28.5
1417	14.5
1418	45.5
1419	286.5
1420	301.5
1421	39.5
1422	33.5
1423	21.5
1424	49.5
1425	38.5
1426	61.5
1427	6.5
1428	12.5
1429	210.5
1430	345.5
1431	10.5
1432	62.5
1433	51.5
1434	40.5
1435	38.5
1436	25.5
1437	17.5
1438	56.5
1439	32.5
1440	17.5
1441	0.5
1442	49.5
1443	13.5
1444	0.5
1445	70.5
1446	170.5
1447	260.5
1448	5.5
1449	22.5
1450	184.5
1451	3.5
1452	114.5
1453	13.5
1454	21.5
1455	22.5
1456	19.5
1457	144.5
1458	26.5
1459	52.5
1460	444.5
1461	25.5
1462	3.5
1463	327.5
1464	95.5
1465	45.5
1466	3.5
1467	66.5
1468	228.5
1469	21.5
1470	27.5
1471	32.5
1472	13.5
1473	350.5
1474	92.5
1475	21.5
1476	9.5
1477	366.5
1478	331.5
1479	20.5
1480	41.5
1481	265.5
1482	36.5
1483	10.5
1484	12.5
1485	52.5
1486	53.5
1487	62.5
1488	22.5
1489	47.5
1490	10.5
1491	18.5
1492	14.5
1493	89.5
1494	27.5
1495	13.5
1496	148.5
1497	61.5
1498	370.5
1499	207.5
1500	38.5
1501	299.5
1502	66.5
1503	12.5
1504	37.5
1505	18.5
1506	40.5
1507	23.5
1508	27.5
1509	43.5
1510	94.5
1511	82.5
1512	54.5
1513	22.5
1514	74.5
1515	73.5
1516	66.5
1517	43.5
1518	20.5
1519	34.5
1520	79.5
1521	35.5
1522	63.5
1523	28.5
1524	5.5
1525	72.5
1526	34.5
1527	30.5
1528	232.5
1529	15.5
1530	27.5
1531	23.5
1532	0.5
1533	41.5
1534	261.5
1535	89.5
1536	89.5
1537	59.5
1538	239.5
1539	0.5
1540	29.5
1541	27.5
1542	49.5
1543	3.5
1544	227.5
1545	247.5
1546	25.5
1547	35.5
1548	68.5
1549	20.5
1550	25.5
1551	14.5
1552	58.5
1553	76.5
1554	262.5
1555	75.5
1556	87.5
1557	0.5
1558	66.5
1559	303.5
1560	94.5
1561	29.5
1562	32.5
1563	34.5
1564	75.5
1565	9.5
1566	90.5
1567	52.5
1568	0.5
1569	42.5
1570	13.5
1571	6.5
1572	26.5
1573	5.5
1574	28.5
1575	388.5
1576	22.5
1577	16.5
1578	24.5
1579	18.5
1580	10.5
1581	73.5
1582	25.5
1583	13.5
1584	83.5
1585	403.5
1586	19.5
1587	50.5
1588	41.5
1589	27.5
1590	71.5
1591	0.5
1592	0.5
1593	0.5
1594	25.5
1595	49.5
1596	365.5
1597	67.5
1598	74.5
1599	325.5
1600	93.5
1601	75.5
1602	23.5
1603	200.5
1604	9.5
1605	49.5
1606	28.5
1607	69.5
1608	21.5
1609	41.5
1610	19.5
1611	276.5
1612	276.5
1613	84.5
1614	21.5
1615	33.5
1616	54.5
1617	29.5
1618	0.5
1619	0.5
1620	34.5
1621	12.5
1622	16.5
1623	15.5
1624	176.5
1625	24.5
1626	41.5
1627	12.5
1628	18.5
1629	13.5
1630	25.5
1631	82.5
1632	276.5
1633	13.5
1634	29.5
1635	288.5
1636	29.5
1637	75.5
1638	37.5
1639	15.5
1640	62.5
1641	157.5
1642	33.5
1643	31.5
1644	143.5
1645	33.5
1646	17.5
1647	43.5
1648	18.5
1649	25.5
1650	292.5
1651	201.5
1652	16.5
1653	236.5
1654	20.5
1655	15.5
1656	75.5
1657	86.5
1658	336.5
1659	61.5
1660	17.5
1661	0.5
1662	250.5
1663	13.5
1664	0.5
1665	12.5
1666	52.5
1667	50.5
1668	25.5
1669	34.5
1670	285.5
1671	43.5
1672	131.5
1673	256.5
1674	69.5
1675	444.5
1676	46.5
1677	158.5
1678	52.5
1679	1.5
1680	3.5
1681	53.5
1682	29.5
1683	42.5
1684	78.5
1685	26.5
1686	4.5
1687	299.5
1688	192.5
1689	60.5
1690	444.5
1691	65.5
1692	372.5
1693	25.5
1694	46.5
1695	16.5
1696	13.5
1697	20.5
1698	62.5
1699	47.5
1700	15.5
1701	24.5
1702	0.5
1703	58.5
1704	78.5
1705	52.5
1706	81.5
1707	66.5
1708	36.5
1709	174.5
1710	0.5
1711	76.5
1712	42.5
1713	26.5
1714	61.5
1715	23.5
1716	7.5
1717	174.5
1718	45.5
1719	22.5
1720	41.5
1721	31.5
1722	40.5
1723	14.5
1724	60.5
1725	45.5
1726	33.5
1727	38.5
1728	63.5
1729	48.5
1730	183.5
1731	322.5
1732	63.5
1733	91.5
1734	40.5
1735	404.5
1736	25.5
1737	344.5
1738	48.5
1739	190.5
1740	425.5
1741	22.5
1742	12.5
1743	84.5
1744	35.5
1745	72.5
1746	18.5
1747	110.5
1748	10.5
1749	161.5
1750	24.5
1751	15.5
1752	28.5
1753	34.5
1754	338.5
1755	22.5
1756	29.5
1757	25.5
1758	63.5
1759	285.5
1760	12.5
1761	14.5
1762	316.5
1763	28.5
1764	56.5
1765	50.5
1766	65.5
1767	47.5
1768	75.5
1769	42.5
1770	15.5
1771	16.5
1772	38.5
1773	38.5
1774	72.5
1775	267.5
1776	94.5
1777	78.5
1778	32.5
1779	287.5
1780	311.5
1781	238.5
1782	80.5
1783	72.5
1784	10.5
1785	250.5
1786	43.5
1787	0.5
1788	45.5
1789	57.5
1790	205.5
1791	37.5
1792	59.5
1793	270.5
1794	28.5
1795	61.5
1796	24.5
1797	68.5
1798	21.5
1799	27.5
1800	52.5
1801	25.5
1802	23.5
1803	78.5
1804	38.5
1805	47.5
1806	23.5
1807	107.5
1808	41.5
1809	365.5
1810	76.5
1811	365.5
1812	37.5
1813	54.5
1814	31.5
1815	191.5
1816	44.5
1817	294.5
1818	76.5
1819	13.5
1820	73.5
1821	5.5
1822	10.5
1823	56.5
1824	34.5
1825	161.5
1826	35.5
1827	71.5
1828	31.5
1829	387.5
1830	26.5
1831	50.5
1832	133.5
1833	52.5
1834	27.5
1835	72.5
1836	65.5
1837	21.5
1838	61.5
1839	74.5
1840	35.5
1841	4.5
1842	51.5
1843	11.5
1844	36.5
1845	48.5
1846	71.5
1847	29.5
1848	54.5
1849	364.5
1850	21.5
1851	15.5
1852	10.5
1853	27.5
1854	61.5
1855	2.5
1856	437.5
1857	44.5
1858	87.5
1859	410.5
1860	9.5
1861	55.5
1862	17.5
1863	184.5
1864	21.5
1865	41.5
1866	76.5
1867	249.5
1868	14.5
1869	0.5
1870	318.5
1871	47.5
1872	72.5
1873	32.5
1874	46.5
1875	93.5
1876	61.5
1877	8.5
1878	155.5
1879	395.5
1880	8.5
1881	21.5
1882	76.5
1883	23.5
1884	0.5
1885	20.5
1886	73.5
1887	22.5
1888	44.5
1889	316.5
1890	33.5
1891	31.5
1892	22.5
1893	0.5
1894	7.5
1895	271.5
1896	136.5
1897	64.5
1898	258.5
1899	301.5
1900	16.5
1901	25.5
1902	4.5
1903	57.5
1904	47.5
1905	81.5
1906	65.5
1907	14.5
1908	15.5
1909	38.5
1910	347.5
1911	53.5
1912	77.5
1913	58.5
1914	69.5
1915	19.5
1916	53.5
1917	351.5
1918	40.5
1919	26.5
1920	0.5
1921	32.5
1922	96.5
1923	2.5
1924	20.5
1925	85.5
1926	16.5
1927	20.5
1928	93.5
1929	21.5
1930	159.5
1931	355.5
1932	339.5
1933	315.5
1934	67.5
1935	29.5
1936	26.5
1937	35.5
1938	65.5
1939	54.5
1940	39.5
1941	0.5
1942	54.5
1943	19.5
1944	198.5
1945	87.5
1946	358.5
1947	27.5
1948	13.5
1949	18.5
1950	62.5
1951	16.5
1952	41.5
1953	1.5
1954	269.5
1955	20.5
1956	216.5
1957	32.5
1958	6.5
1959	18.5
1960	209.5
1961	224.5
1962	34.5
1963	44.5
1964	19.5
1965	37.5
1966	35.5
1967	90.5
1968	78.5
1969	73.5
1970	342.5
1971	291.5
1972	300.5
1973	2.5
1974	42.5
1975	0.5
1976	241.5
1977	12.5
1978	359.5
1979	60.5
1980	28.5
1981	19.5
1982	143.5
1983	34.5
1984	23.5
1985	52.5
1986	323.5
1987	43.5
1988	80.5
1989	375.5
1990	76.5
1991	0.5
1992	22.5
1993	58.5
1994	13.5
1995	16.5
1996	40.5
1997	51.5
[truncated: 998,000+ more rows]
