# Supplementary material for: Potential survival benefits from optimized chemotherapy implementation in advanced ovarian cancer: Projections from a microsimulation model
Source: PLoS One. 2019 Sep 20;14(9):e0222828. doi: 10.1371/journal.pone.0222828 (PMC6754166; doi:10.1371/journal.pone.0222828)
Supplement: S8 File — Model output for life expectancy under the “current practice” strategy with a hazard ratio of 0.97 on IP+IV. (TXT) [file pone.0222828.s008.txt]

Implementation Strategy:
Current Practice HighHRonIP
ID	LifeExpectancyInMonths
1	14.5
2	28.5
3	29.5
4	83.5
5	402.5
6	120.5
7	26.5
8	22.5
9	50.5
10	60.5
11	205.5
12	34.5
13	59.5
14	12.5
15	59.5
16	21.5
17	20.5
18	75.5
19	246.5
20	35.5
21	28.5
22	14.5
23	22.5
24	16.5
25	43.5
26	38.5
27	18.5
28	80.5
29	40.5
30	22.5
31	77.5
32	3.5
33	34.5
34	319.5
35	37.5
36	42.5
37	18.5
38	51.5
39	31.5
40	30.5
41	95.5
42	74.5
43	13.5
44	24.5
45	114.5
46	33.5
47	26.5
48	18.5
49	23.5
50	35.5
51	167.5
52	3.5
53	80.5
54	24.5
55	29.5
56	87.5
57	27.5
58	0.5
59	26.5
60	24.5
61	95.5
62	63.5
63	34.5
64	60.5
65	30.5
66	74.5
67	19.5
68	66.5
69	130.5
70	23.5
71	55.5
72	43.5
73	48.5
74	12.5
75	45.5
76	20.5
77	19.5
78	360.5
79	57.5
80	34.5
81	49.5
82	78.5
83	12.5
84	80.5
85	10.5
86	41.5
87	62.5
88	67.5
89	4.5
90	73.5
91	0.5
92	79.5
93	36.5
94	117.5
95	22.5
96	137.5
97	27.5
98	54.5
99	10.5
100	25.5
101	13.5
102	53.5
103	31.5
104	85.5
105	271.5
106	33.5
107	18.5
108	27.5
109	40.5
110	83.5
111	10.5
112	18.5
113	49.5
114	143.5
115	226.5
116	42.5
117	20.5
118	95.5
119	38.5
120	115.5
121	31.5
122	3.5
123	21.5
124	70.5
125	34.5
126	102.5
127	3.5
128	29.5
129	42.5
130	72.5
131	50.5
132	17.5
133	32.5
134	58.5
135	322.5
136	52.5
137	75.5
138	87.5
139	54.5
140	11.5
141	88.5
142	21.5
143	90.5
144	37.5
145	104.5
146	31.5
147	5.5
148	69.5
149	13.5
150	22.5
151	6.5
152	25.5
153	31.5
154	37.5
155	10.5
156	88.5
157	72.5
158	48.5
159	26.5
160	8.5
161	27.5
162	73.5
163	80.5
164	14.5
165	46.5
166	67.5
167	22.5
168	1.5
169	47.5
170	13.5
171	99.5
172	31.5
173	76.5
174	42.5
175	64.5
176	46.5
177	124.5
178	32.5
179	19.5
180	35.5
181	79.5
182	32.5
183	31.5
184	32.5
185	31.5
186	56.5
187	31.5
188	117.5
189	302.5
190	184.5
191	33.5
192	47.5
193	60.5
194	444.5
195	28.5
196	86.5
197	81.5
198	26.5
199	2.5
200	23.5
201	26.5
202	48.5
203	10.5
204	63.5
205	84.5
206	53.5
207	23.5
208	118.5
209	70.5
210	15.5
211	21.5
212	18.5
213	100.5
214	71.5
215	102.5
216	15.5
217	91.5
218	51.5
219	82.5
220	92.5
221	2.5
222	71.5
223	31.5
224	34.5
225	20.5
226	42.5
227	44.5
228	35.5
229	133.5
230	4.5
231	58.5
232	18.5
233	409.5
234	21.5
235	88.5
236	7.5
237	34.5
238	21.5
239	19.5
240	16.5
241	18.5
242	15.5
243	72.5
244	19.5
245	73.5
246	11.5
247	62.5
248	57.5
249	25.5
250	14.5
251	27.5
252	72.5
253	67.5
254	16.5
255	264.5
256	25.5
257	206.5
258	59.5
259	24.5
260	18.5
261	2.5
262	112.5
263	135.5
264	25.5
265	46.5
266	13.5
267	66.5
268	20.5
269	56.5
270	126.5
271	31.5
272	14.5
273	120.5
274	59.5
275	107.5
276	262.5
277	9.5
278	58.5
279	23.5
280	21.5
281	20.5
282	62.5
283	44.5
284	18.5
285	30.5
286	110.5
287	103.5
288	25.5
289	124.5
290	53.5
291	70.5
292	44.5
293	17.5
294	52.5
295	123.5
296	38.5
297	51.5
298	30.5
299	23.5
300	30.5
301	74.5
302	26.5
303	0.5
304	105.5
305	53.5
306	18.5
307	24.5
308	371.5
309	24.5
310	65.5
311	22.5
312	314.5
313	1.5
314	44.5
315	13.5
316	43.5
317	125.5
318	25.5
319	131.5
320	19.5
321	30.5
322	68.5
323	57.5
324	11.5
325	29.5
326	14.5
327	15.5
328	327.5
329	90.5
330	64.5
331	93.5
332	35.5
333	24.5
334	110.5
335	18.5
336	69.5
337	9.5
338	53.5
339	89.5
340	56.5
341	49.5
342	93.5
343	113.5
344	115.5
345	95.5
346	20.5
347	56.5
348	222.5
349	153.5
350	51.5
351	46.5
352	14.5
353	81.5
354	138.5
355	21.5
356	233.5
357	300.5
358	89.5
359	15.5
360	100.5
361	13.5
362	34.5
363	11.5
364	21.5
365	90.5
366	80.5
367	20.5
368	34.5
369	23.5
370	49.5
371	46.5
372	130.5
373	13.5
374	23.5
375	9.5
376	444.5
377	49.5
378	23.5
379	67.5
380	64.5
381	69.5
382	4.5
383	134.5
384	11.5
385	33.5
386	105.5
387	28.5
388	98.5
389	33.5
390	316.5
391	61.5
392	28.5
393	0.5
394	13.5
395	22.5
396	93.5
397	2.5
398	36.5
399	11.5
400	49.5
401	35.5
402	40.5
403	34.5
404	114.5
405	28.5
406	76.5
407	0.5
408	17.5
409	136.5
410	16.5
411	25.5
412	207.5
413	24.5
414	21.5
415	38.5
416	16.5
417	34.5
418	21.5
419	42.5
420	12.5
421	18.5
422	444.5
423	100.5
424	28.5
425	105.5
426	9.5
427	28.5
428	0.5
429	56.5
430	126.5
431	13.5
432	56.5
433	151.5
434	106.5
435	0.5
436	32.5
437	70.5
438	20.5
439	118.5
440	27.5
441	107.5
442	85.5
443	231.5
444	84.5
445	94.5
446	17.5
447	20.5
448	65.5
449	29.5
450	83.5
451	82.5
452	9.5
453	18.5
454	17.5
455	50.5
456	17.5
457	105.5
458	22.5
459	95.5
460	45.5
461	78.5
462	399.5
463	49.5
464	47.5
465	380.5
466	22.5
467	46.5
468	403.5
469	95.5
470	53.5
471	26.5
472	44.5
473	31.5
474	33.5
475	73.5
476	0.5
477	21.5
478	34.5
479	351.5
480	11.5
481	3.5
482	62.5
483	42.5
484	84.5
485	47.5
486	7.5
487	17.5
488	45.5
489	20.5
490	108.5
491	17.5
492	236.5
493	11.5
494	67.5
495	0.5
496	42.5
497	26.5
498	4.5
499	306.5
500	13.5
501	70.5
502	44.5
503	49.5
504	133.5
505	227.5
506	83.5
507	16.5
508	128.5
509	28.5
510	97.5
511	24.5
512	77.5
513	0.5
514	20.5
515	233.5
516	23.5
517	18.5
518	14.5
519	51.5
520	58.5
521	242.5
522	81.5
523	56.5
524	33.5
525	54.5
526	57.5
527	131.5
528	15.5
529	72.5
530	3.5
531	401.5
532	14.5
533	123.5
534	56.5
535	4.5
536	78.5
537	21.5
538	35.5
539	34.5
540	34.5
541	271.5
542	122.5
543	26.5
544	70.5
545	34.5
546	70.5
547	18.5
548	13.5
549	76.5
550	64.5
551	46.5
552	23.5
553	104.5
554	51.5
555	55.5
556	20.5
557	13.5
558	47.5
559	32.5
560	17.5
561	21.5
562	119.5
563	33.5
564	1.5
565	109.5
566	89.5
567	55.5
568	114.5
569	26.5
570	53.5
571	116.5
572	14.5
573	38.5
574	34.5
575	131.5
576	41.5
577	5.5
578	37.5
579	36.5
580	139.5
581	36.5
582	29.5
583	60.5
584	2.5
585	12.5
586	22.5
587	259.5
588	25.5
589	32.5
590	40.5
591	60.5
592	79.5
593	34.5
594	22.5
595	10.5
596	63.5
597	14.5
598	60.5
599	21.5
600	119.5
601	25.5
602	22.5
603	3.5
604	16.5
605	55.5
606	35.5
607	15.5
608	35.5
609	24.5
610	17.5
611	28.5
612	131.5
613	24.5
614	33.5
615	23.5
616	59.5
617	48.5
618	241.5
619	50.5
620	326.5
621	85.5
622	73.5
623	15.5
624	141.5
625	46.5
626	96.5
627	81.5
628	90.5
629	82.5
630	45.5
631	11.5
632	69.5
633	0.5
634	23.5
635	52.5
636	25.5
637	25.5
638	74.5
639	50.5
640	67.5
641	19.5
642	72.5
643	61.5
644	28.5
645	26.5
646	332.5
647	102.5
648	41.5
649	51.5
650	54.5
651	48.5
652	16.5
653	82.5
654	51.5
655	47.5
656	15.5
657	7.5
658	61.5
659	383.5
660	57.5
661	43.5
662	24.5
663	4.5
664	21.5
665	116.5
666	33.5
667	302.5
668	273.5
669	56.5
670	95.5
671	55.5
672	28.5
673	34.5
674	38.5
675	0.5
676	35.5
677	33.5
678	44.5
679	187.5
680	53.5
681	23.5
682	26.5
683	101.5
684	17.5
685	47.5
686	29.5
687	61.5
688	23.5
689	73.5
690	41.5
691	15.5
692	28.5
693	19.5
694	73.5
695	23.5
696	94.5
697	40.5
698	35.5
699	66.5
700	19.5
701	20.5
702	4.5
703	66.5
704	15.5
705	20.5
706	23.5
707	28.5
708	24.5
709	24.5
710	33.5
711	19.5
712	24.5
713	95.5
714	53.5
715	53.5
716	35.5
717	134.5
718	46.5
719	88.5
720	90.5
721	73.5
722	11.5
723	105.5
724	33.5
725	66.5
726	52.5
727	24.5
728	8.5
729	18.5
730	98.5
731	31.5
732	31.5
733	72.5
734	79.5
735	31.5
736	22.5
737	45.5
738	88.5
739	41.5
740	19.5
741	48.5
742	12.5
743	58.5
744	29.5
745	27.5
746	109.5
747	16.5
748	116.5
749	84.5
750	30.5
751	0.5
752	31.5
753	52.5
754	26.5
755	69.5
756	13.5
757	81.5
758	43.5
759	18.5
760	41.5
761	34.5
762	0.5
763	98.5
764	444.5
765	99.5
766	4.5
767	44.5
768	1.5
769	116.5
770	143.5
771	18.5
772	15.5
773	77.5
774	43.5
775	13.5
776	61.5
777	14.5
778	49.5
779	133.5
780	22.5
781	64.5
782	17.5
783	0.5
784	21.5
785	56.5
786	36.5
787	75.5
788	21.5
789	28.5
790	42.5
791	75.5
792	22.5
793	45.5
794	140.5
795	24.5
796	62.5
797	12.5
798	80.5
799	70.5
800	21.5
801	59.5
802	25.5
803	35.5
804	28.5
805	3.5
806	18.5
807	9.5
808	51.5
809	125.5
810	97.5
811	102.5
812	56.5
813	59.5
814	67.5
815	38.5
816	1.5
817	19.5
818	43.5
819	111.5
820	89.5
821	20.5
822	20.5
823	1.5
824	32.5
825	41.5
826	56.5
827	93.5
828	360.5
829	59.5
830	9.5
831	35.5
832	97.5
833	22.5
834	309.5
835	16.5
836	24.5
837	321.5
838	77.5
839	40.5
840	17.5
841	104.5
842	42.5
843	13.5
844	32.5
845	99.5
846	69.5
847	77.5
848	126.5
849	19.5
850	51.5
851	42.5
852	4.5
853	14.5
854	50.5
855	29.5
856	316.5
857	69.5
858	60.5
859	48.5
860	21.5
861	65.5
862	100.5
863	15.5
864	47.5
865	84.5
866	34.5
867	27.5
868	33.5
869	28.5
870	37.5
871	48.5
872	227.5
873	7.5
874	98.5
875	83.5
876	14.5
877	0.5
878	25.5
879	32.5
880	109.5
881	57.5
882	64.5
883	113.5
884	0.5
885	4.5
886	91.5
887	55.5
888	31.5
889	36.5
890	34.5
891	57.5
892	7.5
893	14.5
894	49.5
895	45.5
896	15.5
897	71.5
898	20.5
899	38.5
900	30.5
901	51.5
902	1.5
903	381.5
904	50.5
905	95.5
906	50.5
907	15.5
908	15.5
909	64.5
910	2.5
911	35.5
912	23.5
913	29.5
914	20.5
915	52.5
916	81.5
917	29.5
918	23.5
919	56.5
920	91.5
921	18.5
922	42.5
923	99.5
924	15.5
925	67.5
926	25.5
927	64.5
928	72.5
929	31.5
930	68.5
931	0.5
932	49.5
933	22.5
934	7.5
935	59.5
936	71.5
937	18.5
938	30.5
939	32.5
940	30.5
941	62.5
942	67.5
943	31.5
944	77.5
945	11.5
946	37.5
947	23.5
948	131.5
949	30.5
950	77.5
951	29.5
952	8.5
953	19.5
954	31.5
955	53.5
956	15.5
957	31.5
958	25.5
959	25.5
960	3.5
961	13.5
962	53.5
963	40.5
964	17.5
965	28.5
966	1.5
967	19.5
968	93.5
969	44.5
970	80.5
971	93.5
972	23.5
973	96.5
974	9.5
975	30.5
976	25.5
977	36.5
978	40.5
979	10.5
980	38.5
981	25.5
982	67.5
983	444.5
984	69.5
985	91.5
986	38.5
987	23.5
988	23.5
989	71.5
990	113.5
991	36.5
992	42.5
993	134.5
994	29.5
995	87.5
996	44.5
997	344.5
998	127.5
999	41.5
1000	108.5
1001	7.5
1002	96.5
1003	42.5
1004	83.5
1005	28.5
1006	53.5
1007	29.5
1008	56.5
1009	13.5
1010	26.5
1011	28.5
1012	35.5
1013	34.5
1014	39.5
1015	127.5
1016	89.5
1017	70.5
1018	91.5
1019	138.5
1020	252.5
1021	22.5
1022	18.5
1023	95.5
1024	63.5
1025	410.5
1026	18.5
1027	93.5
1028	11.5
1029	30.5
1030	56.5
1031	236.5
1032	9.5
1033	9.5
1034	29.5
1035	57.5
1036	18.5
1037	102.5
1038	0.5
1039	38.5
1040	8.5
1041	27.5
1042	97.5
1043	31.5
1044	40.5
1045	59.5
1046	45.5
1047	12.5
1048	7.5
1049	26.5
1050	33.5
1051	31.5
1052	11.5
1053	68.5
1054	48.5
1055	19.5
1056	13.5
1057	106.5
1058	208.5
1059	0.5
1060	24.5
1061	34.5
1062	0.5
1063	21.5
1064	28.5
1065	23.5
1066	144.5
1067	78.5
1068	69.5
1069	66.5
1070	34.5
1071	20.5
1072	11.5
1073	30.5
1074	59.5
1075	13.5
1076	18.5
1077	17.5
1078	50.5
1079	71.5
1080	77.5
1081	15.5
1082	8.5
1083	47.5
1084	69.5
1085	17.5
1086	27.5
1087	0.5
1088	19.5
1089	25.5
1090	111.5
1091	35.5
1092	126.5
1093	32.5
1094	71.5
1095	53.5
1096	26.5
1097	0.5
1098	28.5
1099	47.5
1100	116.5
1101	16.5
1102	42.5
1103	15.5
1104	31.5
1105	35.5
1106	63.5
1107	24.5
1108	12.5
1109	19.5
1110	20.5
1111	25.5
1112	50.5
1113	29.5
1114	75.5
1115	80.5
1116	63.5
1117	44.5
1118	21.5
1119	75.5
1120	61.5
1121	20.5
1122	19.5
1123	39.5
1124	326.5
1125	28.5
1126	19.5
1127	15.5
1128	54.5
1129	45.5
1130	17.5
1131	67.5
1132	31.5
1133	108.5
1134	32.5
1135	25.5
1136	95.5
1137	342.5
1138	45.5
1139	22.5
1140	15.5
1141	59.5
1142	68.5
1143	24.5
1144	11.5
1145	46.5
1146	110.5
1147	35.5
1148	18.5
1149	49.5
1150	12.5
1151	37.5
1152	210.5
1153	19.5
1154	15.5
1155	0.5
1156	164.5
1157	41.5
1158	121.5
1159	59.5
1160	35.5
1161	353.5
1162	51.5
1163	29.5
1164	342.5
1165	30.5
1166	29.5
1167	61.5
1168	18.5
1169	0.5
1170	20.5
1171	67.5
1172	23.5
1173	8.5
1174	35.5
1175	27.5
1176	41.5
1177	21.5
1178	40.5
1179	26.5
1180	11.5
1181	75.5
1182	100.5
1183	38.5
1184	61.5
1185	18.5
1186	57.5
1187	21.5
1188	81.5
1189	10.5
1190	28.5
1191	71.5
1192	74.5
1193	48.5
1194	189.5
1195	31.5
1196	110.5
1197	87.5
1198	100.5
1199	29.5
1200	99.5
1201	81.5
1202	308.5
1203	108.5
1204	100.5
1205	23.5
1206	86.5
1207	57.5
1208	15.5
1209	20.5
1210	88.5
1211	11.5
1212	28.5
1213	1.5
1214	76.5
1215	46.5
1216	83.5
1217	20.5
1218	120.5
1219	103.5
1220	97.5
1221	77.5
1222	17.5
1223	64.5
1224	34.5
1225	30.5
1226	73.5
1227	26.5
1228	87.5
1229	13.5
1230	53.5
1231	50.5
1232	22.5
1233	18.5
1234	141.5
1235	0.5
1236	128.5
1237	34.5
1238	9.5
1239	64.5
1240	12.5
1241	29.5
1242	89.5
1243	0.5
1244	16.5
1245	11.5
1246	62.5
1247	92.5
1248	45.5
1249	64.5
1250	2.5
1251	19.5
1252	45.5
1253	125.5
1254	29.5
1255	17.5
1256	34.5
1257	34.5
1258	14.5
1259	33.5
1260	81.5
1261	2.5
1262	310.5
1263	87.5
1264	45.5
1265	52.5
1266	47.5
1267	135.5
1268	129.5
1269	11.5
1270	15.5
1271	11.5
1272	64.5
1273	34.5
1274	22.5
1275	82.5
1276	41.5
1277	120.5
1278	33.5
1279	11.5
1280	43.5
1281	51.5
1282	33.5
1283	84.5
1284	49.5
1285	28.5
1286	18.5
1287	26.5
1288	64.5
1289	7.5
1290	38.5
1291	14.5
1292	86.5
1293	64.5
1294	65.5
1295	45.5
1296	18.5
1297	28.5
1298	52.5
1299	123.5
1300	143.5
1301	56.5
1302	20.5
1303	13.5
1304	2.5
1305	22.5
1306	84.5
1307	40.5
1308	116.5
1309	21.5
1310	9.5
1311	17.5
1312	41.5
1313	59.5
1314	64.5
1315	0.5
1316	124.5
1317	17.5
1318	55.5
1319	45.5
1320	106.5
1321	27.5
1322	35.5
1323	41.5
1324	27.5
1325	55.5
1326	20.5
1327	11.5
1328	32.5
1329	53.5
1330	9.5
1331	29.5
1332	71.5
1333	26.5
1334	66.5
1335	128.5
1336	16.5
1337	84.5
1338	30.5
1339	31.5
1340	1.5
1341	354.5
1342	14.5
1343	41.5
1344	32.5
1345	42.5
1346	134.5
1347	13.5
1348	152.5
1349	3.5
1350	35.5
1351	95.5
1352	15.5
1353	33.5
1354	0.5
1355	335.5
1356	33.5
1357	70.5
1358	6.5
1359	27.5
1360	22.5
1361	0.5
1362	1.5
1363	149.5
1364	40.5
1365	62.5
1366	28.5
1367	48.5
1368	127.5
1369	24.5
1370	376.5
1371	17.5
1372	75.5
1373	19.5
1374	42.5
1375	82.5
1376	34.5
1377	8.5
1378	27.5
1379	0.5
1380	74.5
1381	49.5
1382	41.5
1383	18.5
1384	53.5
1385	41.5
1386	7.5
1387	15.5
1388	29.5
1389	14.5
1390	41.5
1391	18.5
1392	34.5
1393	44.5
1394	10.5
1395	29.5
1396	36.5
1397	72.5
1398	24.5
1399	0.5
1400	82.5
1401	35.5
1402	56.5
1403	43.5
1404	40.5
1405	325.5
1406	66.5
1407	34.5
1408	107.5
1409	123.5
1410	30.5
1411	68.5
1412	33.5
1413	0.5
1414	24.5
1415	35.5
1416	31.5
1417	58.5
1418	7.5
1419	50.5
1420	64.5
1421	343.5
1422	30.5
1423	34.5
1424	13.5
1425	370.5
1426	22.5
1427	50.5
1428	18.5
1429	20.5
1430	45.5
1431	107.5
1432	23.5
1433	15.5
1434	46.5
1435	22.5
1436	23.5
1437	1.5
1438	23.5
1439	66.5
1440	26.5
1441	0.5
1442	0.5
1443	122.5
1444	80.5
1445	17.5
1446	24.5
1447	13.5
1448	41.5
1449	32.5
1450	80.5
1451	49.5
1452	43.5
1453	46.5
1454	109.5
1455	40.5
1456	47.5
1457	15.5
1458	8.5
1459	25.5
1460	129.5
1461	52.5
1462	34.5
1463	0.5
1464	16.5
1465	52.5
1466	20.5
1467	74.5
1468	31.5
1469	25.5
1470	41.5
1471	56.5
1472	58.5
1473	67.5
1474	51.5
1475	12.5
1476	103.5
1477	20.5
1478	27.5
1479	53.5
1480	64.5
1481	64.5
1482	121.5
1483	24.5
1484	104.5
1485	68.5
1486	47.5
1487	11.5
1488	19.5
1489	38.5
1490	51.5
1491	0.5
1492	59.5
1493	195.5
1494	3.5
1495	21.5
1496	20.5
1497	16.5
1498	76.5
1499	10.5
1500	29.5
1501	299.5
1502	66.5
1503	12.5
1504	37.5
1505	18.5
1506	40.5
1507	23.5
1508	27.5
1509	43.5
1510	94.5
1511	82.5
1512	54.5
1513	22.5
1514	74.5
1515	73.5
1516	66.5
1517	43.5
1518	20.5
1519	34.5
1520	79.5
1521	35.5
1522	63.5
1523	28.5
1524	5.5
1525	72.5
1526	34.5
1527	30.5
1528	105.5
1529	88.5
1530	17.5
1531	26.5
1532	27.5
1533	23.5
1534	0.5
1535	41.5
1536	121.5
1537	24.5
1538	44.5
1539	22.5
1540	29.5
1541	89.5
1542	89.5
1543	59.5
1544	97.5
1545	118.5
1546	82.5
1547	49.5
1548	3.5
1549	131.5
1550	3.5
1551	23.5
1552	34.5
1553	18.5
1554	247.5
1555	25.5
1556	35.5
1557	21.5
1558	46.5
1559	44.5
1560	14.5
1561	50.5
1562	84.5
1563	109.5
1564	20.5
1565	2.5
1566	19.5
1567	71.5
1568	42.5
1569	80.5
1570	33.5
1571	20.5
1572	7.5
1573	60.5
1574	134.5
1575	3.5
1576	69.5
1577	23.5
1578	86.5
1579	12.5
1580	79.5
1581	31.5
1582	34.5
1583	67.5
1584	17.5
1585	90.5
1586	52.5
1587	0.5
1588	42.5
1589	13.5
1590	6.5
1591	26.5
1592	5.5
1593	28.5
1594	100.5
1595	54.5
1596	4.5
1597	26.5
1598	79.5
1599	102.5
1600	22.5
1601	16.5
1602	24.5
1603	18.5
1604	10.5
1605	73.5
1606	25.5
1607	13.5
1608	83.5
1609	108.5
1610	89.5
1611	75.5
1612	49.5
1613	43.5
1614	13.5
1615	19.5
1616	50.5
1617	41.5
1618	27.5
1619	71.5
1620	0.5
1621	0.5
1622	0.5
1623	25.5
1624	49.5
1625	139.5
1626	103.5
1627	73.5
1628	104.5
1629	74.5
1630	124.5
1631	103.5
1632	251.5
1633	48.5
1634	98.5
1635	16.5
1636	46.5
1637	15.5
1638	9.5
1639	49.5
1640	28.5
1641	69.5
1642	21.5
1643	41.5
1644	19.5
1645	137.5
1646	32.5
1647	40.5
1648	444.5
1649	7.5
1650	15.5
1651	59.5
1652	13.5
1653	10.5
1654	21.5
1655	36.5
1656	16.5
1657	15.5
1658	112.5
1659	21.5
1660	15.5
1661	13.5
1662	24.5
1663	41.5
1664	12.5
1665	18.5
1666	13.5
1667	25.5
1668	82.5
1669	110.5
1670	49.5
1671	19.5
1672	22.5
1673	72.5
1674	29.5
1675	116.5
1676	55.5
1677	111.5
1678	28.5
1679	27.5
1680	287.5
1681	81.5
1682	31.5
1683	129.5
1684	47.5
1685	14.5
1686	0.5
1687	43.5
1688	18.5
1689	25.5
1690	292.5
1691	139.5
1692	23.5
1693	30.5
1694	16.5
1695	118.5
1696	22.5
1697	29.5
1698	63.5
1699	10.5
1700	15.5
1701	75.5
1702	86.5
1703	133.5
1704	24.5
1705	72.5
1706	94.5
1707	61.5
1708	17.5
1709	0.5
1710	250.5
1711	13.5
1712	0.5
1713	12.5
1714	52.5
1715	50.5
1716	25.5
1717	34.5
1718	109.5
1719	5.5
1720	33.5
1721	27.5
1722	2.5
1723	53.5
1724	27.5
1725	101.5
1726	0.5
1727	37.5
1728	17.5
1729	3.5
1730	2.5
1731	13.5
1732	22.5
1733	122.5
1734	17.5
1735	335.5
1736	267.5
1737	27.5
1738	2.5
1739	72.5
1740	31.5
1741	59.5
1742	32.5
1743	74.5
1744	52.5
1745	22.5
1746	7.5
1747	29.5
1748	35.5
1749	22.5
1750	292.5
1751	108.5
1752	23.5
1753	18.5
1754	93.5
1755	107.5
1756	41.5
1757	53.5
1758	19.5
1759	57.5
1760	141.5
1761	67.5
1762	128.5
1763	3.5
1764	42.5
1765	20.5
1766	31.5
1767	22.5
1768	51.5
1769	28.5
1770	21.5
1771	62.5
1772	16.5
1773	13.5
1774	20.5
1775	62.5
1776	47.5
1777	15.5
1778	24.5
1779	0.5
1780	58.5
1781	78.5
1782	52.5
1783	81.5
1784	66.5
1785	36.5
1786	99.5
1787	34.5
1788	27.5
1789	29.5
1790	45.5
1791	42.5
1792	26.5
1793	56.5
1794	88.5
1795	129.5
1796	308.5
1797	44.5
1798	6.5
1799	38.5
1800	63.5
1801	48.5
1802	119.5
1803	43.5
1804	22.5
1805	99.5
1806	20.5
1807	1.5
1808	18.5
1809	13.5
1810	29.5
1811	32.5
1812	18.5
1813	105.5
1814	31.5
1815	52.5
1816	40.5
1817	42.5
1818	32.5
1819	15.5
1820	63.5
1821	47.5
1822	22.5
1823	371.5
1824	63.5
1825	54.5
1826	29.5
1827	48.5
1828	124.5
1829	0.5
1830	13.5
1831	19.5
1832	444.5
1833	22.5
1834	12.5
1835	84.5
1836	35.5
1837	72.5
1838	18.5
1839	106.5
1840	32.5
1841	15.5
1842	108.5
1843	104.5
1844	97.5
1845	82.5
1846	19.5
1847	3.5
1848	33.5
1849	32.5
1850	67.5
1851	22.5
1852	29.5
1853	25.5
1854	63.5
1855	27.5
1856	26.5
1857	41.5
1858	45.5
1859	92.5
1860	18.5
1861	6.5
1862	0.5
1863	12.5
1864	14.5
1865	130.5
1866	3.5
1867	10.5
1868	12.5
1869	143.5
1870	28.5
1871	56.5
1872	50.5
1873	65.5
1874	47.5
1875	75.5
1876	42.5
1877	15.5
1878	16.5
1879	38.5
1880	33.5
1881	0.5
1882	101.5
1883	1.5
1884	338.5
1885	78.5
1886	32.5
1887	104.5
1888	24.5
1889	34.5
1890	15.5
1891	28.5
1892	20.5
1893	94.5
1894	43.5
1895	34.5
1896	64.5
1897	117.5
1898	22.5
1899	3.5
1900	182.5
1901	80.5
1902	72.5
1903	10.5
1904	113.5
1905	18.5
1906	424.5
1907	37.5
1908	23.5
1909	33.5
1910	14.5
1911	68.5
1912	69.5
1913	13.5
1914	75.5
1915	62.5
1916	28.5
1917	61.5
1918	24.5
1919	68.5
1920	21.5
1921	27.5
1922	52.5
1923	25.5
1924	23.5
1925	78.5
1926	38.5
1927	47.5
1928	23.5
1929	153.5
1930	130.5
1931	19.5
1932	15.5
1933	73.5
1934	0.5
1935	2.5
1936	49.5
1937	18.5
1938	64.5
1939	23.5
1940	9.5
1941	118.5
1942	44.5
1943	304.5
1944	63.5
1945	94.5
1946	87.5
1947	32.5
1948	31.5
1949	12.5
1950	23.5
1951	23.5
1952	52.5
1953	0.5
1954	56.5
1955	3.5
1956	29.5
1957	81.5
1958	13.5
1959	73.5
1960	5.5
1961	10.5
1962	56.5
1963	34.5
1964	118.5
1965	14.5
1966	19.5
1967	35.5
1968	71.5
1969	31.5
1970	102.5
1971	110.5
1972	63.5
1973	72.5
1974	29.5
1975	31.5
1976	36.5
1977	103.5
1978	23.5
1979	142.5
1980	86.5
1981	21.5
1982	61.5
1983	74.5
1984	35.5
1985	4.5
1986	51.5
1987	11.5
1988	36.5
1989	48.5
1990	71.5
1991	29.5
1992	54.5
1993	99.5
1994	71.5
1995	67.5
1996	18.5
1997	17.5
[truncated: 998,000+ more rows]
