# Supplementary material for: Potential survival benefits from optimized chemotherapy implementation in advanced ovarian cancer: Projections from a microsimulation model
Source: PLoS One. 2019 Sep 20;14(9):e0222828. doi: 10.1371/journal.pone.0222828 (PMC6754166; doi:10.1371/journal.pone.0222828)
Supplement: S10 File — Model output for life expectancy under the “current practice” strategy with a hazard ratio of 0.48 on HIPEC+IV. (TXT) [file pone.0222828.s010.txt]

Implementation Strategy:
Current Practice LowHRonHIPEC
ID	LifeExpectancyInMonths
1	14.5
2	28.5
3	29.5
4	83.5
5	402.5
6	120.5
7	26.5
8	22.5
9	50.5
10	60.5
11	205.5
12	34.5
13	59.5
14	20.5
15	22.5
16	32.5
17	49.5
18	17.5
19	44.5
20	246.5
21	35.5
22	28.5
23	14.5
24	22.5
25	61.5
26	1.5
27	30.5
28	4.5
29	409.5
30	143.5
31	48.5
32	35.5
33	18.5
34	42.5
35	18.5
36	51.5
37	31.5
38	30.5
39	95.5
40	74.5
41	111.5
42	0.5
43	55.5
44	22.5
45	0.5
46	21.5
47	6.5
48	417.5
49	52.5
50	53.5
51	0.5
52	26.5
53	124.5
54	63.5
55	34.5
56	60.5
57	30.5
58	74.5
59	19.5
60	66.5
61	130.5
62	23.5
63	55.5
64	206.5
65	87.5
66	22.5
67	83.5
68	34.5
69	41.5
70	332.5
71	59.5
72	0.5
73	69.5
74	62.5
75	67.5
76	4.5
77	110.5
78	60.5
79	20.5
80	117.5
81	22.5
82	137.5
83	27.5
84	54.5
85	10.5
86	25.5
87	13.5
88	53.5
89	31.5
90	85.5
91	271.5
92	33.5
93	18.5
94	27.5
95	40.5
96	83.5
97	10.5
98	19.5
99	27.5
100	41.5
101	22.5
102	47.5
103	167.5
104	97.5
105	42.5
106	20.5
107	95.5
108	38.5
109	115.5
110	31.5
111	3.5
112	21.5
113	70.5
114	239.5
115	119.5
116	17.5
117	32.5
118	58.5
119	322.5
120	52.5
121	75.5
122	87.5
123	54.5
124	11.5
125	88.5
126	21.5
127	90.5
128	37.5
129	104.5
130	31.5
131	5.5
132	69.5
133	13.5
134	79.5
135	51.5
136	70.5
137	108.5
138	48.5
139	26.5
140	8.5
141	27.5
142	73.5
143	80.5
144	14.5
145	46.5
146	67.5
147	22.5
148	1.5
149	47.5
150	13.5
151	99.5
152	31.5
153	76.5
154	42.5
155	64.5
156	46.5
157	124.5
158	32.5
159	19.5
160	35.5
161	101.5
162	116.5
163	28.5
164	96.5
165	19.5
166	83.5
167	109.5
168	26.5
169	34.5
170	72.5
171	18.5
172	184.5
173	33.5
174	47.5
175	60.5
176	444.5
177	28.5
178	86.5
179	81.5
180	26.5
181	2.5
182	23.5
183	26.5
184	48.5
185	10.5
186	63.5
187	84.5
188	53.5
189	23.5
190	118.5
191	70.5
192	15.5
193	21.5
194	18.5
195	100.5
196	71.5
197	102.5
198	15.5
199	91.5
200	51.5
201	82.5
202	92.5
203	2.5
204	71.5
205	31.5
206	34.5
207	20.5
208	42.5
209	44.5
210	35.5
211	133.5
212	4.5
213	58.5
214	18.5
215	409.5
216	21.5
217	88.5
218	7.5
219	34.5
220	21.5
221	19.5
222	16.5
223	125.5
224	80.5
225	28.5
226	10.5
227	32.5
228	46.5
229	11.5
230	25.5
231	14.5
232	27.5
233	72.5
234	67.5
235	16.5
236	264.5
237	25.5
238	206.5
239	59.5
240	24.5
241	18.5
242	2.5
243	112.5
244	135.5
245	25.5
246	46.5
247	13.5
248	66.5
249	20.5
250	56.5
251	126.5
252	31.5
253	14.5
254	120.5
255	68.5
256	84.5
257	91.5
258	3.5
259	27.5
260	43.5
261	17.5
262	73.5
263	45.5
264	62.5
265	30.5
266	62.5
267	44.5
268	18.5
269	30.5
270	110.5
271	103.5
272	25.5
273	124.5
274	53.5
275	70.5
276	44.5
277	17.5
278	84.5
279	15.5
280	116.5
281	51.5
282	30.5
283	23.5
284	30.5
285	74.5
286	26.5
287	0.5
288	412.5
289	18.5
290	99.5
291	58.5
292	18.5
293	11.5
294	50.5
295	11.5
296	314.5
297	1.5
298	44.5
299	13.5
300	43.5
301	125.5
302	25.5
303	131.5
304	19.5
305	30.5
306	68.5
307	57.5
308	11.5
309	29.5
310	14.5
311	15.5
312	327.5
313	121.5
314	33.5
315	93.5
316	35.5
317	24.5
318	110.5
319	18.5
320	69.5
321	9.5
322	53.5
323	89.5
324	56.5
325	49.5
326	93.5
327	113.5
328	115.5
329	95.5
330	20.5
331	56.5
332	222.5
333	153.5
334	51.5
335	46.5
336	14.5
337	81.5
338	138.5
339	21.5
340	233.5
341	300.5
342	89.5
343	15.5
344	100.5
345	13.5
346	34.5
347	11.5
348	21.5
349	90.5
350	80.5
351	20.5
352	34.5
353	23.5
354	49.5
355	46.5
356	130.5
357	13.5
358	23.5
359	9.5
360	444.5
361	49.5
362	23.5
363	67.5
364	64.5
365	69.5
366	4.5
367	134.5
368	11.5
369	33.5
370	105.5
371	28.5
372	98.5
373	33.5
374	316.5
375	61.5
376	28.5
377	0.5
378	41.5
379	0.5
380	22.5
381	56.5
382	118.5
383	35.5
384	40.5
385	34.5
386	114.5
387	28.5
388	76.5
389	0.5
390	17.5
391	252.5
392	36.5
393	1.5
394	22.5
395	77.5
396	11.5
397	71.5
398	12.5
399	34.5
400	21.5
401	42.5
402	12.5
403	18.5
404	444.5
405	100.5
406	28.5
407	105.5
408	9.5
409	28.5
410	0.5
411	56.5
412	126.5
413	13.5
414	56.5
415	151.5
416	106.5
417	0.5
418	32.5
419	103.5
420	91.5
421	52.5
422	105.5
423	17.5
424	14.5
425	282.5
426	84.5
427	94.5
428	17.5
429	20.5
430	65.5
431	29.5
432	101.5
433	67.5
434	9.5
435	18.5
436	17.5
437	50.5
438	17.5
439	105.5
440	22.5
441	95.5
442	45.5
443	78.5
444	399.5
445	49.5
446	47.5
447	380.5
448	22.5
449	46.5
450	403.5
451	95.5
452	53.5
453	26.5
454	44.5
455	31.5
456	33.5
457	73.5
458	0.5
459	21.5
460	34.5
461	351.5
462	11.5
463	3.5
464	62.5
465	42.5
466	84.5
467	47.5
468	7.5
469	17.5
470	45.5
471	20.5
472	108.5
473	17.5
474	236.5
475	11.5
476	67.5
477	0.5
478	42.5
479	26.5
480	4.5
481	306.5
482	13.5
483	45.5
484	103.5
485	92.5
486	23.5
487	115.5
488	46.5
489	84.5
490	0.5
491	8.5
492	35.5
493	57.5
494	25.5
495	46.5
496	26.5
497	36.5
498	24.5
499	28.5
500	72.5
501	70.5
502	44.5
503	49.5
504	133.5
505	227.5
506	83.5
507	16.5
508	128.5
509	28.5
510	97.5
511	24.5
512	77.5
513	0.5
514	20.5
515	233.5
516	23.5
517	18.5
518	14.5
519	51.5
520	58.5
521	242.5
522	81.5
523	56.5
524	79.5
525	55.5
526	68.5
527	75.5
528	131.5
529	368.5
530	336.5
531	31.5
532	70.5
533	102.5
534	71.5
535	78.5
536	152.5
537	70.5
538	34.5
539	70.5
540	18.5
541	13.5
542	257.5
543	74.5
544	51.5
545	55.5
546	20.5
547	13.5
548	47.5
549	32.5
550	17.5
551	21.5
552	363.5
553	411.5
554	38.5
555	34.5
556	131.5
557	41.5
558	5.5
559	37.5
560	36.5
561	139.5
562	136.5
563	2.5
564	12.5
565	22.5
566	259.5
567	25.5
568	32.5
569	40.5
570	60.5
571	79.5
572	34.5
573	22.5
574	10.5
575	63.5
576	14.5
577	60.5
578	21.5
579	119.5
580	25.5
581	22.5
582	3.5
583	16.5
584	55.5
585	35.5
586	15.5
587	35.5
588	24.5
589	17.5
590	28.5
591	131.5
592	24.5
593	33.5
594	23.5
595	59.5
596	48.5
597	241.5
598	50.5
599	326.5
600	85.5
601	97.5
602	88.5
603	45.5
604	46.5
605	101.5
606	61.5
607	11.5
608	95.5
609	0.5
610	73.5
611	52.5
612	109.5
613	52.5
614	25.5
615	25.5
616	74.5
617	50.5
618	67.5
619	19.5
620	72.5
621	61.5
622	28.5
623	26.5
624	332.5
625	102.5
626	41.5
627	51.5
628	54.5
629	48.5
630	16.5
631	82.5
632	51.5
633	47.5
634	15.5
635	7.5
636	61.5
637	383.5
638	57.5
639	43.5
640	24.5
641	4.5
642	21.5
643	116.5
644	33.5
645	302.5
646	273.5
647	56.5
648	95.5
649	55.5
650	28.5
651	34.5
652	38.5
653	0.5
654	35.5
655	33.5
656	44.5
657	187.5
658	53.5
659	23.5
660	26.5
661	101.5
662	17.5
663	47.5
664	29.5
665	61.5
666	23.5
667	73.5
668	41.5
669	15.5
670	28.5
671	19.5
672	73.5
673	40.5
674	52.5
675	376.5
676	28.5
677	24.5
678	24.5
679	33.5
680	48.5
681	95.5
682	53.5
683	53.5
684	35.5
685	134.5
686	46.5
687	88.5
688	90.5
689	73.5
690	11.5
691	105.5
692	33.5
693	66.5
694	52.5
695	24.5
696	8.5
697	18.5
698	98.5
699	31.5
700	31.5
701	72.5
702	79.5
703	31.5
704	22.5
705	45.5
706	88.5
707	41.5
708	19.5
709	48.5
710	12.5
711	58.5
712	29.5
713	27.5
714	109.5
715	16.5
716	116.5
717	84.5
718	30.5
719	0.5
720	117.5
721	69.5
722	13.5
723	81.5
724	43.5
725	18.5
726	41.5
727	34.5
728	0.5
729	98.5
730	444.5
731	420.5
732	94.5
733	13.5
734	6.5
735	49.5
736	388.5
737	17.5
738	0.5
739	21.5
740	56.5
741	36.5
742	75.5
743	21.5
744	28.5
745	42.5
746	75.5
747	22.5
748	45.5
749	171.5
750	62.5
751	12.5
752	80.5
753	70.5
754	21.5
755	59.5
756	25.5
757	35.5
758	28.5
759	3.5
760	18.5
761	9.5
762	51.5
763	125.5
764	109.5
765	28.5
766	11.5
767	32.5
768	23.5
769	12.5
770	64.5
771	1.5
772	24.5
773	10.5
774	38.5
775	1.5
776	50.5
777	58.5
778	111.5
779	89.5
780	20.5
781	20.5
782	1.5
783	32.5
784	41.5
785	56.5
786	93.5
787	360.5
788	59.5
789	9.5
790	45.5
791	411.5
792	1.5
793	0.5
794	31.5
795	150.5
796	54.5
797	21.5
798	107.5
799	77.5
800	40.5
801	17.5
802	104.5
803	42.5
804	13.5
805	32.5
806	99.5
807	69.5
808	77.5
809	126.5
810	19.5
811	51.5
812	42.5
813	4.5
814	14.5
815	50.5
816	29.5
817	316.5
818	69.5
819	60.5
820	48.5
821	21.5
822	65.5
823	100.5
824	15.5
825	47.5
826	84.5
827	34.5
828	27.5
829	33.5
830	28.5
831	37.5
832	48.5
833	227.5
834	7.5
835	98.5
836	83.5
837	14.5
838	0.5
839	25.5
840	32.5
841	109.5
842	57.5
843	64.5
844	113.5
845	0.5
846	4.5
847	91.5
848	55.5
849	31.5
850	36.5
851	34.5
852	57.5
853	7.5
854	14.5
855	49.5
856	45.5
857	15.5
858	71.5
859	20.5
860	38.5
861	43.5
862	297.5
863	40.5
864	24.5
865	53.5
866	50.5
867	95.5
868	50.5
869	15.5
870	15.5
871	64.5
872	2.5
873	35.5
874	23.5
875	29.5
876	20.5
877	52.5
878	81.5
879	29.5
880	23.5
881	56.5
882	91.5
883	18.5
884	42.5
885	99.5
886	15.5
887	67.5
888	25.5
889	64.5
890	72.5
891	31.5
892	68.5
893	0.5
894	49.5
895	22.5
896	7.5
897	59.5
898	71.5
899	18.5
900	30.5
901	32.5
902	30.5
903	62.5
904	67.5
905	31.5
906	77.5
907	11.5
908	37.5
909	23.5
910	131.5
911	30.5
912	77.5
913	29.5
914	8.5
915	19.5
916	31.5
917	53.5
918	15.5
919	31.5
920	25.5
921	25.5
922	3.5
923	13.5
924	53.5
925	40.5
926	17.5
927	28.5
928	1.5
929	19.5
930	93.5
931	44.5
932	80.5
933	93.5
934	23.5
935	96.5
936	9.5
937	30.5
938	25.5
939	36.5
940	40.5
941	10.5
942	38.5
943	25.5
944	67.5
945	444.5
946	71.5
947	25.5
948	185.5
949	32.5
950	10.5
951	113.5
952	36.5
953	42.5
954	134.5
955	29.5
956	87.5
957	44.5
958	344.5
959	127.5
960	41.5
961	108.5
962	24.5
963	25.5
964	115.5
965	22.5
966	37.5
967	420.5
968	75.5
969	28.5
970	218.5
971	24.5
972	58.5
973	28.5
974	18.5
975	48.5
976	16.5
977	3.5
978	51.5
979	85.5
980	3.5
981	38.5
982	96.5
983	62.5
984	51.5
985	31.5
986	106.5
987	82.5
988	0.5
989	3.5
990	34.5
991	16.5
992	40.5
993	52.5
994	93.5
995	113.5
996	0.5
997	38.5
998	34.5
999	0.5
1000	98.5
1001	7.5
1002	96.5
1003	42.5
1004	83.5
1005	28.5
1006	417.5
1007	62.5
1008	89.5
1009	70.5
1010	91.5
1011	138.5
1012	252.5
1013	22.5
1014	18.5
1015	95.5
1016	63.5
1017	410.5
1018	18.5
1019	93.5
1020	11.5
1021	30.5
1022	111.5
1023	18.5
1024	16.5
1025	35.5
1026	7.5
1027	92.5
1028	23.5
1029	23.5
1030	1.5
1031	60.5
1032	11.5
1033	104.5
1034	0.5
1035	38.5
1036	8.5
1037	27.5
1038	97.5
1039	31.5
1040	40.5
1041	59.5
1042	45.5
1043	12.5
1044	7.5
1045	26.5
1046	33.5
1047	31.5
1048	11.5
1049	68.5
1050	48.5
1051	19.5
1052	13.5
1053	106.5
1054	208.5
1055	0.5
1056	24.5
1057	34.5
1058	0.5
1059	21.5
1060	28.5
1061	23.5
1062	144.5
1063	78.5
1064	69.5
1065	66.5
1066	34.5
1067	20.5
1068	11.5
1069	30.5
1070	59.5
1071	13.5
1072	18.5
1073	17.5
1074	50.5
1075	71.5
1076	77.5
1077	15.5
1078	8.5
1079	47.5
1080	69.5
1081	17.5
1082	27.5
1083	0.5
1084	19.5
1085	25.5
1086	111.5
1087	35.5
1088	126.5
1089	32.5
1090	124.5
1091	0.5
1092	0.5
1093	26.5
1094	0.5
1095	28.5
1096	47.5
1097	116.5
1098	16.5
1099	42.5
1100	15.5
1101	31.5
1102	103.5
1103	24.5
1104	12.5
1105	19.5
1106	20.5
1107	25.5
1108	50.5
1109	29.5
1110	75.5
1111	80.5
1112	63.5
1113	44.5
1114	21.5
1115	75.5
1116	61.5
1117	20.5
1118	19.5
1119	39.5
1120	326.5
1121	28.5
1122	19.5
1123	18.5
1124	87.5
1125	13.5
1126	63.5
1127	421.5
1128	86.5
1129	97.5
1130	31.5
1131	93.5
1132	18.5
1133	340.5
1134	30.5
1135	83.5
1136	12.5
1137	37.5
1138	210.5
1139	19.5
1140	15.5
1141	0.5
1142	164.5
1143	41.5
1144	121.5
1145	59.5
1146	35.5
1147	353.5
1148	51.5
1149	29.5
1150	342.5
1151	30.5
1152	29.5
1153	61.5
1154	18.5
1155	0.5
1156	20.5
1157	67.5
1158	23.5
1159	8.5
1160	35.5
1161	27.5
1162	41.5
1163	21.5
1164	40.5
1165	26.5
1166	11.5
1167	75.5
1168	100.5
1169	38.5
1170	61.5
1171	18.5
1172	57.5
1173	21.5
1174	81.5
1175	10.5
1176	28.5
1177	71.5
1178	74.5
1179	242.5
1180	31.5
1181	110.5
1182	87.5
1183	100.5
1184	29.5
1185	99.5
1186	81.5
1187	308.5
1188	204.5
1189	15.5
1190	33.5
1191	130.5
1192	63.5
1193	66.5
1194	11.5
1195	28.5
1196	1.5
1197	76.5
1198	46.5
1199	83.5
1200	20.5
1201	120.5
1202	103.5
1203	97.5
1204	77.5
1205	17.5
1206	64.5
1207	34.5
1208	30.5
1209	73.5
1210	26.5
1211	87.5
1212	13.5
1213	53.5
1214	50.5
1215	22.5
1216	18.5
1217	141.5
1218	0.5
1219	128.5
1220	34.5
1221	9.5
1222	64.5
1223	12.5
1224	29.5
1225	89.5
1226	0.5
1227	16.5
1228	11.5
1229	62.5
1230	92.5
1231	45.5
1232	64.5
1233	2.5
1234	19.5
1235	45.5
1236	125.5
1237	29.5
1238	17.5
1239	34.5
1240	34.5
1241	14.5
1242	33.5
1243	81.5
1244	2.5
1245	310.5
1246	137.5
1247	243.5
1248	129.5
1249	11.5
1250	15.5
1251	11.5
1252	64.5
1253	34.5
1254	22.5
1255	262.5
1256	41.5
1257	24.5
1258	281.5
1259	18.5
1260	26.5
1261	64.5
1262	7.5
1263	38.5
1264	14.5
1265	86.5
1266	64.5
1267	65.5
1268	45.5
1269	18.5
1270	28.5
1271	52.5
1272	123.5
1273	143.5
1274	56.5
1275	20.5
1276	13.5
1277	2.5
1278	22.5
1279	84.5
1280	40.5
1281	116.5
1282	21.5
1283	9.5
1284	128.5
1285	64.5
1286	0.5
1287	124.5
1288	86.5
1289	45.5
1290	53.5
1291	40.5
1292	27.5
1293	35.5
1294	41.5
1295	27.5
1296	55.5
1297	20.5
1298	11.5
1299	32.5
1300	53.5
1301	9.5
1302	29.5
1303	71.5
1304	26.5
1305	66.5
1306	128.5
1307	16.5
1308	84.5
1309	30.5
1310	31.5
1311	1.5
1312	354.5
1313	14.5
1314	41.5
1315	32.5
1316	42.5
1317	134.5
1318	32.5
1319	18.5
1320	48.5
1321	68.5
1322	35.5
1323	95.5
1324	15.5
1325	110.5
1326	117.5
1327	22.5
1328	33.5
1329	28.5
1330	5.5
1331	32.5
1332	33.5
1333	127.5
1334	13.5
1335	90.5
1336	57.5
1337	40.5
1338	62.5
1339	28.5
1340	48.5
1341	127.5
1342	24.5
1343	376.5
1344	17.5
1345	75.5
1346	19.5
1347	123.5
1348	17.5
1349	268.5
1350	53.5
1351	53.5
1352	15.5
1353	29.5
1354	14.5
1355	41.5
1356	18.5
1357	34.5
1358	44.5
1359	10.5
1360	29.5
1361	36.5
1362	72.5
1363	24.5
1364	0.5
1365	82.5
1366	35.5
1367	71.5
1368	23.5
1369	5.5
1370	110.5
1371	71.5
1372	121.5
1373	21.5
1374	28.5
1375	19.5
1376	137.5
1377	41.5
1378	123.5
1379	74.5
1380	60.5
1381	0.5
1382	0.5
1383	24.5
1384	35.5
1385	31.5
1386	58.5
1387	7.5
1388	50.5
1389	64.5
1390	343.5
1391	53.5
1392	60.5
1393	133.5
1394	60.5
1395	136.5
1396	22.5
1397	50.5
1398	18.5
1399	20.5
1400	45.5
1401	107.5
1402	23.5
1403	15.5
1404	46.5
1405	22.5
1406	23.5
1407	1.5
1408	23.5
1409	66.5
1410	26.5
1411	0.5
1412	0.5
1413	122.5
1414	80.5
1415	17.5
1416	24.5
1417	13.5
1418	41.5
1419	32.5
1420	80.5
1421	49.5
1422	43.5
1423	46.5
1424	109.5
1425	40.5
1426	47.5
1427	15.5
1428	8.5
1429	25.5
1430	129.5
1431	52.5
1432	34.5
1433	0.5
1434	16.5
1435	52.5
1436	20.5
1437	110.5
1438	25.5
1439	41.5
1440	56.5
1441	58.5
1442	67.5
1443	51.5
1444	12.5
1445	103.5
1446	20.5
1447	27.5
1448	53.5
1449	64.5
1450	64.5
1451	121.5
1452	24.5
1453	104.5
1454	68.5
1455	47.5
1456	11.5
1457	19.5
1458	38.5
1459	51.5
1460	0.5
1461	59.5
1462	195.5
1463	3.5
1464	21.5
1465	20.5
1466	16.5
1467	76.5
1468	10.5
1469	29.5
1470	14.5
1471	94.5
1472	387.5
1473	53.5
1474	45.5
1475	26.5
1476	2.5
1477	11.5
1478	1.5
1479	19.5
1480	109.5
1481	18.5
1482	63.5
1483	30.5
1484	45.5
1485	47.5
1486	34.5
1487	63.5
1488	83.5
1489	41.5
1490	15.5
1491	52.5
1492	45.5
1493	13.5
1494	81.5
1495	23.5
1496	81.5
1497	307.5
1498	20.5
1499	55.5
1500	79.5
1501	299.5
1502	66.5
1503	12.5
1504	37.5
1505	18.5
1506	40.5
1507	23.5
1508	27.5
1509	43.5
1510	94.5
1511	82.5
1512	54.5
1513	22.5
1514	74.5
1515	73.5
1516	66.5
1517	43.5
1518	20.5
1519	34.5
1520	79.5
1521	35.5
1522	63.5
1523	28.5
1524	5.5
1525	72.5
1526	34.5
1527	30.5
1528	105.5
1529	88.5
1530	17.5
1531	26.5
1532	27.5
1533	23.5
1534	0.5
1535	41.5
1536	121.5
1537	24.5
1538	44.5
1539	22.5
1540	29.5
1541	89.5
1542	89.5
1543	59.5
1544	97.5
1545	118.5
1546	82.5
1547	49.5
1548	3.5
1549	131.5
1550	3.5
1551	23.5
1552	34.5
1553	18.5
1554	247.5
1555	25.5
1556	35.5
1557	68.5
1558	20.5
1559	25.5
1560	14.5
1561	58.5
1562	76.5
1563	109.5
1564	20.5
1565	2.5
1566	19.5
1567	71.5
1568	42.5
1569	118.5
1570	20.5
1571	7.5
1572	60.5
1573	134.5
1574	3.5
1575	69.5
1576	23.5
1577	86.5
1578	12.5
1579	79.5
1580	31.5
1581	34.5
1582	75.5
1583	9.5
1584	90.5
1585	52.5
1586	0.5
1587	42.5
1588	13.5
1589	6.5
1590	26.5
1591	5.5
1592	28.5
1593	388.5
1594	22.5
1595	16.5
1596	24.5
1597	18.5
1598	10.5
1599	73.5
1600	25.5
1601	13.5
1602	83.5
1603	108.5
1604	89.5
1605	75.5
1606	49.5
1607	43.5
1608	13.5
1609	19.5
1610	50.5
1611	41.5
1612	27.5
1613	71.5
1614	0.5
1615	0.5
1616	0.5
1617	25.5
1618	49.5
1619	139.5
1620	103.5
1621	73.5
1622	104.5
1623	74.5
1624	124.5
1625	103.5
1626	251.5
1627	48.5
1628	98.5
1629	16.5
1630	46.5
1631	15.5
1632	9.5
1633	49.5
1634	28.5
1635	69.5
1636	21.5
1637	41.5
1638	19.5
1639	137.5
1640	32.5
1641	40.5
1642	444.5
1643	7.5
1644	15.5
1645	59.5
1646	13.5
1647	10.5
1648	26.5
1649	28.5
1650	19.5
1651	15.5
1652	112.5
1653	21.5
1654	15.5
1655	13.5
1656	24.5
1657	41.5
1658	12.5
1659	18.5
1660	13.5
1661	25.5
1662	82.5
1663	276.5
1664	13.5
1665	29.5
1666	288.5
1667	29.5
1668	75.5
1669	37.5
1670	15.5
1671	62.5
1672	104.5
1673	48.5
1674	33.5
1675	31.5
1676	129.5
1677	47.5
1678	14.5
1679	0.5
1680	43.5
1681	18.5
1682	25.5
1683	292.5
1684	139.5
1685	23.5
1686	30.5
1687	16.5
1688	118.5
1689	22.5
1690	29.5
1691	63.5
1692	10.5
1693	15.5
1694	75.5
1695	86.5
1696	133.5
1697	66.5
1698	28.5
1699	94.5
1700	61.5
1701	17.5
1702	0.5
1703	250.5
1704	13.5
1705	0.5
1706	12.5
1707	52.5
1708	50.5
1709	25.5
1710	34.5
1711	109.5
1712	5.5
1713	33.5
1714	27.5
1715	2.5
1716	53.5
1717	27.5
1718	101.5
1719	0.5
1720	37.5
1721	28.5
1722	256.5
1723	69.5
1724	97.5
1725	93.5
1726	267.5
1727	27.5
1728	2.5
1729	72.5
1730	31.5
1731	59.5
1732	32.5
1733	74.5
1734	52.5
1735	22.5
1736	7.5
1737	29.5
1738	35.5
1739	22.5
1740	292.5
1741	108.5
1742	23.5
1743	18.5
1744	93.5
1745	107.5
1746	41.5
1747	53.5
1748	19.5
1749	57.5
1750	141.5
1751	67.5
1752	128.5
1753	3.5
1754	42.5
1755	20.5
1756	31.5
1757	22.5
1758	51.5
1759	28.5
1760	21.5
1761	62.5
1762	16.5
1763	13.5
1764	20.5
1765	62.5
1766	47.5
1767	15.5
1768	24.5
1769	0.5
1770	58.5
1771	78.5
1772	52.5
1773	81.5
1774	66.5
1775	36.5
1776	99.5
1777	34.5
1778	27.5
1779	29.5
1780	45.5
1781	42.5
1782	26.5
1783	61.5
1784	23.5
1785	7.5
1786	174.5
1787	45.5
1788	22.5
1789	41.5
1790	31.5
1791	40.5
1792	14.5
1793	60.5
1794	45.5
1795	33.5
1796	38.5
1797	63.5
1798	48.5
1799	119.5
1800	43.5
1801	22.5
1802	99.5
1803	20.5
1804	1.5
1805	18.5
1806	13.5
1807	29.5
1808	32.5
1809	18.5
1810	105.5
1811	31.5
1812	52.5
1813	40.5
1814	110.5
1815	52.5
1816	47.5
1817	22.5
1818	371.5
1819	63.5
1820	54.5
1821	29.5
1822	48.5
1823	124.5
1824	0.5
1825	13.5
1826	19.5
1827	444.5
1828	22.5
1829	12.5
1830	84.5
1831	35.5
1832	72.5
1833	18.5
1834	106.5
1835	32.5
1836	15.5
1837	108.5
1838	104.5
1839	97.5
1840	82.5
1841	19.5
1842	3.5
1843	33.5
1844	32.5
1845	67.5
1846	22.5
1847	29.5
1848	25.5
1849	63.5
1850	285.5
1851	12.5
1852	14.5
1853	130.5
1854	3.5
1855	10.5
1856	12.5
1857	143.5
1858	28.5
1859	56.5
1860	50.5
1861	65.5
1862	47.5
1863	75.5
1864	42.5
1865	15.5
1866	16.5
1867	38.5
1868	38.5
1869	72.5
1870	267.5
1871	94.5
1872	78.5
1873	32.5
1874	104.5
1875	24.5
1876	34.5
1877	15.5
1878	28.5
1879	20.5
1880	94.5
1881	43.5
1882	34.5
1883	64.5
1884	117.5
1885	22.5
1886	3.5
1887	182.5
1888	80.5
1889	72.5
1890	10.5
1891	113.5
1892	18.5
1893	424.5
1894	37.5
1895	23.5
1896	33.5
1897	14.5
1898	68.5
1899	69.5
1900	13.5
1901	75.5
1902	62.5
1903	28.5
1904	61.5
1905	24.5
1906	68.5
1907	21.5
1908	27.5
1909	52.5
1910	25.5
1911	23.5
1912	78.5
1913	38.5
1914	47.5
1915	23.5
1916	153.5
1917	130.5
1918	19.5
1919	15.5
1920	73.5
1921	0.5
1922	2.5
1923	49.5
1924	18.5
1925	64.5
1926	23.5
1927	9.5
1928	118.5
1929	44.5
1930	304.5
1931	63.5
1932	94.5
1933	87.5
1934	32.5
1935	31.5
1936	12.5
1937	23.5
1938	23.5
1939	52.5
1940	0.5
1941	56.5
1942	3.5
1943	29.5
1944	81.5
1945	13.5
1946	73.5
1947	5.5
1948	10.5
1949	56.5
1950	34.5
1951	161.5
1952	35.5
1953	71.5
1954	31.5
1955	102.5
1956	110.5
1957	63.5
1958	72.5
1959	29.5
1960	31.5
1961	36.5
1962	103.5
1963	23.5
1964	142.5
1965	86.5
1966	21.5
1967	61.5
1968	74.5
1969	35.5
1970	4.5
1971	51.5
1972	11.5
1973	36.5
1974	48.5
1975	71.5
1976	29.5
1977	54.5
1978	99.5
1979	71.5
1980	67.5
1981	129.5
1982	1.5
1983	66.5
1984	61.5
1985	2.5
1986	98.5
1987	46.5
1988	31.5
1989	13.5
1990	28.5
1991	0.5
1992	71.5
1993	64.5
1994	45.5
1995	44.5
1996	87.5
1997	410.5
[truncated: 998,000+ more rows]
