# Supplementary material for: Potential survival benefits from optimized chemotherapy implementation in advanced ovarian cancer: Projections from a microsimulation model
Source: PLoS One. 2019 Sep 20;14(9):e0222828. doi: 10.1371/journal.pone.0222828 (PMC6754166; doi:10.1371/journal.pone.0222828)
Supplement: S11 File — Model output for life expectancy under the “current practice” strategy with a hazard ratio of 0.59 on IP+IV. (TXT) [file pone.0222828.s011.txt]

Implementation Strategy:
Current Practice LowHRonIP
ID	LifeExpectancyInMonths
1	14.5
2	28.5
3	29.5
4	83.5
5	402.5
6	120.5
7	26.5
8	22.5
9	50.5
10	60.5
11	205.5
12	34.5
13	59.5
14	20.5
15	22.5
16	32.5
17	49.5
18	17.5
19	44.5
20	246.5
21	35.5
22	28.5
23	14.5
24	22.5
25	95.5
26	69.5
27	14.5
28	23.5
29	40.5
30	22.5
31	77.5
32	3.5
33	34.5
34	319.5
35	37.5
36	42.5
37	18.5
38	51.5
39	31.5
40	30.5
41	95.5
42	74.5
43	111.5
44	0.5
45	55.5
46	22.5
47	0.5
48	21.5
49	6.5
50	417.5
51	52.5
52	53.5
53	0.5
54	26.5
55	409.5
56	19.5
57	66.5
58	130.5
59	23.5
60	55.5
61	206.5
62	87.5
63	22.5
64	83.5
65	34.5
66	41.5
67	332.5
68	59.5
69	0.5
70	69.5
71	62.5
72	67.5
73	4.5
74	350.5
75	137.5
76	27.5
77	54.5
78	10.5
79	25.5
80	13.5
81	53.5
82	31.5
83	85.5
84	271.5
85	33.5
86	18.5
87	27.5
88	40.5
89	83.5
90	10.5
91	19.5
92	27.5
93	41.5
94	22.5
95	47.5
96	167.5
97	97.5
98	42.5
99	20.5
100	95.5
101	38.5
102	115.5
103	31.5
104	3.5
105	21.5
106	70.5
107	239.5
108	119.5
109	17.5
110	32.5
111	58.5
112	322.5
113	52.5
114	75.5
115	87.5
116	54.5
117	11.5
118	88.5
119	21.5
120	90.5
121	37.5
122	104.5
123	31.5
124	5.5
125	69.5
126	82.5
127	29.5
128	37.5
129	10.5
130	88.5
131	72.5
132	48.5
133	26.5
134	8.5
135	27.5
136	73.5
137	80.5
138	14.5
139	47.5
140	63.5
141	22.5
142	1.5
143	65.5
144	99.5
145	31.5
146	76.5
147	42.5
148	64.5
149	46.5
150	124.5
151	32.5
152	19.5
153	35.5
154	101.5
155	116.5
156	28.5
157	96.5
158	19.5
159	211.5
160	183.5
161	27.5
162	119.5
163	33.5
164	47.5
165	60.5
166	444.5
167	28.5
168	86.5
169	81.5
170	26.5
171	2.5
172	23.5
173	26.5
174	48.5
175	10.5
176	63.5
177	84.5
178	53.5
179	23.5
180	118.5
181	70.5
182	15.5
183	21.5
184	18.5
185	100.5
186	71.5
187	102.5
188	15.5
189	91.5
190	51.5
191	82.5
192	92.5
193	2.5
194	71.5
195	31.5
196	34.5
197	20.5
198	42.5
199	44.5
200	35.5
201	133.5
202	4.5
203	58.5
204	18.5
205	409.5
206	21.5
207	88.5
208	7.5
209	34.5
210	21.5
211	19.5
212	16.5
213	125.5
214	80.5
215	76.5
216	151.5
217	72.5
218	67.5
219	16.5
220	264.5
221	25.5
222	206.5
223	59.5
224	24.5
225	18.5
226	2.5
227	112.5
228	135.5
229	25.5
230	46.5
231	13.5
232	66.5
233	20.5
234	56.5
235	126.5
236	31.5
237	14.5
238	120.5
239	68.5
240	84.5
241	91.5
242	3.5
243	27.5
244	43.5
245	17.5
246	73.5
247	45.5
248	168.5
249	22.5
250	27.5
251	22.5
252	35.5
253	241.5
254	19.5
255	56.5
256	33.5
257	53.5
258	70.5
259	44.5
260	17.5
261	84.5
262	15.5
263	116.5
264	51.5
265	30.5
266	23.5
267	30.5
268	74.5
269	26.5
270	0.5
271	412.5
272	18.5
273	99.5
274	58.5
275	18.5
276	11.5
277	50.5
278	11.5
279	314.5
280	1.5
281	44.5
282	13.5
283	43.5
284	125.5
285	25.5
286	131.5
287	19.5
288	30.5
289	80.5
290	61.5
291	18.5
292	34.5
293	24.5
294	102.5
295	115.5
296	31.5
297	18.5
298	24.5
299	313.5
300	10.5
301	34.5
302	3.5
303	17.5
304	28.5
305	25.5
306	69.5
307	9.5
308	53.5
309	89.5
310	56.5
311	49.5
312	93.5
313	113.5
314	115.5
315	95.5
316	20.5
317	56.5
318	222.5
319	153.5
320	51.5
321	46.5
322	14.5
323	81.5
324	138.5
325	259.5
326	300.5
327	89.5
328	15.5
329	100.5
330	13.5
331	34.5
332	11.5
333	21.5
334	90.5
335	80.5
336	20.5
337	34.5
338	23.5
339	49.5
340	72.5
341	125.5
342	23.5
343	9.5
344	444.5
345	49.5
346	23.5
347	67.5
348	64.5
349	69.5
350	4.5
351	134.5
352	11.5
353	33.5
354	105.5
355	28.5
356	98.5
357	354.5
358	61.5
359	28.5
360	0.5
361	41.5
362	0.5
363	22.5
364	56.5
365	118.5
366	72.5
367	301.5
368	252.5
369	36.5
370	1.5
371	22.5
372	439.5
373	4.5
374	22.5
375	3.5
376	47.5
377	29.5
378	42.5
379	18.5
380	20.5
381	8.5
382	6.5
383	38.5
384	69.5
385	3.5
386	29.5
387	73.5
388	107.5
389	9.5
390	28.5
391	0.5
392	56.5
393	126.5
394	13.5
395	56.5
396	151.5
397	106.5
398	0.5
399	32.5
400	103.5
401	91.5
402	52.5
403	105.5
404	17.5
405	14.5
406	282.5
407	84.5
408	94.5
409	17.5
410	20.5
411	65.5
412	29.5
413	101.5
414	67.5
415	9.5
416	18.5
417	17.5
418	50.5
419	17.5
420	105.5
421	22.5
422	95.5
423	45.5
424	302.5
425	96.5
426	28.5
427	40.5
428	0.5
429	44.5
430	24.5
431	76.5
432	38.5
433	37.5
434	12.5
435	18.5
436	12.5
437	27.5
438	38.5
439	33.5
440	65.5
441	22.5
442	46.5
443	403.5
444	96.5
445	42.5
446	43.5
447	223.5
448	34.5
449	351.5
450	11.5
451	3.5
452	62.5
453	42.5
454	84.5
455	47.5
456	7.5
457	63.5
458	17.5
459	114.5
460	17.5
461	236.5
462	130.5
463	0.5
464	26.5
465	4.5
466	306.5
467	13.5
468	45.5
469	103.5
470	92.5
471	23.5
472	115.5
473	46.5
474	84.5
475	0.5
476	8.5
477	35.5
478	57.5
479	25.5
480	46.5
481	26.5
482	36.5
483	24.5
484	28.5
485	72.5
486	35.5
487	65.5
488	3.5
489	35.5
490	21.5
491	44.5
492	38.5
493	310.5
494	125.5
495	370.5
496	372.5
497	12.5
498	18.5
499	67.5
500	11.5
501	70.5
502	44.5
503	49.5
504	133.5
505	227.5
506	83.5
507	16.5
508	128.5
509	28.5
510	97.5
511	24.5
512	77.5
513	0.5
514	20.5
515	233.5
516	23.5
517	18.5
518	81.5
519	47.5
520	242.5
521	81.5
522	56.5
523	79.5
524	55.5
525	68.5
526	75.5
527	131.5
528	368.5
529	336.5
530	31.5
531	70.5
532	102.5
533	71.5
534	78.5
535	152.5
536	70.5
537	34.5
538	70.5
539	18.5
540	13.5
541	257.5
542	74.5
543	51.5
544	55.5
545	20.5
546	13.5
547	106.5
548	21.5
549	363.5
550	411.5
551	38.5
552	34.5
553	131.5
554	41.5
555	5.5
556	37.5
557	36.5
558	139.5
559	136.5
560	2.5
561	12.5
562	22.5
563	259.5
564	25.5
565	32.5
566	40.5
567	144.5
568	34.5
569	22.5
570	10.5
571	63.5
572	14.5
573	60.5
574	21.5
575	119.5
576	25.5
577	22.5
578	3.5
579	16.5
580	339.5
581	29.5
582	24.5
583	84.5
584	26.5
585	48.5
586	60.5
587	31.5
588	60.5
589	44.5
590	82.5
591	333.5
592	85.5
593	97.5
594	88.5
595	45.5
596	46.5
597	101.5
598	61.5
599	11.5
600	95.5
601	0.5
602	73.5
603	52.5
604	109.5
605	52.5
606	25.5
607	25.5
608	74.5
609	50.5
610	67.5
611	19.5
612	72.5
613	126.5
614	332.5
615	102.5
616	41.5
617	51.5
618	54.5
619	48.5
620	16.5
621	82.5
622	51.5
623	47.5
624	15.5
625	7.5
626	61.5
627	383.5
628	57.5
629	43.5
630	143.5
631	11.5
632	40.5
633	315.5
634	273.5
635	56.5
636	95.5
637	55.5
638	28.5
639	34.5
640	38.5
641	0.5
642	35.5
643	33.5
644	44.5
645	187.5
646	53.5
647	23.5
648	132.5
649	17.5
650	47.5
651	29.5
652	61.5
653	23.5
654	73.5
655	41.5
656	23.5
657	7.5
658	43.5
659	52.5
660	33.5
661	94.5
662	40.5
663	35.5
664	66.5
665	142.5
666	20.5
667	23.5
668	28.5
669	24.5
670	24.5
671	33.5
672	48.5
673	95.5
674	53.5
675	53.5
676	35.5
677	134.5
678	46.5
679	88.5
680	90.5
681	89.5
682	105.5
683	33.5
684	66.5
685	52.5
686	31.5
687	17.5
688	2.5
689	98.5
690	31.5
691	31.5
692	72.5
693	79.5
694	31.5
695	22.5
696	45.5
697	88.5
698	41.5
699	19.5
700	48.5
701	12.5
702	58.5
703	29.5
704	27.5
705	109.5
706	16.5
707	116.5
708	84.5
709	30.5
710	0.5
711	117.5
712	69.5
713	13.5
714	81.5
715	43.5
716	18.5
717	41.5
718	34.5
719	0.5
720	315.5
721	124.5
722	264.5
723	315.5
724	124.5
725	38.5
726	18.5
727	144.5
728	48.5
729	19.5
730	22.5
731	64.5
732	17.5
733	0.5
734	21.5
735	56.5
736	36.5
737	75.5
738	21.5
739	28.5
740	42.5
741	75.5
742	22.5
743	45.5
744	171.5
745	62.5
746	12.5
747	80.5
748	70.5
749	21.5
750	59.5
751	25.5
752	35.5
753	28.5
754	3.5
755	18.5
756	9.5
757	51.5
758	125.5
759	329.5
760	67.5
761	38.5
762	1.5
763	19.5
764	43.5
765	111.5
766	89.5
767	20.5
768	20.5
769	1.5
770	32.5
771	41.5
772	56.5
773	93.5
774	360.5
775	59.5
776	9.5
777	45.5
778	411.5
779	1.5
780	0.5
781	31.5
782	150.5
783	54.5
784	21.5
785	107.5
786	257.5
787	42.5
788	13.5
789	32.5
790	99.5
791	69.5
792	77.5
793	126.5
794	19.5
795	51.5
796	42.5
797	4.5
798	14.5
799	50.5
800	29.5
801	316.5
802	69.5
803	60.5
804	48.5
805	21.5
806	65.5
807	100.5
808	15.5
809	47.5
810	84.5
811	34.5
812	27.5
813	33.5
814	28.5
815	37.5
816	48.5
817	227.5
818	7.5
819	98.5
820	83.5
821	14.5
822	0.5
823	25.5
824	32.5
825	109.5
826	57.5
827	64.5
828	113.5
829	0.5
830	4.5
831	91.5
832	55.5
833	31.5
834	36.5
835	34.5
836	57.5
837	7.5
838	14.5
839	49.5
840	45.5
841	15.5
842	71.5
843	20.5
844	38.5
845	318.5
846	294.5
847	30.5
848	71.5
849	59.5
850	2.5
851	35.5
852	23.5
853	29.5
854	20.5
855	52.5
856	81.5
857	29.5
858	23.5
859	56.5
860	91.5
861	18.5
862	42.5
863	99.5
864	15.5
865	67.5
866	25.5
867	64.5
868	72.5
869	31.5
870	68.5
871	0.5
872	49.5
873	22.5
874	7.5
875	59.5
876	71.5
877	18.5
878	30.5
879	32.5
880	30.5
881	62.5
882	67.5
883	31.5
884	77.5
885	11.5
886	37.5
887	23.5
888	131.5
889	30.5
890	111.5
891	8.5
892	19.5
893	31.5
894	53.5
895	15.5
896	31.5
897	25.5
898	25.5
899	3.5
900	13.5
901	53.5
902	40.5
903	17.5
904	28.5
905	1.5
906	19.5
907	93.5
908	44.5
909	80.5
910	93.5
911	23.5
912	96.5
913	9.5
914	30.5
915	25.5
916	36.5
917	40.5
918	10.5
919	38.5
920	25.5
921	67.5
922	444.5
923	71.5
924	25.5
925	185.5
926	32.5
927	10.5
928	113.5
929	36.5
930	42.5
931	145.5
932	16.5
933	90.5
934	44.5
935	344.5
936	127.5
937	41.5
938	108.5
939	24.5
940	25.5
941	115.5
942	22.5
943	37.5
944	420.5
945	75.5
946	28.5
947	218.5
948	24.5
949	58.5
950	28.5
951	18.5
952	48.5
953	16.5
954	3.5
955	51.5
956	85.5
957	3.5
958	266.5
959	13.5
960	58.5
961	13.5
962	123.5
963	0.5
964	3.5
965	42.5
966	8.5
967	42.5
968	52.5
969	93.5
970	113.5
971	0.5
972	38.5
973	34.5
974	0.5
975	98.5
976	57.5
977	33.5
978	70.5
979	35.5
980	9.5
981	50.5
982	31.5
983	73.5
984	83.5
985	4.5
986	44.5
987	46.5
988	37.5
989	24.5
990	36.5
991	95.5
992	212.5
993	9.5
994	19.5
995	0.5
996	66.5
997	393.5
998	181.5
999	74.5
1000	394.5
1001	7.5
1002	96.5
1003	42.5
1004	83.5
1005	28.5
1006	417.5
1007	62.5
1008	89.5
1009	70.5
1010	91.5
1011	138.5
1012	252.5
1013	22.5
1014	18.5
1015	95.5
1016	63.5
1017	410.5
1018	18.5
1019	93.5
1020	11.5
1021	30.5
1022	111.5
1023	18.5
1024	16.5
1025	35.5
1026	7.5
1027	92.5
1028	23.5
1029	23.5
1030	1.5
1031	76.5
1032	102.5
1033	0.5
1034	79.5
1035	0.5
1036	97.5
1037	31.5
1038	40.5
1039	59.5
1040	45.5
1041	12.5
1042	7.5
1043	26.5
1044	33.5
1045	110.5
1046	59.5
1047	19.5
1048	13.5
1049	106.5
1050	208.5
1051	0.5
1052	24.5
1053	34.5
1054	0.5
1055	21.5
1056	45.5
1057	58.5
1058	11.5
1059	78.5
1060	78.5
1061	69.5
1062	66.5
1063	34.5
1064	20.5
1065	11.5
1066	30.5
1067	59.5
1068	13.5
1069	18.5
1070	17.5
1071	50.5
1072	71.5
1073	77.5
1074	15.5
1075	8.5
1076	47.5
1077	69.5
1078	17.5
1079	27.5
1080	0.5
1081	19.5
1082	25.5
1083	111.5
1084	35.5
1085	126.5
1086	32.5
1087	130.5
1088	24.5
1089	0.5
1090	28.5
1091	47.5
1092	116.5
1093	16.5
1094	42.5
1095	113.5
1096	29.5
1097	34.5
1098	12.5
1099	19.5
1100	20.5
1101	25.5
1102	50.5
1103	29.5
1104	75.5
1105	80.5
1106	63.5
1107	44.5
1108	21.5
1109	75.5
1110	61.5
1111	63.5
1112	3.5
1113	79.5
1114	262.5
1115	28.5
1116	19.5
1117	18.5
1118	87.5
1119	13.5
1120	63.5
1121	421.5
1122	86.5
1123	423.5
1124	11.5
1125	46.5
1126	110.5
1127	35.5
1128	18.5
1129	49.5
1130	12.5
1131	37.5
1132	210.5
1133	19.5
1134	15.5
1135	0.5
1136	164.5
1137	41.5
1138	121.5
1139	59.5
1140	35.5
1141	353.5
1142	51.5
1143	29.5
1144	342.5
1145	30.5
1146	29.5
1147	61.5
1148	18.5
1149	0.5
1150	20.5
1151	67.5
1152	23.5
1153	8.5
1154	35.5
1155	27.5
1156	41.5
1157	96.5
1158	11.5
1159	75.5
1160	100.5
1161	38.5
1162	61.5
1163	18.5
1164	57.5
1165	21.5
1166	81.5
1167	10.5
1168	28.5
1169	71.5
1170	74.5
1171	242.5
1172	31.5
1173	110.5
1174	87.5
1175	100.5
1176	29.5
1177	99.5
1178	81.5
1179	308.5
1180	204.5
1181	15.5
1182	33.5
1183	130.5
1184	63.5
1185	344.5
1186	20.5
1187	120.5
1188	103.5
1189	97.5
1190	77.5
1191	17.5
1192	64.5
1193	34.5
1194	30.5
1195	73.5
1196	26.5
1197	87.5
1198	13.5
1199	112.5
1200	21.5
1201	36.5
1202	109.5
1203	50.5
1204	21.5
1205	14.5
1206	25.5
1207	191.5
1208	34.5
1209	31.5
1210	13.5
1211	0.5
1212	10.5
1213	11.5
1214	62.5
1215	92.5
1216	45.5
1217	64.5
1218	2.5
1219	19.5
1220	45.5
1221	125.5
1222	29.5
1223	17.5
1224	34.5
1225	34.5
1226	14.5
1227	33.5
1228	81.5
1229	2.5
1230	310.5
1231	399.5
1232	278.5
1233	14.5
1234	262.5
1235	41.5
1236	24.5
1237	281.5
1238	18.5
1239	105.5
1240	38.5
1241	14.5
1242	88.5
1243	0.5
1244	61.5
1245	65.5
1246	45.5
1247	18.5
1248	28.5
1249	52.5
1250	273.5
1251	56.5
1252	20.5
1253	13.5
1254	2.5
1255	22.5
1256	84.5
1257	40.5
1258	116.5
1259	21.5
1260	9.5
1261	128.5
1262	64.5
1263	0.5
1264	124.5
1265	86.5
1266	45.5
1267	67.5
1268	26.5
1269	27.5
1270	35.5
1271	41.5
1272	27.5
1273	55.5
1274	20.5
1275	11.5
1276	32.5
1277	54.5
1278	42.5
1279	71.5
1280	26.5
1281	66.5
1282	128.5
1283	16.5
1284	84.5
1285	30.5
1286	31.5
1287	1.5
1288	354.5
1289	14.5
1290	126.5
1291	134.5
1292	32.5
1293	18.5
1294	48.5
1295	68.5
1296	35.5
1297	95.5
1298	15.5
1299	110.5
1300	117.5
1301	22.5
1302	33.5
1303	28.5
1304	5.5
1305	32.5
1306	33.5
1307	127.5
1308	13.5
1309	90.5
1310	57.5
1311	40.5
1312	62.5
1313	28.5
1314	48.5
1315	127.5
1316	24.5
1317	376.5
1318	17.5
1319	75.5
1320	19.5
1321	123.5
1322	17.5
1323	268.5
1324	53.5
1325	53.5
1326	15.5
1327	29.5
1328	14.5
1329	41.5
1330	18.5
1331	34.5
1332	44.5
1333	10.5
1334	29.5
1335	36.5
1336	191.5
1337	35.5
1338	71.5
1339	23.5
1340	5.5
1341	110.5
1342	71.5
1343	121.5
1344	21.5
1345	28.5
1346	19.5
1347	137.5
1348	41.5
1349	123.5
1350	74.5
1351	60.5
1352	0.5
1353	0.5
1354	24.5
1355	35.5
1356	31.5
1357	58.5
1358	7.5
1359	50.5
1360	64.5
1361	343.5
1362	88.5
1363	370.5
1364	22.5
1365	50.5
1366	18.5
1367	20.5
1368	45.5
1369	107.5
1370	23.5
1371	15.5
1372	46.5
1373	22.5
1374	23.5
1375	1.5
1376	23.5
1377	66.5
1378	26.5
1379	0.5
1380	0.5
1381	122.5
1382	80.5
1383	17.5
1384	24.5
1385	13.5
1386	41.5
1387	32.5
1388	80.5
1389	49.5
1390	43.5
1391	46.5
1392	109.5
1393	40.5
1394	47.5
1395	15.5
1396	8.5
1397	25.5
1398	129.5
1399	52.5
1400	34.5
1401	0.5
1402	16.5
1403	52.5
1404	20.5
1405	110.5
1406	69.5
1407	99.5
1408	93.5
1409	51.5
1410	12.5
1411	103.5
1412	20.5
1413	27.5
1414	53.5
1415	64.5
1416	64.5
1417	121.5
1418	24.5
1419	104.5
1420	80.5
1421	71.5
1422	38.5
1423	51.5
1424	0.5
1425	59.5
1426	195.5
1427	3.5
1428	21.5
1429	20.5
1430	16.5
1431	76.5
1432	10.5
1433	29.5
1434	14.5
1435	94.5
1436	387.5
1437	53.5
1438	45.5
1439	26.5
1440	2.5
1441	11.5
1442	1.5
1443	19.5
1444	332.5
1445	107.5
1446	83.5
1447	41.5
1448	15.5
1449	52.5
1450	45.5
1451	13.5
1452	81.5
1453	23.5
1454	81.5
1455	307.5
1456	20.5
1457	55.5
1458	79.5
1459	52.5
1460	141.5
1461	32.5
1462	45.5
1463	55.5
1464	107.5
1465	10.5
1466	61.5
1467	32.5
1468	27.5
1469	14.5
1470	6.5
1471	36.5
1472	35.5
1473	10.5
1474	22.5
1475	28.5
1476	14.5
1477	45.5
1478	143.5
1479	72.5
1480	61.5
1481	109.5
1482	110.5
1483	57.5
1484	8.5
1485	39.5
1486	33.5
1487	21.5
1488	49.5
1489	38.5
1490	61.5
1491	6.5
1492	12.5
1493	210.5
1494	345.5
1495	10.5
1496	62.5
1497	140.5
1498	25.5
1499	17.5
1500	56.5
1501	299.5
1502	66.5
1503	12.5
1504	37.5
1505	18.5
1506	40.5
1507	23.5
1508	27.5
1509	43.5
1510	94.5
1511	82.5
1512	54.5
1513	22.5
1514	74.5
1515	73.5
1516	66.5
1517	43.5
1518	20.5
1519	34.5
1520	79.5
1521	35.5
1522	63.5
1523	28.5
1524	5.5
1525	72.5
1526	59.5
1527	10.5
1528	21.5
1529	18.5
1530	46.5
1531	91.5
1532	17.5
1533	26.5
1534	27.5
1535	23.5
1536	0.5
1537	131.5
1538	34.5
1539	24.5
1540	44.5
1541	22.5
1542	29.5
1543	89.5
1544	89.5
1545	59.5
1546	97.5
1547	118.5
1548	82.5
1549	49.5
1550	3.5
1551	131.5
1552	3.5
1553	23.5
1554	34.5
1555	18.5
1556	247.5
1557	25.5
1558	35.5
1559	68.5
1560	20.5
1561	25.5
1562	14.5
1563	58.5
1564	110.5
1565	7.5
1566	66.5
1567	20.5
1568	2.5
1569	19.5
1570	71.5
1571	42.5
1572	118.5
1573	20.5
1574	7.5
1575	60.5
1576	134.5
1577	3.5
1578	69.5
1579	23.5
1580	86.5
1581	12.5
1582	79.5
1583	31.5
1584	34.5
1585	75.5
1586	9.5
1587	90.5
1588	52.5
1589	0.5
1590	60.5
1591	6.5
1592	335.5
1593	56.5
1594	25.5
1595	73.5
1596	29.5
1597	18.5
1598	10.5
1599	73.5
1600	25.5
1601	13.5
1602	83.5
1603	403.5
1604	19.5
1605	50.5
1606	41.5
1607	27.5
1608	71.5
1609	0.5
1610	0.5
1611	0.5
1612	25.5
1613	49.5
1614	365.5
1615	67.5
1616	74.5
1617	124.5
1618	103.5
1619	251.5
1620	48.5
1621	98.5
1622	16.5
1623	46.5
1624	15.5
1625	9.5
1626	49.5
1627	28.5
1628	69.5
1629	21.5
1630	134.5
1631	77.5
1632	106.5
1633	13.5
1634	123.5
1635	17.5
1636	17.5
1637	33.5
1638	25.5
1639	339.5
1640	19.5
1641	40.5
1642	23.5
1643	14.5
1644	26.5
1645	1.5
1646	28.5
1647	15.5
1648	13.5
1649	24.5
1650	41.5
1651	12.5
1652	18.5
1653	13.5
1654	25.5
1655	82.5
1656	276.5
1657	13.5
1658	29.5
1659	288.5
1660	29.5
1661	75.5
1662	37.5
1663	15.5
1664	62.5
1665	104.5
1666	48.5
1667	33.5
1668	31.5
1669	129.5
1670	47.5
1671	14.5
1672	0.5
1673	355.5
1674	34.5
1675	139.5
1676	23.5
1677	30.5
1678	16.5
1679	118.5
1680	22.5
1681	29.5
1682	63.5
1683	10.5
1684	15.5
1685	75.5
1686	86.5
1687	133.5
1688	66.5
1689	28.5
1690	94.5
1691	61.5
1692	17.5
1693	0.5
1694	250.5
1695	13.5
1696	0.5
1697	12.5
1698	52.5
1699	50.5
1700	25.5
1701	34.5
1702	109.5
1703	5.5
1704	33.5
1705	27.5
1706	2.5
1707	53.5
1708	27.5
1709	101.5
1710	0.5
1711	37.5
1712	28.5
1713	256.5
1714	69.5
1715	97.5
1716	93.5
1717	267.5
1718	27.5
1719	2.5
1720	72.5
1721	31.5
1722	59.5
1723	32.5
1724	74.5
1725	52.5
1726	22.5
1727	7.5
1728	29.5
1729	35.5
1730	319.5
1731	108.5
1732	23.5
1733	18.5
1734	93.5
1735	107.5
1736	41.5
1737	53.5
1738	19.5
1739	57.5
1740	141.5
1741	67.5
1742	128.5
1743	3.5
1744	42.5
1745	20.5
1746	31.5
1747	22.5
1748	51.5
1749	28.5
1750	21.5
1751	62.5
1752	16.5
1753	13.5
1754	20.5
1755	62.5
1756	47.5
1757	15.5
1758	24.5
1759	0.5
1760	58.5
1761	78.5
1762	52.5
1763	81.5
1764	66.5
1765	36.5
1766	99.5
1767	34.5
1768	27.5
1769	29.5
1770	45.5
1771	42.5
1772	26.5
1773	61.5
1774	23.5
1775	7.5
1776	174.5
1777	45.5
1778	22.5
1779	41.5
1780	31.5
1781	40.5
1782	14.5
1783	60.5
1784	45.5
1785	33.5
1786	38.5
1787	63.5
1788	48.5
1789	119.5
1790	43.5
1791	22.5
1792	99.5
1793	20.5
1794	1.5
1795	18.5
1796	13.5
1797	29.5
1798	32.5
1799	18.5
1800	105.5
1801	31.5
1802	52.5
1803	40.5
1804	404.5
1805	25.5
1806	122.5
1807	72.5
1808	78.5
1809	0.5
1810	34.5
1811	98.5
1812	22.5
1813	37.5
1814	48.5
1815	40.5
1816	425.5
1817	22.5
1818	12.5
1819	84.5
1820	35.5
1821	72.5
1822	18.5
1823	106.5
1824	32.5
1825	15.5
1826	108.5
1827	104.5
1828	97.5
1829	82.5
1830	22.5
1831	28.5
1832	77.5
1833	33.5
1834	22.5
1835	29.5
1836	25.5
1837	63.5
1838	285.5
1839	12.5
1840	14.5
1841	130.5
1842	3.5
1843	112.5
1844	1.5
1845	24.5
1846	22.5
1847	34.5
1848	5.5
1849	41.5
1850	50.5
1851	65.5
1852	47.5
1853	75.5
1854	42.5
1855	15.5
1856	16.5
1857	38.5
1858	38.5
1859	72.5
1860	267.5
1861	94.5
1862	78.5
1863	32.5
1864	104.5
1865	24.5
1866	34.5
1867	15.5
1868	28.5
1869	20.5
1870	94.5
1871	43.5
1872	34.5
1873	64.5
1874	117.5
1875	22.5
1876	3.5
1877	182.5
1878	80.5
1879	72.5
1880	10.5
1881	113.5
1882	18.5
1883	424.5
1884	37.5
1885	23.5
1886	33.5
1887	14.5
1888	68.5
1889	441.5
1890	14.5
1891	27.5
1892	52.5
1893	25.5
1894	23.5
1895	78.5
1896	38.5
1897	47.5
1898	23.5
1899	153.5
1900	130.5
1901	19.5
1902	15.5
1903	73.5
1904	0.5
1905	2.5
1906	49.5
1907	18.5
1908	64.5
1909	23.5
1910	9.5
1911	118.5
1912	44.5
1913	304.5
1914	63.5
1915	94.5
1916	87.5
1917	32.5
1918	31.5
1919	12.5
1920	23.5
1921	23.5
1922	52.5
1923	0.5
1924	56.5
1925	3.5
1926	29.5
1927	81.5
1928	13.5
1929	73.5
1930	5.5
1931	10.5
1932	56.5
1933	110.5
1934	46.5
1935	32.5
1936	35.5
1937	71.5
1938	31.5
1939	102.5
1940	110.5
1941	63.5
1942	72.5
1943	242.5
1944	52.5
1945	27.5
1946	72.5
1947	65.5
1948	21.5
1949	61.5
1950	74.5
1951	35.5
1952	4.5
1953	51.5
1954	11.5
1955	36.5
1956	48.5
1957	71.5
1958	29.5
1959	54.5
1960	99.5
1961	71.5
1962	67.5
1963	129.5
1964	1.5
1965	123.5
1966	18.5
1967	65.5
1968	26.5
1969	87.5
1970	38.5
1971	0.5
1972	71.5
1973	64.5
1974	45.5
1975	44.5
1976	87.5
1977	410.5
1978	9.5
1979	55.5
1980	17.5
1981	184.5
1982	21.5
1983	41.5
1984	76.5
1985	249.5
1986	14.5
1987	0.5
1988	98.5
1989	121.5
1990	87.5
1991	59.5
1992	60.5
1993	32.5
1994	46.5
1995	93.5
1996	61.5
1997	8.5
[truncated: 998,000+ more rows]
