# Supplementary material for: Potential survival benefits from optimized chemotherapy implementation in advanced ovarian cancer: Projections from a microsimulation model
Source: PLoS One. 2019 Sep 20;14(9):e0222828. doi: 10.1371/journal.pone.0222828 (PMC6754166; doi:10.1371/journal.pone.0222828)
Supplement: S13 File — Model output for life expectancy under the “current practice” strategy assuming that dose dense is used on 15.2% of all PCS patients and that it confers a survival benefit (HR = 0.79). (TXT) [file pone.0222828.s013.txt]

Implementation Strategy:
Current Practice WithDoseDense
ID	LifeExpectancyInMonths
1	14.5
2	28.5
3	29.5
4	83.5
5	402.5
6	120.5
7	103.5
8	133.5
9	77.5
10	30.5
11	14.5
12	55.5
13	74.5
14	25.5
15	25.5
16	49.5
17	17.5
18	44.5
19	246.5
20	35.5
21	28.5
22	14.5
23	22.5
24	61.5
25	1.5
26	30.5
27	4.5
28	409.5
29	143.5
30	48.5
31	35.5
32	18.5
33	42.5
34	18.5
35	51.5
36	33.5
37	14.5
38	58.5
39	21.5
40	5.5
41	14.5
42	74.5
43	111.5
44	0.5
45	55.5
46	22.5
47	0.5
48	21.5
49	6.5
50	417.5
51	52.5
52	53.5
53	0.5
54	26.5
55	124.5
56	63.5
57	34.5
58	60.5
59	30.5
60	74.5
61	19.5
62	66.5
63	130.5
64	23.5
65	55.5
66	206.5
67	87.5
68	22.5
69	83.5
70	34.5
71	41.5
72	332.5
73	59.5
74	0.5
75	69.5
76	62.5
77	67.5
78	4.5
79	110.5
80	60.5
81	20.5
82	117.5
83	22.5
84	137.5
85	27.5
86	54.5
87	10.5
88	25.5
89	13.5
90	53.5
91	31.5
92	85.5
93	271.5
94	33.5
95	18.5
96	27.5
97	40.5
98	83.5
99	10.5
100	19.5
101	27.5
102	41.5
103	22.5
104	47.5
105	167.5
106	97.5
107	42.5
108	20.5
109	95.5
110	38.5
111	115.5
112	31.5
113	3.5
114	21.5
115	70.5
116	239.5
117	119.5
118	17.5
119	32.5
120	58.5
121	322.5
122	52.5
123	75.5
124	87.5
125	54.5
126	11.5
127	88.5
128	21.5
129	90.5
130	37.5
131	104.5
132	31.5
133	5.5
134	69.5
135	13.5
136	79.5
137	51.5
138	70.5
139	108.5
140	48.5
141	26.5
142	8.5
143	27.5
144	117.5
145	46.5
146	10.5
147	22.5
148	18.5
149	127.5
150	135.5
151	31.5
152	76.5
153	42.5
154	64.5
155	46.5
156	124.5
157	32.5
158	19.5
159	35.5
160	101.5
161	116.5
162	28.5
163	96.5
164	19.5
165	83.5
166	109.5
167	26.5
168	34.5
169	72.5
170	18.5
171	184.5
172	33.5
173	47.5
174	60.5
175	444.5
176	28.5
177	86.5
178	81.5
179	26.5
180	2.5
181	23.5
182	26.5
183	48.5
184	10.5
185	63.5
186	84.5
187	53.5
188	23.5
189	118.5
190	70.5
191	15.5
192	21.5
193	18.5
194	100.5
195	71.5
196	102.5
197	15.5
198	91.5
199	51.5
200	82.5
201	92.5
202	2.5
203	71.5
204	31.5
205	34.5
206	20.5
207	42.5
208	44.5
209	35.5
210	133.5
211	4.5
212	58.5
213	18.5
214	409.5
215	21.5
216	88.5
217	7.5
218	34.5
219	21.5
220	19.5
221	16.5
222	125.5
223	80.5
224	28.5
225	10.5
226	32.5
227	46.5
228	11.5
229	25.5
230	14.5
231	27.5
232	72.5
233	67.5
234	16.5
235	264.5
236	25.5
237	206.5
238	59.5
239	24.5
240	18.5
241	2.5
242	112.5
243	135.5
244	25.5
245	359.5
246	41.5
247	135.5
248	94.5
249	43.5
250	91.5
251	3.5
252	27.5
253	43.5
254	17.5
255	73.5
256	45.5
257	62.5
258	30.5
259	62.5
260	44.5
261	18.5
262	30.5
263	110.5
264	103.5
265	25.5
266	124.5
267	53.5
268	70.5
269	44.5
270	17.5
271	84.5
272	15.5
273	116.5
274	51.5
275	30.5
276	23.5
277	30.5
278	74.5
279	26.5
280	0.5
281	412.5
282	18.5
283	99.5
284	58.5
285	18.5
286	11.5
287	50.5
288	11.5
289	314.5
290	1.5
291	44.5
292	13.5
293	43.5
294	125.5
295	25.5
296	131.5
297	19.5
298	30.5
299	68.5
300	57.5
301	11.5
302	29.5
303	14.5
304	15.5
305	327.5
306	121.5
307	33.5
308	93.5
309	35.5
310	24.5
311	110.5
312	18.5
313	69.5
314	9.5
315	53.5
316	89.5
317	56.5
318	49.5
319	93.5
320	113.5
321	115.5
322	95.5
323	20.5
324	56.5
325	222.5
326	153.5
327	51.5
328	46.5
329	14.5
330	81.5
331	138.5
332	21.5
333	233.5
334	300.5
335	89.5
336	15.5
337	100.5
338	13.5
339	34.5
340	11.5
341	21.5
342	90.5
343	80.5
344	20.5
345	34.5
346	23.5
347	49.5
348	46.5
349	130.5
350	13.5
351	23.5
352	9.5
353	444.5
354	49.5
355	23.5
356	67.5
357	64.5
358	69.5
359	4.5
360	134.5
361	11.5
362	33.5
363	105.5
364	28.5
365	98.5
366	33.5
367	316.5
368	61.5
369	28.5
370	0.5
371	41.5
372	0.5
373	22.5
374	56.5
375	118.5
376	35.5
377	40.5
378	34.5
379	114.5
380	28.5
381	76.5
382	0.5
383	17.5
384	252.5
385	36.5
386	1.5
387	22.5
388	77.5
389	11.5
390	71.5
391	12.5
392	34.5
393	21.5
394	42.5
395	12.5
396	18.5
397	444.5
398	100.5
399	28.5
400	105.5
401	9.5
402	28.5
403	0.5
404	56.5
405	126.5
406	13.5
407	56.5
408	151.5
409	106.5
410	0.5
411	32.5
412	103.5
413	91.5
414	52.5
415	105.5
416	17.5
417	14.5
418	282.5
419	84.5
420	94.5
421	17.5
422	20.5
423	65.5
424	29.5
425	101.5
426	67.5
427	9.5
428	18.5
429	17.5
430	50.5
431	17.5
432	105.5
433	22.5
434	95.5
435	45.5
436	78.5
437	399.5
438	49.5
439	47.5
440	380.5
441	22.5
442	46.5
443	403.5
444	95.5
445	53.5
446	26.5
447	44.5
448	31.5
449	33.5
450	73.5
451	0.5
452	21.5
453	34.5
454	351.5
455	11.5
456	3.5
457	62.5
458	42.5
459	84.5
460	47.5
461	7.5
462	17.5
463	45.5
464	20.5
465	108.5
466	17.5
467	236.5
468	11.5
469	67.5
470	0.5
471	42.5
472	26.5
473	4.5
474	306.5
475	13.5
476	45.5
477	264.5
478	33.5
479	43.5
480	46.5
481	84.5
482	0.5
483	8.5
484	35.5
485	57.5
486	25.5
487	46.5
488	26.5
489	36.5
490	24.5
491	28.5
492	72.5
493	35.5
494	65.5
495	3.5
496	35.5
497	21.5
498	44.5
499	38.5
500	310.5
501	70.5
502	44.5
503	49.5
504	133.5
505	227.5
506	83.5
507	16.5
508	128.5
509	28.5
510	97.5
511	24.5
512	77.5
513	0.5
514	20.5
515	233.5
516	23.5
517	18.5
518	14.5
519	62.5
520	47.5
521	242.5
522	81.5
523	56.5
524	79.5
525	55.5
526	68.5
527	75.5
528	131.5
529	368.5
530	336.5
531	31.5
532	70.5
533	102.5
534	71.5
535	78.5
536	152.5
537	70.5
538	34.5
539	70.5
540	18.5
541	13.5
542	257.5
543	74.5
544	51.5
545	55.5
546	20.5
547	13.5
548	47.5
549	32.5
550	17.5
551	21.5
552	363.5
553	411.5
554	38.5
555	34.5
556	131.5
557	41.5
558	5.5
559	37.5
560	36.5
561	139.5
562	136.5
563	2.5
564	269.5
565	57.5
566	32.5
567	40.5
568	60.5
569	79.5
570	54.5
571	20.5
572	63.5
573	14.5
574	60.5
575	21.5
576	119.5
577	25.5
578	22.5
579	3.5
580	16.5
581	55.5
582	35.5
583	15.5
584	35.5
585	24.5
586	17.5
587	28.5
588	131.5
589	24.5
590	33.5
591	23.5
592	59.5
593	48.5
594	241.5
595	50.5
596	326.5
597	85.5
598	97.5
599	88.5
600	45.5
601	46.5
602	101.5
603	61.5
604	11.5
605	95.5
606	0.5
607	73.5
608	52.5
609	109.5
610	52.5
611	25.5
612	25.5
613	74.5
614	50.5
615	67.5
616	19.5
617	72.5
618	61.5
619	28.5
620	26.5
621	332.5
622	102.5
623	41.5
624	51.5
625	54.5
626	92.5
627	56.5
628	51.5
629	47.5
630	15.5
631	7.5
632	61.5
633	383.5
634	57.5
635	43.5
636	24.5
637	4.5
638	21.5
639	116.5
640	33.5
641	302.5
642	273.5
643	56.5
644	95.5
645	55.5
646	28.5
647	34.5
648	38.5
649	0.5
650	35.5
651	33.5
652	44.5
653	187.5
654	53.5
655	23.5
656	26.5
657	101.5
658	17.5
659	47.5
660	29.5
661	61.5
662	23.5
663	73.5
664	41.5
665	15.5
666	28.5
667	19.5
668	73.5
669	40.5
670	52.5
671	376.5
672	28.5
673	24.5
674	24.5
675	33.5
676	48.5
677	95.5
678	53.5
679	53.5
680	35.5
681	134.5
682	46.5
683	88.5
684	90.5
685	73.5
686	11.5
687	105.5
688	33.5
689	66.5
690	52.5
691	24.5
692	8.5
693	18.5
694	98.5
695	78.5
696	12.5
697	67.5
698	93.5
699	22.5
700	45.5
701	88.5
702	41.5
703	19.5
704	48.5
705	12.5
706	58.5
707	29.5
708	27.5
709	109.5
710	16.5
711	116.5
712	84.5
713	30.5
714	0.5
715	117.5
716	69.5
717	13.5
718	81.5
719	43.5
720	18.5
721	41.5
722	34.5
723	0.5
724	98.5
725	444.5
726	420.5
727	94.5
728	13.5
729	6.5
730	61.5
731	4.5
732	370.5
733	17.5
734	0.5
735	21.5
736	56.5
737	36.5
738	75.5
739	21.5
740	28.5
741	42.5
742	75.5
743	22.5
744	45.5
745	171.5
746	62.5
747	12.5
748	80.5
749	70.5
750	21.5
751	59.5
752	25.5
753	35.5
754	28.5
755	3.5
756	18.5
757	9.5
758	51.5
759	125.5
760	109.5
761	28.5
762	11.5
763	32.5
764	23.5
765	12.5
766	64.5
767	1.5
768	24.5
769	10.5
770	38.5
771	1.5
772	50.5
773	58.5
774	111.5
775	89.5
776	20.5
777	20.5
778	1.5
779	32.5
780	41.5
781	56.5
782	93.5
783	360.5
784	59.5
785	9.5
786	45.5
787	411.5
788	1.5
789	0.5
790	31.5
791	150.5
792	54.5
793	21.5
794	107.5
795	77.5
796	40.5
797	17.5
798	104.5
799	42.5
800	13.5
801	32.5
802	99.5
803	69.5
804	77.5
805	126.5
806	19.5
807	51.5
808	42.5
809	4.5
810	14.5
811	50.5
812	29.5
813	316.5
814	69.5
815	60.5
816	48.5
817	21.5
818	65.5
819	100.5
820	15.5
821	47.5
822	84.5
823	34.5
824	27.5
825	33.5
826	28.5
827	37.5
828	48.5
829	227.5
830	7.5
831	98.5
832	83.5
833	14.5
834	0.5
835	25.5
836	32.5
837	109.5
838	57.5
839	64.5
840	113.5
841	0.5
842	4.5
843	91.5
844	55.5
845	31.5
846	36.5
847	34.5
848	57.5
849	7.5
850	14.5
851	49.5
852	45.5
853	15.5
854	71.5
855	20.5
856	38.5
857	43.5
858	297.5
859	40.5
860	24.5
861	53.5
862	50.5
863	95.5
864	50.5
865	15.5
866	15.5
867	64.5
868	2.5
869	35.5
870	23.5
871	29.5
872	20.5
873	52.5
874	81.5
875	29.5
876	23.5
877	56.5
878	91.5
879	18.5
880	42.5
881	99.5
882	15.5
883	67.5
884	25.5
885	64.5
886	72.5
887	31.5
888	68.5
889	0.5
890	49.5
891	22.5
892	7.5
893	59.5
894	71.5
895	18.5
896	67.5
897	30.5
898	62.5
899	67.5
900	113.5
901	11.5
902	37.5
903	23.5
904	131.5
905	30.5
906	77.5
907	29.5
908	8.5
909	19.5
910	31.5
911	53.5
912	15.5
913	31.5
914	25.5
915	25.5
916	3.5
917	13.5
918	53.5
919	40.5
920	17.5
921	28.5
922	1.5
923	19.5
924	93.5
925	44.5
926	80.5
927	93.5
928	23.5
929	278.5
930	38.5
931	25.5
932	67.5
933	444.5
934	71.5
935	25.5
936	185.5
937	32.5
938	10.5
939	113.5
940	36.5
941	42.5
942	134.5
943	29.5
944	87.5
945	44.5
946	344.5
947	127.5
948	41.5
949	108.5
950	24.5
951	25.5
952	115.5
953	22.5
954	37.5
955	420.5
956	75.5
957	128.5
958	80.5
959	14.5
960	11.5
961	24.5
962	58.5
963	28.5
964	18.5
965	48.5
966	16.5
967	3.5
968	51.5
969	85.5
970	3.5
971	38.5
972	96.5
973	62.5
974	51.5
975	31.5
976	106.5
977	82.5
978	0.5
979	3.5
980	34.5
981	16.5
982	40.5
983	52.5
984	93.5
985	113.5
986	0.5
987	38.5
988	34.5
989	0.5
990	98.5
991	57.5
992	33.5
993	70.5
994	35.5
995	9.5
996	50.5
997	31.5
998	73.5
999	83.5
1000	4.5
1001	7.5
1002	96.5
1003	42.5
1004	83.5
1005	229.5
1006	28.5
1007	35.5
1008	34.5
1009	39.5
1010	127.5
1011	89.5
1012	70.5
1013	91.5
1014	138.5
1015	252.5
1016	22.5
1017	18.5
1018	95.5
1019	63.5
1020	410.5
1021	18.5
1022	93.5
1023	11.5
1024	30.5
1025	111.5
1026	18.5
1027	16.5
1028	35.5
1029	7.5
1030	92.5
1031	23.5
1032	23.5
1033	1.5
1034	60.5
1035	11.5
1036	104.5
1037	0.5
1038	38.5
1039	8.5
1040	27.5
1041	97.5
1042	31.5
1043	40.5
1044	59.5
1045	45.5
1046	12.5
1047	7.5
1048	26.5
1049	33.5
1050	31.5
1051	11.5
1052	68.5
1053	48.5
1054	19.5
1055	13.5
1056	106.5
1057	208.5
1058	0.5
1059	24.5
1060	34.5
1061	0.5
1062	21.5
1063	28.5
1064	23.5
1065	144.5
1066	78.5
1067	69.5
1068	66.5
1069	34.5
1070	20.5
1071	11.5
1072	30.5
1073	59.5
1074	13.5
1075	18.5
1076	17.5
1077	50.5
1078	71.5
1079	77.5
1080	15.5
1081	8.5
1082	47.5
1083	69.5
1084	17.5
1085	33.5
1086	21.5
1087	134.5
1088	35.5
1089	126.5
1090	32.5
1091	124.5
1092	0.5
1093	0.5
1094	26.5
1095	0.5
1096	28.5
1097	47.5
1098	116.5
1099	16.5
1100	89.5
1101	110.5
1102	24.5
1103	12.5
1104	19.5
1105	20.5
1106	25.5
1107	50.5
1108	29.5
1109	75.5
1110	80.5
1111	63.5
1112	44.5
1113	21.5
1114	75.5
1115	61.5
1116	20.5
1117	19.5
1118	39.5
1119	326.5
1120	28.5
1121	19.5
1122	18.5
1123	87.5
1124	13.5
1125	63.5
1126	421.5
1127	86.5
1128	97.5
1129	31.5
1130	93.5
1131	18.5
1132	340.5
1133	30.5
1134	83.5
1135	12.5
1136	37.5
1137	210.5
1138	19.5
1139	15.5
1140	0.5
1141	164.5
1142	41.5
1143	121.5
1144	59.5
1145	35.5
1146	353.5
1147	51.5
1148	29.5
1149	342.5
1150	30.5
1151	29.5
1152	61.5
1153	18.5
1154	0.5
1155	20.5
1156	67.5
1157	36.5
1158	35.5
1159	27.5
1160	41.5
1161	21.5
1162	40.5
1163	26.5
1164	11.5
1165	75.5
1166	100.5
1167	38.5
1168	61.5
1169	18.5
1170	57.5
1171	21.5
1172	81.5
1173	10.5
1174	28.5
1175	71.5
1176	74.5
1177	242.5
1178	31.5
1179	110.5
1180	87.5
1181	100.5
1182	29.5
1183	100.5
1184	71.5
1185	30.5
1186	42.5
1187	89.5
1188	64.5
1189	71.5
1190	41.5
1191	287.5
1192	57.5
1193	15.5
1194	20.5
1195	88.5
1196	11.5
1197	28.5
1198	1.5
1199	76.5
1200	46.5
1201	83.5
1202	20.5
1203	120.5
1204	103.5
1205	97.5
1206	77.5
1207	17.5
1208	64.5
1209	34.5
1210	30.5
1211	73.5
1212	26.5
1213	87.5
1214	13.5
1215	53.5
1216	50.5
1217	22.5
1218	18.5
1219	141.5
1220	0.5
1221	128.5
1222	34.5
1223	9.5
1224	64.5
1225	12.5
1226	29.5
1227	89.5
1228	0.5
1229	16.5
1230	11.5
1231	62.5
1232	92.5
1233	45.5
1234	64.5
1235	2.5
1236	19.5
1237	45.5
1238	125.5
1239	29.5
1240	17.5
1241	34.5
1242	34.5
1243	14.5
1244	33.5
1245	81.5
1246	2.5
1247	310.5
1248	137.5
1249	243.5
1250	129.5
1251	11.5
1252	15.5
1253	11.5
1254	64.5
1255	34.5
1256	22.5
1257	262.5
1258	41.5
1259	24.5
1260	281.5
1261	18.5
1262	26.5
1263	64.5
1264	7.5
1265	38.5
1266	14.5
1267	86.5
1268	64.5
1269	65.5
1270	45.5
1271	18.5
1272	28.5
1273	52.5
1274	123.5
1275	143.5
1276	56.5
1277	20.5
1278	13.5
1279	2.5
1280	33.5
1281	88.5
1282	24.5
1283	116.5
1284	21.5
1285	9.5
1286	128.5
1287	72.5
1288	33.5
1289	80.5
1290	86.5
1291	45.5
1292	53.5
1293	40.5
1294	27.5
1295	35.5
1296	41.5
1297	27.5
1298	55.5
1299	20.5
1300	11.5
1301	32.5
1302	53.5
1303	9.5
1304	29.5
1305	71.5
1306	26.5
1307	66.5
1308	128.5
1309	16.5
1310	84.5
1311	30.5
1312	31.5
1313	1.5
1314	354.5
1315	14.5
1316	41.5
1317	32.5
1318	42.5
1319	134.5
1320	32.5
1321	18.5
1322	48.5
1323	68.5
1324	35.5
1325	95.5
1326	15.5
1327	110.5
1328	117.5
1329	22.5
1330	33.5
1331	28.5
1332	5.5
1333	32.5
1334	33.5
1335	127.5
1336	13.5
1337	90.5
1338	57.5
1339	40.5
1340	62.5
1341	28.5
1342	48.5
1343	127.5
1344	24.5
1345	376.5
1346	17.5
1347	75.5
1348	19.5
1349	123.5
1350	17.5
1351	268.5
1352	53.5
1353	53.5
1354	15.5
1355	29.5
1356	14.5
1357	41.5
1358	18.5
1359	34.5
1360	44.5
1361	10.5
1362	29.5
1363	36.5
1364	72.5
1365	24.5
1366	0.5
1367	82.5
1368	35.5
1369	71.5
1370	23.5
1371	5.5
1372	110.5
1373	71.5
1374	121.5
1375	21.5
1376	28.5
1377	19.5
1378	137.5
1379	41.5
1380	123.5
1381	74.5
1382	60.5
1383	0.5
1384	0.5
1385	24.5
1386	35.5
1387	31.5
1388	58.5
1389	7.5
1390	50.5
1391	64.5
1392	343.5
1393	53.5
1394	60.5
1395	133.5
1396	60.5
1397	136.5
1398	22.5
1399	50.5
1400	18.5
1401	108.5
1402	113.5
1403	56.5
1404	91.5
1405	54.5
1406	26.5
1407	0.5
1408	0.5
1409	122.5
1410	80.5
1411	17.5
1412	24.5
1413	13.5
1414	41.5
1415	32.5
1416	80.5
1417	49.5
1418	43.5
1419	46.5
1420	109.5
1421	40.5
1422	47.5
1423	15.5
1424	8.5
1425	25.5
1426	129.5
1427	52.5
1428	34.5
1429	0.5
1430	16.5
1431	52.5
1432	20.5
1433	110.5
1434	25.5
1435	41.5
1436	56.5
1437	58.5
1438	67.5
1439	51.5
1440	12.5
1441	103.5
1442	20.5
1443	27.5
1444	53.5
1445	64.5
1446	64.5
1447	121.5
1448	24.5
1449	104.5
1450	68.5
1451	47.5
1452	11.5
1453	19.5
1454	38.5
1455	51.5
1456	0.5
1457	59.5
1458	195.5
1459	3.5
1460	21.5
1461	20.5
1462	16.5
1463	76.5
1464	10.5
1465	29.5
1466	50.5
1467	60.5
1468	387.5
1469	53.5
1470	45.5
1471	26.5
1472	2.5
1473	134.5
1474	34.5
1475	63.5
1476	30.5
1477	45.5
1478	47.5
1479	34.5
1480	63.5
1481	83.5
1482	41.5
1483	15.5
1484	52.5
1485	45.5
1486	13.5
1487	81.5
1488	23.5
1489	81.5
1490	307.5
1491	20.5
1492	55.5
1493	79.5
1494	52.5
1495	107.5
1496	100.5
1497	74.5
1498	68.5
1499	0.5
1500	24.5
1501	299.5
1502	66.5
1503	12.5
1504	37.5
1505	18.5
1506	40.5
1507	23.5
1508	27.5
1509	43.5
1510	94.5
1511	82.5
1512	54.5
1513	22.5
1514	74.5
1515	73.5
1516	66.5
1517	43.5
1518	20.5
1519	34.5
1520	79.5
1521	35.5
1522	63.5
1523	28.5
1524	5.5
1525	72.5
1526	34.5
1527	30.5
1528	232.5
1529	15.5
1530	27.5
1531	23.5
1532	0.5
1533	41.5
1534	121.5
1535	24.5
1536	44.5
1537	22.5
1538	29.5
1539	89.5
1540	89.5
1541	59.5
1542	97.5
1543	118.5
1544	82.5
1545	49.5
1546	3.5
1547	131.5
1548	3.5
1549	23.5
1550	34.5
1551	18.5
1552	247.5
1553	25.5
1554	35.5
1555	68.5
1556	20.5
1557	25.5
1558	14.5
1559	58.5
1560	76.5
1561	109.5
1562	20.5
1563	2.5
1564	19.5
1565	71.5
1566	42.5
1567	118.5
1568	20.5
1569	7.5
1570	60.5
1571	134.5
1572	3.5
1573	69.5
1574	23.5
1575	86.5
1576	12.5
1577	79.5
1578	31.5
1579	34.5
1580	75.5
1581	9.5
1582	90.5
1583	52.5
1584	0.5
1585	42.5
1586	13.5
1587	6.5
1588	26.5
1589	5.5
1590	28.5
1591	388.5
1592	22.5
1593	16.5
1594	24.5
1595	18.5
1596	10.5
1597	73.5
1598	43.5
1599	83.5
1600	108.5
1601	118.5
1602	100.5
1603	26.5
1604	30.5
1605	11.5
1606	59.5
1607	41.5
1608	157.5
1609	77.5
1610	94.5
1611	103.5
1612	73.5
1613	104.5
1614	74.5
1615	124.5
1616	103.5
1617	251.5
1618	48.5
1619	98.5
1620	16.5
1621	46.5
1622	15.5
1623	9.5
1624	49.5
1625	28.5
1626	69.5
1627	21.5
1628	41.5
1629	19.5
1630	137.5
1631	32.5
1632	40.5
1633	444.5
1634	7.5
1635	15.5
1636	59.5
1637	13.5
1638	10.5
1639	26.5
1640	28.5
1641	19.5
1642	15.5
1643	112.5
1644	21.5
1645	15.5
1646	13.5
1647	24.5
1648	41.5
1649	12.5
1650	18.5
1651	13.5
1652	25.5
1653	82.5
1654	276.5
1655	13.5
1656	29.5
1657	288.5
1658	29.5
1659	75.5
1660	37.5
1661	15.5
1662	62.5
1663	104.5
1664	48.5
1665	33.5
1666	31.5
1667	129.5
1668	66.5
1669	0.5
1670	43.5
1671	18.5
1672	25.5
1673	292.5
1674	139.5
1675	23.5
1676	30.5
1677	16.5
1678	118.5
1679	22.5
1680	29.5
1681	63.5
1682	10.5
1683	15.5
1684	75.5
1685	86.5
1686	133.5
1687	66.5
1688	28.5
1689	94.5
1690	61.5
1691	17.5
1692	0.5
1693	250.5
1694	13.5
1695	0.5
1696	12.5
1697	52.5
1698	50.5
1699	25.5
1700	34.5
1701	109.5
1702	5.5
1703	33.5
1704	33.5
1705	0.5
1706	36.5
1707	22.5
1708	199.5
1709	256.5
1710	69.5
1711	97.5
1712	93.5
1713	267.5
1714	27.5
1715	2.5
1716	72.5
1717	31.5
1718	59.5
1719	32.5
1720	74.5
1721	52.5
1722	22.5
1723	7.5
1724	69.5
1725	22.5
1726	292.5
1727	108.5
1728	23.5
1729	18.5
1730	93.5
1731	107.5
1732	41.5
1733	53.5
1734	19.5
1735	57.5
1736	141.5
1737	281.5
1738	58.5
1739	51.5
1740	28.5
1741	21.5
1742	62.5
1743	16.5
1744	13.5
1745	20.5
1746	62.5
1747	47.5
1748	15.5
1749	24.5
1750	0.5
1751	58.5
1752	78.5
1753	52.5
1754	81.5
1755	66.5
1756	36.5
1757	99.5
1758	34.5
1759	27.5
1760	29.5
1761	45.5
1762	42.5
1763	26.5
1764	61.5
1765	23.5
1766	7.5
1767	174.5
1768	45.5
1769	22.5
1770	41.5
1771	31.5
1772	40.5
1773	14.5
1774	110.5
1775	33.5
1776	38.5
1777	63.5
1778	48.5
1779	119.5
1780	43.5
1781	22.5
1782	99.5
1783	20.5
1784	1.5
1785	18.5
1786	13.5
1787	29.5
1788	32.5
1789	18.5
1790	105.5
1791	31.5
1792	52.5
1793	40.5
1794	110.5
1795	52.5
1796	47.5
1797	22.5
1798	371.5
1799	63.5
1800	54.5
1801	29.5
1802	48.5
1803	124.5
1804	0.5
1805	13.5
1806	19.5
1807	444.5
1808	22.5
1809	12.5
1810	84.5
1811	35.5
1812	72.5
1813	18.5
1814	106.5
1815	32.5
1816	15.5
1817	108.5
1818	104.5
1819	229.5
1820	57.5
1821	67.5
1822	22.5
1823	29.5
1824	25.5
1825	63.5
1826	285.5
1827	12.5
1828	14.5
1829	130.5
1830	3.5
1831	10.5
1832	12.5
1833	143.5
1834	28.5
1835	56.5
1836	50.5
1837	65.5
1838	47.5
1839	75.5
1840	42.5
1841	15.5
1842	16.5
1843	38.5
1844	38.5
1845	72.5
1846	267.5
1847	94.5
1848	78.5
1849	32.5
1850	104.5
1851	24.5
1852	34.5
1853	15.5
1854	28.5
1855	20.5
1856	94.5
1857	43.5
1858	34.5
1859	64.5
1860	117.5
1861	22.5
1862	3.5
1863	182.5
1864	80.5
1865	72.5
1866	10.5
1867	113.5
1868	18.5
1869	424.5
1870	37.5
1871	23.5
1872	33.5
1873	14.5
1874	68.5
1875	69.5
1876	13.5
1877	142.5
1878	28.5
1879	61.5
1880	24.5
1881	68.5
1882	21.5
1883	27.5
1884	52.5
1885	25.5
1886	23.5
1887	78.5
1888	38.5
1889	47.5
1890	23.5
1891	153.5
1892	130.5
1893	19.5
1894	15.5
1895	73.5
1896	0.5
1897	2.5
1898	49.5
1899	18.5
1900	64.5
1901	23.5
1902	9.5
1903	118.5
1904	44.5
1905	304.5
1906	63.5
1907	94.5
1908	87.5
1909	32.5
1910	31.5
1911	12.5
1912	23.5
1913	23.5
1914	52.5
1915	0.5
1916	56.5
1917	3.5
1918	29.5
1919	81.5
1920	13.5
1921	272.5
1922	46.5
1923	32.5
1924	35.5
1925	71.5
1926	31.5
1927	102.5
1928	110.5
1929	63.5
1930	72.5
1931	29.5
1932	31.5
1933	36.5
1934	103.5
1935	23.5
1936	142.5
1937	86.5
1938	21.5
1939	61.5
1940	74.5
1941	35.5
1942	4.5
1943	51.5
1944	11.5
1945	36.5
1946	48.5
1947	71.5
1948	29.5
1949	54.5
1950	99.5
1951	71.5
1952	67.5
1953	129.5
1954	1.5
1955	66.5
1956	61.5
1957	2.5
1958	98.5
1959	46.5
1960	31.5
1961	13.5
1962	28.5
1963	0.5
1964	71.5
1965	64.5
1966	45.5
1967	44.5
1968	87.5
1969	410.5
1970	9.5
1971	55.5
1972	17.5
1973	184.5
1974	21.5
1975	41.5
1976	76.5
1977	249.5
1978	14.5
1979	0.5
1980	98.5
1981	121.5
1982	87.5
1983	47.5
1984	72.5
1985	32.5
1986	79.5
1987	58.5
1988	61.5
1989	8.5
1990	138.5
1991	92.5
1992	49.5
1993	122.5
1994	56.5
1995	13.5
1996	19.5
1997	41.5
[truncated: 998,000+ more rows]
