# Supplementary material for: Potential survival benefits from optimized chemotherapy implementation in advanced ovarian cancer: Projections from a microsimulation model
Source: PLoS One. 2019 Sep 20;14(9):e0222828. doi: 10.1371/journal.pone.0222828 (PMC6754166; doi:10.1371/journal.pone.0222828)
Supplement: S14 File — Model output for life expectancy under the “optimized implementation” strategy assuming that only 60% of eligible patients receive the optimized therapy according to their cytoreductive status. Patients who do not receive the optimal therapy are assumed to receive standard IV chemotherapy. (TXT) [file pone.0222828.s014.txt]

Implementation Strategy:
Optimal 60%
ID	LifeExpectancyInMonths
1	14.5
2	28.5
3	29.5
4	83.5
5	402.5
6	120.5
7	52.5
8	4.5
9	56.5
10	28.5
11	17.5
12	205.5
13	34.5
14	10.5
15	74.5
16	25.5
17	25.5
18	49.5
19	50.5
20	73.5
21	417.5
22	18.5
23	125.5
24	22.5
25	77.5
26	3.5
27	34.5
28	319.5
29	351.5
30	61.5
31	111.5
32	0.5
33	55.5
34	22.5
35	0.5
36	21.5
37	6.5
38	417.5
39	52.5
40	53.5
41	0.5
42	55.5
43	95.5
44	63.5
45	34.5
46	60.5
47	30.5
48	74.5
49	19.5
50	66.5
51	130.5
52	23.5
53	55.5
54	206.5
55	87.5
56	22.5
57	83.5
58	120.5
59	0.5
60	293.5
61	59.5
62	0.5
63	23.5
64	41.5
65	62.5
66	67.5
67	4.5
68	110.5
69	85.5
70	117.5
71	22.5
72	137.5
73	27.5
74	54.5
75	10.5
76	25.5
77	53.5
78	9.5
79	0.5
80	31.5
81	42.5
82	38.5
83	271.5
84	33.5
85	18.5
86	81.5
87	0.5
88	69.5
89	34.5
90	71.5
91	43.5
92	96.5
93	81.5
94	4.5
95	7.5
96	97.5
97	172.5
98	33.5
99	115.5
100	29.5
101	0.5
102	3.5
103	19.5
104	0.5
105	62.5
106	1.5
107	106.5
108	33.5
109	46.5
110	34.5
111	72.5
112	50.5
113	17.5
114	32.5
115	58.5
116	322.5
117	52.5
118	75.5
119	87.5
120	54.5
121	11.5
122	88.5
123	21.5
124	18.5
125	36.5
126	27.5
127	37.5
128	33.5
129	65.5
130	31.5
131	5.5
132	69.5
133	13.5
134	79.5
135	18.5
136	34.5
137	10.5
138	88.5
139	72.5
140	48.5
141	26.5
142	8.5
143	27.5
144	73.5
145	80.5
146	14.5
147	46.5
148	67.5
149	22.5
150	1.5
151	47.5
152	286.5
153	45.5
154	18.5
155	81.5
156	109.5
157	58.5
158	14.5
159	345.5
160	19.5
161	83.5
162	109.5
163	26.5
164	34.5
165	72.5
166	207.5
167	33.5
168	18.5
169	26.5
170	60.5
171	444.5
172	32.5
173	231.5
174	26.5
175	48.5
176	10.5
177	107.5
178	23.5
179	98.5
180	118.5
181	70.5
182	15.5
183	21.5
184	18.5
185	100.5
186	71.5
187	102.5
188	15.5
189	91.5
190	51.5
191	82.5
192	52.5
193	313.5
194	35.5
195	133.5
196	4.5
197	58.5
198	18.5
199	409.5
200	21.5
201	75.5
202	71.5
203	28.5
204	16.5
205	125.5
206	80.5
207	28.5
208	62.5
209	28.5
210	12.5
211	25.5
212	14.5
213	27.5
214	72.5
215	67.5
216	16.5
217	264.5
218	25.5
219	45.5
220	129.5
221	2.5
222	51.5
223	33.5
224	66.5
225	29.5
226	55.5
227	135.5
228	25.5
229	29.5
230	30.5
231	19.5
232	112.5
233	16.5
234	7.5
235	49.5
236	3.5
237	32.5
238	12.5
239	31.5
240	444.5
241	35.5
242	17.5
243	73.5
244	45.5
245	62.5
246	30.5
247	62.5
248	44.5
249	18.5
250	30.5
251	110.5
252	102.5
253	22.5
254	129.5
255	53.5
256	70.5
257	44.5
258	17.5
259	84.5
260	15.5
261	116.5
262	52.5
263	26.5
264	23.5
265	30.5
266	74.5
267	26.5
268	0.5
269	412.5
270	18.5
271	99.5
272	58.5
273	18.5
274	11.5
275	50.5
276	11.5
277	63.5
278	77.5
279	173.5
280	31.5
281	3.5
282	61.5
283	353.5
284	68.5
285	57.5
286	11.5
287	41.5
288	31.5
289	110.5
290	54.5
291	0.5
292	54.5
293	31.5
294	18.5
295	24.5
296	313.5
297	40.5
298	35.5
299	28.5
300	76.5
301	18.5
302	9.5
303	53.5
304	26.5
305	65.5
306	103.5
307	93.5
308	113.5
309	136.5
310	18.5
311	45.5
312	9.5
313	76.5
314	31.5
315	19.5
316	32.5
317	274.5
318	34.5
319	7.5
320	2.5
321	40.5
322	255.5
323	21.5
324	233.5
325	300.5
326	89.5
327	19.5
328	28.5
329	62.5
330	13.5
331	50.5
332	25.5
333	26.5
334	9.5
335	109.5
336	14.5
337	20.5
338	34.5
339	23.5
340	49.5
341	46.5
342	130.5
343	13.5
344	23.5
345	9.5
346	444.5
347	49.5
348	23.5
349	67.5
350	64.5
351	6.5
352	56.5
353	310.5
354	28.5
355	98.5
356	33.5
357	316.5
358	61.5
359	28.5
360	0.5
361	41.5
362	0.5
363	22.5
364	56.5
365	118.5
366	35.5
367	40.5
368	34.5
369	114.5
370	296.5
371	237.5
372	19.5
373	25.5
374	38.5
375	16.5
376	34.5
377	21.5
378	42.5
379	12.5
380	18.5
381	444.5
382	100.5
383	28.5
384	105.5
385	9.5
386	28.5
387	0.5
388	70.5
389	56.5
390	136.5
391	138.5
392	31.5
393	54.5
394	18.5
395	32.5
396	103.5
397	113.5
398	27.5
399	107.5
400	321.5
401	84.5
402	94.5
403	17.5
404	20.5
405	65.5
406	29.5
407	101.5
408	67.5
409	9.5
410	28.5
411	32.5
412	38.5
413	25.5
414	98.5
415	110.5
416	45.5
417	78.5
418	399.5
419	76.5
420	35.5
421	35.5
422	97.5
423	18.5
424	12.5
425	27.5
426	38.5
427	35.5
428	92.5
429	46.5
430	403.5
431	95.5
432	63.5
433	33.5
434	43.5
435	55.5
436	73.5
437	0.5
438	21.5
439	34.5
440	15.5
441	34.5
442	78.5
443	12.5
444	193.5
445	11.5
446	3.5
447	62.5
448	42.5
449	84.5
450	47.5
451	7.5
452	17.5
453	45.5
454	70.5
455	47.5
456	134.5
457	105.5
458	336.5
459	32.5
460	0.5
461	77.5
462	21.5
463	15.5
464	4.5
465	22.5
466	21.5
467	275.5
468	95.5
469	30.5
470	83.5
471	0.5
472	8.5
473	33.5
474	34.5
475	20.5
476	16.5
477	54.5
478	26.5
479	36.5
480	28.5
481	99.5
482	35.5
483	65.5
484	3.5
485	35.5
486	21.5
487	44.5
488	38.5
489	310.5
490	125.5
491	120.5
492	84.5
493	106.5
494	44.5
495	372.5
496	77.5
497	97.5
498	11.5
499	20.5
500	34.5
501	80.5
502	21.5
503	49.5
504	60.5
505	80.5
506	55.5
507	35.5
508	127.5
509	84.5
510	16.5
511	128.5
512	28.5
513	97.5
514	327.5
515	28.5
516	61.5
517	14.5
518	51.5
519	58.5
520	242.5
521	81.5
522	56.5
523	79.5
524	55.5
525	284.5
526	368.5
527	336.5
528	31.5
529	70.5
530	102.5
531	71.5
532	78.5
533	152.5
534	19.5
535	45.5
536	34.5
537	70.5
538	18.5
539	13.5
540	257.5
541	74.5
542	51.5
543	55.5
544	20.5
545	13.5
546	47.5
547	34.5
548	46.5
549	84.5
550	13.5
551	28.5
552	404.5
553	26.5
554	53.5
555	116.5
556	14.5
557	78.5
558	131.5
559	41.5
560	5.5
561	37.5
562	251.5
563	46.5
564	7.5
565	27.5
566	22.5
567	259.5
568	25.5
569	32.5
570	40.5
571	60.5
572	71.5
573	5.5
574	34.5
575	22.5
576	10.5
577	63.5
578	14.5
579	60.5
580	21.5
581	44.5
582	69.5
583	25.5
584	22.5
585	3.5
586	16.5
587	55.5
588	35.5
589	15.5
590	35.5
591	24.5
592	17.5
593	28.5
594	131.5
595	24.5
596	33.5
597	23.5
598	59.5
599	48.5
600	241.5
601	42.5
602	333.5
603	85.5
604	97.5
605	94.5
606	89.5
607	96.5
608	81.5
609	95.5
610	0.5
611	73.5
612	33.5
613	20.5
614	230.5
615	22.5
616	94.5
617	67.5
618	23.5
619	116.5
620	15.5
621	28.5
622	26.5
623	332.5
624	102.5
625	41.5
626	51.5
627	54.5
628	48.5
629	16.5
630	20.5
631	56.5
632	48.5
633	1.5
634	19.5
635	42.5
636	7.5
637	28.5
638	28.5
639	383.5
640	57.5
641	43.5
642	24.5
643	4.5
644	21.5
645	116.5
646	33.5
647	302.5
648	273.5
649	56.5
650	95.5
651	55.5
652	28.5
653	34.5
654	38.5
655	0.5
656	35.5
657	33.5
658	44.5
659	187.5
660	53.5
661	23.5
662	26.5
663	29.5
664	68.5
665	124.5
666	17.5
667	21.5
668	47.5
669	1.5
670	46.5
671	69.5
672	7.5
673	395.5
674	122.5
675	15.5
676	20.5
677	23.5
678	28.5
679	24.5
680	24.5
681	33.5
682	48.5
683	95.5
684	53.5
685	53.5
686	35.5
687	134.5
688	46.5
689	88.5
690	90.5
691	73.5
692	11.5
693	105.5
694	33.5
695	66.5
696	81.5
697	31.5
698	98.5
699	42.5
700	0.5
701	29.5
702	12.5
703	67.5
704	93.5
705	22.5
706	35.5
707	44.5
708	49.5
709	41.5
710	19.5
711	63.5
712	96.5
713	27.5
714	109.5
715	16.5
716	116.5
717	84.5
718	30.5
719	0.5
720	117.5
721	69.5
722	8.5
723	87.5
724	43.5
725	18.5
726	41.5
727	34.5
728	0.5
729	98.5
730	444.5
731	420.5
732	94.5
733	13.5
734	6.5
735	21.5
736	33.5
737	38.5
738	339.5
739	17.5
740	0.5
741	21.5
742	56.5
743	36.5
744	75.5
745	21.5
746	28.5
747	42.5
748	75.5
749	22.5
750	45.5
751	171.5
752	62.5
753	12.5
754	80.5
755	28.5
756	18.5
757	0.5
758	58.5
759	74.5
760	17.5
761	82.5
762	51.5
763	40.5
764	0.5
765	76.5
766	143.5
767	61.5
768	120.5
769	67.5
770	52.5
771	58.5
772	111.5
773	89.5
774	20.5
775	17.5
776	2.5
777	346.5
778	77.5
779	18.5
780	61.5
781	82.5
782	59.5
783	9.5
784	45.5
785	411.5
786	1.5
787	0.5
788	31.5
789	150.5
790	54.5
791	94.5
792	17.5
793	5.5
794	85.5
795	40.5
796	62.5
797	24.5
798	97.5
799	32.5
800	99.5
801	56.5
802	142.5
803	33.5
804	51.5
805	0.5
806	3.5
807	19.5
808	15.5
809	20.5
810	31.5
811	72.5
812	29.5
813	44.5
814	60.5
815	56.5
816	119.5
817	93.5
818	55.5
819	51.5
820	51.5
821	69.5
822	70.5
823	13.5
824	2.5
825	115.5
826	35.5
827	58.5
828	52.5
829	60.5
830	81.5
831	0.5
832	240.5
833	121.5
834	0.5
835	14.5
836	0.5
837	25.5
838	40.5
839	28.5
840	130.5
841	350.5
842	31.5
843	36.5
844	34.5
845	57.5
846	7.5
847	14.5
848	52.5
849	8.5
850	28.5
851	15.5
852	14.5
853	121.5
854	43.5
855	297.5
856	40.5
857	82.5
858	64.5
859	78.5
860	50.5
861	15.5
862	15.5
863	64.5
864	2.5
865	35.5
866	23.5
867	29.5
868	20.5
869	52.5
870	23.5
871	86.5
872	24.5
873	55.5
874	91.5
875	18.5
876	26.5
877	0.5
878	33.5
879	11.5
880	60.5
881	15.5
882	67.5
883	25.5
884	64.5
885	108.5
886	68.5
887	0.5
888	49.5
889	22.5
890	7.5
891	59.5
892	71.5
893	18.5
894	67.5
895	289.5
896	11.5
897	363.5
898	4.5
899	198.5
900	25.5
901	3.5
902	206.5
903	115.5
904	17.5
905	80.5
906	93.5
907	23.5
908	96.5
909	9.5
910	30.5
911	25.5
912	36.5
913	32.5
914	61.5
915	25.5
916	67.5
917	444.5
918	71.5
919	25.5
920	185.5
921	46.5
922	113.5
923	36.5
924	42.5
925	134.5
926	29.5
927	87.5
928	386.5
929	3.5
930	85.5
931	217.5
932	44.5
933	54.5
934	44.5
935	21.5
936	15.5
937	1.5
938	55.5
939	47.5
940	18.5
941	344.5
942	32.5
943	28.5
944	218.5
945	30.5
946	21.5
947	27.5
948	28.5
949	91.5
950	26.5
951	113.5
952	3.5
953	38.5
954	96.5
955	62.5
956	51.5
957	142.5
958	82.5
959	0.5
960	3.5
961	34.5
962	16.5
963	40.5
964	52.5
965	93.5
966	113.5
967	0.5
968	430.5
969	7.5
970	18.5
971	31.5
972	73.5
973	83.5
974	4.5
975	44.5
976	46.5
977	37.5
978	24.5
979	36.5
980	95.5
981	212.5
982	9.5
983	27.5
984	70.5
985	70.5
986	0.5
987	68.5
988	12.5
989	33.5
990	15.5
991	17.5
992	36.5
993	33.5
994	53.5
995	181.5
996	74.5
997	394.5
998	289.5
999	43.5
1000	52.5
1001	7.5
1002	96.5
1003	42.5
1004	317.5
1005	28.5
1006	35.5
1007	34.5
1008	39.5
1009	127.5
1010	305.5
1011	94.5
1012	23.5
1013	129.5
1014	88.5
1015	22.5
1016	18.5
1017	80.5
1018	29.5
1019	27.5
1020	14.5
1021	410.5
1022	76.5
1023	55.5
1024	43.5
1025	36.5
1026	11.5
1027	99.5
1028	96.5
1029	16.5
1030	9.5
1031	9.5
1032	29.5
1033	57.5
1034	18.5
1035	23.5
1036	56.5
1037	13.5
1038	0.5
1039	38.5
1040	8.5
1041	25.5
1042	0.5
1043	97.5
1044	31.5
1045	101.5
1046	90.5
1047	13.5
1048	33.5
1049	31.5
1050	84.5
1051	48.5
1052	19.5
1053	13.5
1054	106.5
1055	208.5
1056	0.5
1057	40.5
1058	20.5
1059	0.5
1060	71.5
1061	58.5
1062	11.5
1063	78.5
1064	26.5
1065	1.5
1066	205.5
1067	46.5
1068	125.5
1069	18.5
1070	17.5
1071	16.5
1072	17.5
1073	23.5
1074	1.5
1075	18.5
1076	21.5
1077	6.5
1078	320.5
1079	134.5
1080	35.5
1081	126.5
1082	32.5
1083	124.5
1084	0.5
1085	0.5
1086	26.5
1087	0.5
1088	47.5
1089	57.5
1090	57.5
1091	46.5
1092	54.5
1093	222.5
1094	103.5
1095	34.5
1096	112.5
1097	1.5
1098	37.5
1099	63.5
1100	44.5
1101	21.5
1102	75.5
1103	61.5
1104	20.5
1105	33.5
1106	93.5
1107	103.5
1108	8.5
1109	357.5
1110	36.5
1111	119.5
1112	59.5
1113	321.5
1114	97.5
1115	31.5
1116	93.5
1117	18.5
1118	340.5
1119	30.5
1120	83.5
1121	12.5
1122	37.5
1123	101.5
1124	244.5
1125	120.5
1126	73.5
1127	179.5
1128	28.5
1129	28.5
1130	111.5
1131	7.5
1132	35.5
1133	81.5
1134	60.5
1135	126.5
1136	94.5
1137	14.5
1138	59.5
1139	53.5
1140	30.5
1141	29.5
1142	61.5
1143	22.5
1144	53.5
1145	124.5
1146	7.5
1147	49.5
1148	21.5
1149	40.5
1150	43.5
1151	75.5
1152	100.5
1153	38.5
1154	61.5
1155	18.5
1156	57.5
1157	21.5
1158	43.5
1159	16.5
1160	27.5
1161	12.5
1162	88.5
1163	63.5
1164	20.5
1165	33.5
1166	54.5
1167	51.5
1168	74.5
1169	31.5
1170	17.5
1171	65.5
1172	109.5
1173	100.5
1174	29.5
1175	99.5
1176	81.5
1177	308.5
1178	204.5
1179	15.5
1180	33.5
1181	130.5
1182	41.5
1183	88.5
1184	11.5
1185	28.5
1186	1.5
1187	76.5
1188	46.5
1189	83.5
1190	20.5
1191	120.5
1192	103.5
1193	97.5
1194	77.5
1195	17.5
1196	18.5
1197	26.5
1198	35.5
1199	42.5
1200	21.5
1201	84.5
1202	87.5
1203	13.5
1204	53.5
1205	50.5
1206	22.5
1207	18.5
1208	43.5
1209	82.5
1210	50.5
1211	391.5
1212	62.5
1213	92.5
1214	45.5
1215	64.5
1216	2.5
1217	19.5
1218	45.5
1219	125.5
1220	29.5
1221	56.5
1222	34.5
1223	14.5
1224	33.5
1225	140.5
1226	197.5
1227	47.5
1228	0.5
1229	37.5
1230	101.5
1231	243.5
1232	294.5
1233	14.5
1234	262.5
1235	29.5
1236	50.5
1237	55.5
1238	33.5
1239	84.5
1240	49.5
1241	82.5
1242	71.5
1243	38.5
1244	14.5
1245	86.5
1246	64.5
1247	65.5
1248	45.5
1249	18.5
1250	28.5
1251	330.5
1252	56.5
1253	20.5
1254	13.5
1255	2.5
1256	15.5
1257	106.5
1258	24.5
1259	142.5
1260	9.5
1261	128.5
1262	64.5
1263	0.5
1264	124.5
1265	86.5
1266	45.5
1267	53.5
1268	40.5
1269	27.5
1270	35.5
1271	41.5
1272	27.5
1273	55.5
1274	20.5
1275	48.5
1276	53.5
1277	9.5
1278	91.5
1279	88.5
1280	115.5
1281	301.5
1282	31.5
1283	19.5
1284	170.5
1285	444.5
1286	319.5
1287	54.5
1288	99.5
1289	26.5
1290	28.5
1291	5.5
1292	27.5
1293	302.5
1294	36.5
1295	40.5
1296	62.5
1297	28.5
1298	48.5
1299	127.5
1300	108.5
1301	70.5
1302	104.5
1303	25.5
1304	334.5
1305	17.5
1306	11.5
1307	14.5
1308	288.5
1309	53.5
1310	15.5
1311	37.5
1312	442.5
1313	114.5
1314	23.5
1315	5.5
1316	110.5
1317	71.5
1318	241.5
1319	34.5
1320	107.5
1321	89.5
1322	19.5
1323	40.5
1324	25.5
1325	51.5
1326	23.5
1327	24.5
1328	35.5
1329	31.5
1330	19.5
1331	31.5
1332	358.5
1333	33.5
1334	80.5
1335	53.5
1336	60.5
1337	133.5
1338	15.5
1339	137.5
1340	68.5
1341	50.5
1342	18.5
1343	57.5
1344	45.5
1345	28.5
1346	92.5
1347	34.5
1348	27.5
1349	23.5
1350	1.5
1351	23.5
1352	28.5
1353	33.5
1354	31.5
1355	122.5
1356	80.5
1357	17.5
1358	24.5
1359	13.5
1360	41.5
1361	32.5
1362	80.5
1363	49.5
1364	43.5
1365	46.5
1366	109.5
1367	40.5
1368	47.5
1369	25.5
1370	74.5
1371	18.5
1372	58.5
1373	52.5
1374	34.5
1375	0.5
1376	16.5
1377	52.5
1378	8.5
1379	22.5
1380	271.5
1381	21.5
1382	67.5
1383	42.5
1384	40.5
1385	43.5
1386	2.5
1387	19.5
1388	22.5
1389	103.5
1390	59.5
1391	64.5
1392	121.5
1393	63.5
1394	64.5
1395	68.5
1396	47.5
1397	11.5
1398	19.5
1399	38.5
1400	51.5
1401	0.5
1402	93.5
1403	113.5
1404	1.5
1405	45.5
1406	22.5
1407	53.5
1408	64.5
1409	10.5
1410	29.5
1411	402.5
1412	56.5
1413	42.5
1414	53.5
1415	45.5
1416	74.5
1417	109.5
1418	18.5
1419	63.5
1420	30.5
1421	25.5
1422	66.5
1423	34.5
1424	63.5
1425	83.5
1426	41.5
1427	15.5
1428	52.5
1429	45.5
1430	36.5
1431	58.5
1432	15.5
1433	41.5
1434	42.5
1435	307.5
1436	20.5
1437	55.5
1438	79.5
1439	52.5
1440	107.5
1441	100.5
1442	13.5
1443	55.5
1444	68.5
1445	0.5
1446	24.5
1447	13.5
1448	46.5
1449	31.5
1450	62.5
1451	6.5
1452	9.5
1453	257.5
1454	373.5
1455	17.5
1456	65.5
1457	57.5
1458	8.5
1459	39.5
1460	44.5
1461	63.5
1462	38.5
1463	61.5
1464	6.5
1465	12.5
1466	210.5
1467	345.5
1468	180.5
1469	38.5
1470	25.5
1471	17.5
1472	23.5
1473	27.5
1474	32.5
1475	17.5
1476	0.5
1477	69.5
1478	70.5
1479	98.5
1480	230.5
1481	61.5
1482	0.5
1483	64.5
1484	184.5
1485	3.5
1486	124.5
1487	2.5
1488	222.5
1489	26.5
1490	28.5
1491	25.5
1492	21.5
1493	123.5
1494	201.5
1495	46.5
1496	59.5
1497	0.5
1498	40.5
1499	365.5
1500	14.5
1501	299.5
1502	66.5
1503	12.5
1504	63.5
1505	30.5
1506	108.5
1507	94.5
1508	82.5
1509	54.5
1510	22.5
1511	74.5
1512	73.5
1513	66.5
1514	43.5
1515	20.5
1516	38.5
1517	53.5
1518	28.5
1519	33.5
1520	52.5
1521	220.5
1522	52.5
1523	44.5
1524	25.5
1525	11.5
1526	49.5
1527	15.5
1528	55.5
1529	41.5
1530	121.5
1531	24.5
1532	41.5
1533	60.5
1534	89.5
1535	89.5
1536	59.5
1537	97.5
1538	118.5
1539	82.5
1540	56.5
1541	22.5
1542	46.5
1543	54.5
1544	3.5
1545	23.5
1546	30.5
1547	20.5
1548	247.5
1549	25.5
1550	21.5
1551	86.5
1552	44.5
1553	14.5
1554	58.5
1555	76.5
1556	134.5
1557	2.5
1558	19.5
1559	71.5
1560	42.5
1561	118.5
1562	20.5
1563	0.5
1564	92.5
1565	110.5
1566	3.5
1567	69.5
1568	34.5
1569	46.5
1570	64.5
1571	23.5
1572	29.5
1573	31.5
1574	34.5
1575	75.5
1576	9.5
1577	20.5
1578	20.5
1579	63.5
1580	74.5
1581	17.5
1582	6.5
1583	26.5
1584	5.5
1585	28.5
1586	388.5
1587	22.5
1588	16.5
1589	24.5
1590	65.5
1591	25.5
1592	30.5
1593	112.5
1594	108.5
1595	89.5
1596	75.5
1597	49.5
1598	27.5
1599	30.5
1600	11.5
1601	59.5
1602	41.5
1603	27.5
1604	21.5
1605	48.5
1606	0.5
1607	0.5
1608	25.5
1609	49.5
1610	139.5
1611	130.5
1612	47.5
1613	104.5
1614	74.5
1615	124.5
1616	103.5
1617	251.5
1618	48.5
1619	98.5
1620	16.5
1621	46.5
1622	15.5
1623	9.5
1624	49.5
1625	28.5
1626	93.5
1627	25.5
1628	14.5
1629	19.5
1630	137.5
1631	32.5
1632	97.5
1633	123.5
1634	17.5
1635	17.5
1636	33.5
1637	25.5
1638	339.5
1639	19.5
1640	15.5
1641	16.5
1642	90.5
1643	21.5
1644	15.5
1645	13.5
1646	24.5
1647	41.5
1648	21.5
1649	63.5
1650	141.5
1651	228.5
1652	29.5
1653	288.5
1654	29.5
1655	75.5
1656	127.5
1657	104.5
1658	30.5
1659	13.5
1660	33.5
1661	31.5
1662	29.5
1663	22.5
1664	69.5
1665	47.5
1666	14.5
1667	0.5
1668	43.5
1669	18.5
1670	25.5
1671	21.5
1672	265.5
1673	139.5
1674	23.5
1675	282.5
1676	10.5
1677	15.5
1678	44.5
1679	136.5
1680	133.5
1681	66.5
1682	28.5
1683	94.5
1684	61.5
1685	17.5
1686	0.5
1687	43.5
1688	40.5
1689	63.5
1690	0.5
1691	38.5
1692	121.5
1693	62.5
1694	25.5
1695	34.5
1696	12.5
1697	91.5
1698	5.5
1699	45.5
1700	5.5
1701	54.5
1702	11.5
1703	27.5
1704	101.5
1705	0.5
1706	37.5
1707	28.5
1708	256.5
1709	69.5
1710	97.5
1711	93.5
1712	267.5
1713	27.5
1714	2.5
1715	108.5
1716	59.5
1717	32.5
1718	74.5
1719	348.5
1720	26.5
1721	215.5
1722	23.5
1723	18.5
1724	93.5
1725	258.5
1726	35.5
1727	141.5
1728	67.5
1729	37.5
1730	16.5
1731	64.5
1732	3.5
1733	23.5
1734	33.5
1735	308.5
1736	62.5
1737	47.5
1738	15.5
1739	24.5
1740	0.5
1741	58.5
1742	78.5
1743	52.5
1744	81.5
1745	66.5
1746	36.5
1747	99.5
1748	34.5
1749	27.5
1750	80.5
1751	42.5
1752	87.5
1753	400.5
1754	17.5
1755	98.5
1756	7.5
1757	44.5
1758	6.5
1759	38.5
1760	41.5
1761	19.5
1762	48.5
1763	119.5
1764	43.5
1765	128.5
1766	38.5
1767	23.5
1768	29.5
1769	32.5
1770	18.5
1771	105.5
1772	349.5
1773	26.5
1774	12.5
1775	72.5
1776	3.5
1777	54.5
1778	25.5
1779	122.5
1780	72.5
1781	78.5
1782	0.5
1783	34.5
1784	64.5
1785	387.5
1786	10.5
1787	98.5
1788	171.5
1789	3.5
1790	68.5
1791	35.5
1792	20.5
1793	30.5
1794	20.5
1795	11.5
1796	106.5
1797	32.5
1798	15.5
1799	108.5
1800	104.5
1801	97.5
1802	28.5
1803	73.5
1804	3.5
1805	33.5
1806	32.5
1807	67.5
1808	22.5
1809	29.5
1810	25.5
1811	63.5
1812	285.5
1813	12.5
1814	14.5
1815	130.5
1816	3.5
1817	10.5
1818	12.5
1819	143.5
1820	28.5
1821	56.5
1822	50.5
1823	65.5
1824	47.5
1825	75.5
1826	42.5
1827	15.5
1828	16.5
1829	38.5
1830	38.5
1831	72.5
1832	267.5
1833	94.5
1834	78.5
1835	32.5
1836	104.5
1837	24.5
1838	34.5
1839	65.5
1840	28.5
1841	59.5
1842	56.5
1843	24.5
1844	25.5
1845	139.5
1846	238.5
1847	80.5
1848	72.5
1849	10.5
1850	113.5
1851	119.5
1852	62.5
1853	313.5
1854	37.5
1855	59.5
1856	132.5
1857	133.5
1858	28.5
1859	108.5
1860	48.5
1861	21.5
1862	27.5
1863	52.5
1864	25.5
1865	23.5
1866	78.5
1867	47.5
1868	38.5
1869	380.5
1870	104.5
1871	10.5
1872	0.5
1873	0.5
1874	293.5
1875	304.5
1876	63.5
1877	94.5
1878	87.5
1879	88.5
1880	19.5
1881	73.5
1882	66.5
1883	3.5
1884	29.5
1885	81.5
1886	13.5
1887	23.5
1888	15.5
1889	25.5
1890	148.5
1891	18.5
1892	21.5
1893	45.5
1894	32.5
1895	35.5
1896	71.5
1897	44.5
1898	65.5
1899	70.5
1900	423.5
1901	23.5
1902	142.5
1903	27.5
1904	11.5
1905	22.5
1906	248.5
1907	34.5
1908	68.5
1909	15.5
1910	115.5
1911	54.5
1912	99.5
1913	128.5
1914	55.5
1915	67.5
1916	21.5
1917	15.5
1918	10.5
1919	27.5
1920	61.5
1921	2.5
1922	98.5
1923	29.5
1924	46.5
1925	48.5
1926	0.5
1927	71.5
1928	11.5
1929	59.5
1930	84.5
1931	0.5
1932	87.5
1933	410.5
1934	9.5
1935	55.5
1936	17.5
1937	184.5
1938	21.5
1939	41.5
1940	76.5
1941	249.5
1942	14.5
1943	0.5
1944	98.5
1945	121.5
1946	33.5
1947	114.5
1948	31.5
1949	22.5
1950	32.5
1951	46.5
1952	66.5
1953	7.5
1954	10.5
1955	61.5
1956	8.5
1957	138.5
1958	92.5
1959	49.5
1960	122.5
1961	56.5
1962	45.5
1963	33.5
1964	21.5
1965	76.5
1966	23.5
1967	0.5
1968	20.5
1969	73.5
1970	22.5
1971	44.5
1972	100.5
1973	59.5
1974	0.5
1975	57.5
1976	14.5
1977	38.5
1978	0.5
1979	60.5
1980	126.5
1981	60.5
1982	43.5
1983	41.5
1984	80.5
1985	30.5
1986	31.5
1987	18.5
1988	38.5
1989	444.5
1990	55.5
1991	8.5
1992	87.5
1993	14.5
1994	28.5
1995	99.5
1996	13.5
1997	74.5
[truncated: 998,000+ more rows]
