# Supplementary material for: Potential survival benefits from optimized chemotherapy implementation in advanced ovarian cancer: Projections from a microsimulation model
Source: PLoS One. 2019 Sep 20;14(9):e0222828. doi: 10.1371/journal.pone.0222828 (PMC6754166; doi:10.1371/journal.pone.0222828)
Supplement: S15 File — Model output for life expectancy under the “optimized implementation” strategy assuming that only 70% of eligible patients receive the optimal therapy according to their cytoreductive status. Patients who do not receive the optimal therapy are assumed to receive standard IV chemotherapy. (TXT) [file pone.0222828.s015.txt]

Implementation Strategy:
Optimal 70%
ID	LifeExpectancyInMonths
1	82.5
2	83.5
3	402.5
4	120.5
5	52.5
6	4.5
7	56.5
8	28.5
9	17.5
10	205.5
11	34.5
12	10.5
13	74.5
14	25.5
15	25.5
16	49.5
17	50.5
18	73.5
19	417.5
20	18.5
21	125.5
22	22.5
23	77.5
24	3.5
25	358.5
26	351.5
27	61.5
28	111.5
29	0.5
30	55.5
31	22.5
32	0.5
33	21.5
34	6.5
35	417.5
36	52.5
37	53.5
38	0.5
39	55.5
40	95.5
41	63.5
42	34.5
43	60.5
44	30.5
45	74.5
46	90.5
47	130.5
48	23.5
49	55.5
50	206.5
51	87.5
52	22.5
53	83.5
54	120.5
55	0.5
56	293.5
57	59.5
58	0.5
59	23.5
60	41.5
61	62.5
62	67.5
63	4.5
64	110.5
65	85.5
66	117.5
67	22.5
68	137.5
69	27.5
70	54.5
71	10.5
72	25.5
73	53.5
74	9.5
75	0.5
76	31.5
77	42.5
78	38.5
79	271.5
80	33.5
81	18.5
82	81.5
83	0.5
84	69.5
85	34.5
86	71.5
87	43.5
88	96.5
89	81.5
90	4.5
91	7.5
92	97.5
93	172.5
94	33.5
95	115.5
96	29.5
97	0.5
98	3.5
99	19.5
100	0.5
101	62.5
102	1.5
103	106.5
104	33.5
105	46.5
106	34.5
107	72.5
108	50.5
109	17.5
110	32.5
111	58.5
112	322.5
113	52.5
114	75.5
115	87.5
116	54.5
117	101.5
118	0.5
119	0.5
120	21.5
121	18.5
122	36.5
123	27.5
124	37.5
125	33.5
126	65.5
127	31.5
128	5.5
129	69.5
130	13.5
131	79.5
132	18.5
133	34.5
134	10.5
135	88.5
136	72.5
137	48.5
138	26.5
139	8.5
140	27.5
141	73.5
142	80.5
143	14.5
144	46.5
145	67.5
146	22.5
147	1.5
148	47.5
149	286.5
150	56.5
151	46.5
152	42.5
153	109.5
154	58.5
155	14.5
156	345.5
157	19.5
158	83.5
159	140.5
160	34.5
161	72.5
162	207.5
163	33.5
164	18.5
165	26.5
166	60.5
167	444.5
168	32.5
169	231.5
170	23.5
171	51.5
172	10.5
173	107.5
174	23.5
175	98.5
176	118.5
177	70.5
178	15.5
179	334.5
180	15.5
181	91.5
182	51.5
183	82.5
184	52.5
185	313.5
186	35.5
187	133.5
188	4.5
189	58.5
190	18.5
191	79.5
192	67.5
193	55.5
194	0.5
195	210.5
196	96.5
197	58.5
198	28.5
199	16.5
200	125.5
201	80.5
202	28.5
203	62.5
204	28.5
205	12.5
206	25.5
207	14.5
208	27.5
209	72.5
210	67.5
211	16.5
212	264.5
213	25.5
214	45.5
215	129.5
216	2.5
217	51.5
218	33.5
219	18.5
220	48.5
221	83.5
222	135.5
223	25.5
224	29.5
225	30.5
226	19.5
227	112.5
228	20.5
229	117.5
230	31.5
231	444.5
232	35.5
233	17.5
234	73.5
235	45.5
236	62.5
237	30.5
238	62.5
239	44.5
240	18.5
241	30.5
242	110.5
243	102.5
244	18.5
245	13.5
246	118.5
247	53.5
248	70.5
249	44.5
250	17.5
251	84.5
252	15.5
253	116.5
254	52.5
255	26.5
256	23.5
257	30.5
258	74.5
259	26.5
260	0.5
261	412.5
262	18.5
263	99.5
264	58.5
265	18.5
266	11.5
267	50.5
268	11.5
269	63.5
270	77.5
271	173.5
272	31.5
273	3.5
274	61.5
275	353.5
276	68.5
277	57.5
278	11.5
279	41.5
280	31.5
281	110.5
282	54.5
283	0.5
284	54.5
285	27.5
286	49.5
287	121.5
288	33.5
289	133.5
290	23.5
291	45.5
292	50.5
293	76.5
294	18.5
295	65.5
296	26.5
297	65.5
298	103.5
299	93.5
300	113.5
301	136.5
302	18.5
303	45.5
304	9.5
305	76.5
306	55.5
307	32.5
308	274.5
309	34.5
310	7.5
311	2.5
312	40.5
313	255.5
314	21.5
315	233.5
316	25.5
317	21.5
318	100.5
319	16.5
320	15.5
321	23.5
322	40.5
323	99.5
324	18.5
325	19.5
326	28.5
327	62.5
328	13.5
329	50.5
330	25.5
331	26.5
332	9.5
333	109.5
334	14.5
335	20.5
336	34.5
337	23.5
338	126.5
339	125.5
340	23.5
341	9.5
342	444.5
343	49.5
344	23.5
345	67.5
346	64.5
347	6.5
348	56.5
349	18.5
350	114.5
351	20.5
352	33.5
353	105.5
354	28.5
355	98.5
356	33.5
357	316.5
358	61.5
359	28.5
360	0.5
361	41.5
362	0.5
363	49.5
364	28.5
365	49.5
366	33.5
367	27.5
368	35.5
369	40.5
370	34.5
371	114.5
372	296.5
373	237.5
374	19.5
375	25.5
376	38.5
377	16.5
378	34.5
379	21.5
380	42.5
381	12.5
382	18.5
383	444.5
384	136.5
385	104.5
386	40.5
387	33.5
388	0.5
389	18.5
390	123.5
391	13.5
392	56.5
393	151.5
394	106.5
395	0.5
396	32.5
397	103.5
398	113.5
399	27.5
400	107.5
401	321.5
402	84.5
403	94.5
404	17.5
405	30.5
406	90.5
407	101.5
408	67.5
409	9.5
410	28.5
411	32.5
412	38.5
413	25.5
414	98.5
415	110.5
416	45.5
417	78.5
418	399.5
419	76.5
420	35.5
421	35.5
422	97.5
423	18.5
424	12.5
425	27.5
426	38.5
427	35.5
428	92.5
429	46.5
430	403.5
431	95.5
432	63.5
433	33.5
434	43.5
435	55.5
436	73.5
437	0.5
438	21.5
439	34.5
440	15.5
441	34.5
442	78.5
443	210.5
444	11.5
445	3.5
446	62.5
447	42.5
448	84.5
449	47.5
450	7.5
451	17.5
452	45.5
453	70.5
454	47.5
455	134.5
456	129.5
457	11.5
458	112.5
459	29.5
460	4.5
461	306.5
462	13.5
463	45.5
464	115.5
465	110.5
466	115.5
467	58.5
468	124.5
469	34.5
470	20.5
471	16.5
472	54.5
473	26.5
474	36.5
475	28.5
476	99.5
477	35.5
478	65.5
479	3.5
480	35.5
481	21.5
482	44.5
483	38.5
484	310.5
485	125.5
486	120.5
487	84.5
488	106.5
489	44.5
490	372.5
491	77.5
492	97.5
493	11.5
494	20.5
495	34.5
496	96.5
497	22.5
498	80.5
499	23.5
500	140.5
501	80.5
502	21.5
503	49.5
504	60.5
505	80.5
506	55.5
507	35.5
508	127.5
509	84.5
510	16.5
511	128.5
512	28.5
513	112.5
514	38.5
515	17.5
516	279.5
517	61.5
518	14.5
519	51.5
520	58.5
521	242.5
522	81.5
523	54.5
524	0.5
525	79.5
526	55.5
527	284.5
528	368.5
529	336.5
530	31.5
531	62.5
532	271.5
533	152.5
534	19.5
535	45.5
536	34.5
537	70.5
538	34.5
539	257.5
540	74.5
541	51.5
542	55.5
543	20.5
544	13.5
545	47.5
546	34.5
547	46.5
548	84.5
549	13.5
550	28.5
551	404.5
552	26.5
553	53.5
554	116.5
555	89.5
556	35.5
557	99.5
558	41.5
559	5.5
560	37.5
561	251.5
562	46.5
563	7.5
564	27.5
565	22.5
566	259.5
567	25.5
568	32.5
569	40.5
570	60.5
571	71.5
572	5.5
573	34.5
574	22.5
575	10.5
576	327.5
577	25.5
578	3.5
579	76.5
580	35.5
581	15.5
582	35.5
583	24.5
584	46.5
585	100.5
586	29.5
587	24.5
588	33.5
589	23.5
590	59.5
591	48.5
592	241.5
593	42.5
594	333.5
595	85.5
596	97.5
597	94.5
598	89.5
599	96.5
600	81.5
601	95.5
602	0.5
603	73.5
604	33.5
605	255.5
606	22.5
607	94.5
608	67.5
609	23.5
610	116.5
611	15.5
612	28.5
613	26.5
614	332.5
615	102.5
616	41.5
617	51.5
618	54.5
619	48.5
620	16.5
621	20.5
622	56.5
623	48.5
624	1.5
625	19.5
626	42.5
627	7.5
628	28.5
629	28.5
630	383.5
631	32.5
632	233.5
633	15.5
634	33.5
635	302.5
636	273.5
637	56.5
638	95.5
639	55.5
640	28.5
641	34.5
642	38.5
643	0.5
644	35.5
645	33.5
646	44.5
647	187.5
648	53.5
649	23.5
650	26.5
651	29.5
652	68.5
653	124.5
654	17.5
655	21.5
656	47.5
657	1.5
658	46.5
659	69.5
660	7.5
661	395.5
662	122.5
663	15.5
664	20.5
665	23.5
666	28.5
667	24.5
668	24.5
669	33.5
670	48.5
671	95.5
672	49.5
673	59.5
674	35.5
675	134.5
676	46.5
677	88.5
678	90.5
679	73.5
680	11.5
681	105.5
682	33.5
683	44.5
684	11.5
685	58.5
686	24.5
687	31.5
688	98.5
689	42.5
690	0.5
691	29.5
692	12.5
693	67.5
694	93.5
695	22.5
696	35.5
697	98.5
698	41.5
699	19.5
700	63.5
701	96.5
702	27.5
703	109.5
704	360.5
705	95.5
706	8.5
707	87.5
708	43.5
709	18.5
710	41.5
711	34.5
712	0.5
713	98.5
714	444.5
715	420.5
716	94.5
717	13.5
718	6.5
719	21.5
720	33.5
721	38.5
722	339.5
723	32.5
724	56.5
725	51.5
726	75.5
727	21.5
728	28.5
729	42.5
730	75.5
731	22.5
732	45.5
733	171.5
734	62.5
735	12.5
736	80.5
737	28.5
738	18.5
739	0.5
740	37.5
741	59.5
742	25.5
743	35.5
744	24.5
745	49.5
746	91.5
747	0.5
748	76.5
749	143.5
750	61.5
751	120.5
752	67.5
753	52.5
754	58.5
755	111.5
756	89.5
757	20.5
758	17.5
759	2.5
760	346.5
761	77.5
762	18.5
763	61.5
764	82.5
765	59.5
766	59.5
767	411.5
768	1.5
769	0.5
770	31.5
771	150.5
772	54.5
773	94.5
774	17.5
775	5.5
776	43.5
777	123.5
778	23.5
779	24.5
780	97.5
781	32.5
782	99.5
783	56.5
784	142.5
785	33.5
786	51.5
787	0.5
788	3.5
789	19.5
790	15.5
791	20.5
792	31.5
793	72.5
794	29.5
795	44.5
796	60.5
797	56.5
798	119.5
799	93.5
800	55.5
801	10.5
802	121.5
803	17.5
804	61.5
805	49.5
806	118.5
807	35.5
808	58.5
809	52.5
810	60.5
811	81.5
812	0.5
813	240.5
814	121.5
815	0.5
816	16.5
817	25.5
818	40.5
819	28.5
820	130.5
821	350.5
822	31.5
823	36.5
824	34.5
825	57.5
826	7.5
827	14.5
828	52.5
829	8.5
830	28.5
831	15.5
832	14.5
833	121.5
834	43.5
835	297.5
836	40.5
837	82.5
838	64.5
839	78.5
840	50.5
841	15.5
842	15.5
843	64.5
844	2.5
845	35.5
846	23.5
847	29.5
848	20.5
849	52.5
850	23.5
851	82.5
852	28.5
853	55.5
854	91.5
855	18.5
856	26.5
857	0.5
858	114.5
859	76.5
860	107.5
861	108.5
862	68.5
863	0.5
864	49.5
865	22.5
866	7.5
867	59.5
868	71.5
869	18.5
870	67.5
871	289.5
872	11.5
873	363.5
874	4.5
875	198.5
876	25.5
877	3.5
878	206.5
879	19.5
880	90.5
881	17.5
882	80.5
883	93.5
884	23.5
885	96.5
886	9.5
887	30.5
888	25.5
889	73.5
890	61.5
891	25.5
892	67.5
893	444.5
894	71.5
895	25.5
896	185.5
897	46.5
898	113.5
899	81.5
900	0.5
901	132.5
902	29.5
903	87.5
904	386.5
905	3.5
906	85.5
907	217.5
908	30.5
909	115.5
910	22.5
911	15.5
912	1.5
913	55.5
914	47.5
915	18.5
916	344.5
917	32.5
918	286.5
919	21.5
920	27.5
921	124.5
922	26.5
923	113.5
924	3.5
925	38.5
926	96.5
927	62.5
928	51.5
929	142.5
930	82.5
931	0.5
932	3.5
933	34.5
934	16.5
935	40.5
936	52.5
937	93.5
938	113.5
939	0.5
940	430.5
941	7.5
942	18.5
943	31.5
944	181.5
945	31.5
946	46.5
947	37.5
948	24.5
949	36.5
950	95.5
951	212.5
952	41.5
953	70.5
954	70.5
955	0.5
956	68.5
957	12.5
958	33.5
959	15.5
960	17.5
961	36.5
962	33.5
963	53.5
964	181.5
965	74.5
966	394.5
967	289.5
968	43.5
969	52.5
970	21.5
971	75.5
972	0.5
973	47.5
974	28.5
975	35.5
976	58.5
977	0.5
978	389.5
979	71.5
980	234.5
981	28.5
982	126.5
983	42.5
984	41.5
985	89.5
986	41.5
987	30.5
988	26.5
989	374.5
990	48.5
991	57.5
992	136.5
993	326.5
994	37.5
995	53.5
996	73.5
997	20.5
998	9.5
999	0.5
1000	32.5
1001	7.5
1002	96.5
1003	42.5
1004	317.5
1005	28.5
1006	35.5
1007	34.5
1008	39.5
1009	141.5
1010	293.5
1011	94.5
1012	23.5
1013	129.5
1014	88.5
1015	22.5
1016	18.5
1017	80.5
1018	29.5
1019	73.5
1020	28.5
1021	73.5
1022	46.5
1023	28.5
1024	10.5
1025	18.5
1026	48.5
1027	29.5
1028	91.5
1029	104.5
1030	43.5
1031	36.5
1032	11.5
1033	99.5
1034	17.5
1035	97.5
1036	9.5
1037	9.5
1038	29.5
1039	57.5
1040	18.5
1041	23.5
1042	56.5
1043	13.5
1044	0.5
1045	38.5
1046	8.5
1047	25.5
1048	0.5
1049	97.5
1050	31.5
1051	101.5
1052	90.5
1053	13.5
1054	32.5
1055	197.5
1056	23.5
1057	43.5
1058	102.5
1059	384.5
1060	78.5
1061	26.5
1062	1.5
1063	205.5
1064	46.5
1065	125.5
1066	18.5
1067	17.5
1068	16.5
1069	17.5
1070	23.5
1071	1.5
1072	18.5
1073	21.5
1074	6.5
1075	320.5
1076	134.5
1077	35.5
1078	126.5
1079	32.5
1080	124.5
1081	0.5
1082	0.5
1083	28.5
1084	47.5
1085	57.5
1086	57.5
1087	46.5
1088	54.5
1089	222.5
1090	103.5
1091	34.5
1092	112.5
1093	1.5
1094	37.5
1095	63.5
1096	44.5
1097	21.5
1098	75.5
1099	61.5
1100	20.5
1101	33.5
1102	93.5
1103	103.5
1104	8.5
1105	357.5
1106	36.5
1107	119.5
1108	59.5
1109	321.5
1110	97.5
1111	31.5
1112	93.5
1113	18.5
1114	340.5
1115	30.5
1116	83.5
1117	12.5
1118	37.5
1119	101.5
1120	244.5
1121	120.5
1122	73.5
1123	179.5
1124	317.5
1125	51.5
1126	29.5
1127	342.5
1128	30.5
1129	29.5
1130	61.5
1131	22.5
1132	53.5
1133	124.5
1134	7.5
1135	49.5
1136	21.5
1137	40.5
1138	43.5
1139	75.5
1140	100.5
1141	38.5
1142	61.5
1143	18.5
1144	57.5
1145	21.5
1146	43.5
1147	16.5
1148	27.5
1149	12.5
1150	88.5
1151	63.5
1152	20.5
1153	33.5
1154	54.5
1155	51.5
1156	74.5
1157	31.5
1158	17.5
1159	65.5
1160	109.5
1161	100.5
1162	63.5
1163	59.5
1164	62.5
1165	16.5
1166	308.5
1167	204.5
1168	15.5
1169	33.5
1170	130.5
1171	41.5
1172	88.5
1173	11.5
1174	40.5
1175	69.5
1176	46.5
1177	83.5
1178	20.5
1179	120.5
1180	103.5
1181	97.5
1182	77.5
1183	17.5
1184	18.5
1185	26.5
1186	35.5
1187	48.5
1188	70.5
1189	26.5
1190	87.5
1191	13.5
1192	53.5
1193	50.5
1194	22.5
1195	18.5
1196	43.5
1197	82.5
1198	50.5
1199	391.5
1200	62.5
1201	92.5
1202	45.5
1203	64.5
1204	2.5
1205	19.5
1206	45.5
1207	125.5
1208	29.5
1209	56.5
1210	34.5
1211	14.5
1212	33.5
1213	140.5
1214	197.5
1215	47.5
1216	0.5
1217	11.5
1218	21.5
1219	101.5
1220	243.5
1221	294.5
1222	14.5
1223	262.5
1224	29.5
1225	50.5
1226	22.5
1227	69.5
1228	71.5
1229	27.5
1230	79.5
1231	26.5
1232	64.5
1233	7.5
1234	38.5
1235	14.5
1236	86.5
1237	64.5
1238	65.5
1239	45.5
1240	18.5
1241	28.5
1242	330.5
1243	56.5
1244	20.5
1245	13.5
1246	2.5
1247	15.5
1248	106.5
1249	24.5
1250	142.5
1251	9.5
1252	128.5
1253	64.5
1254	0.5
1255	124.5
1256	86.5
1257	45.5
1258	53.5
1259	40.5
1260	27.5
1261	35.5
1262	41.5
1263	27.5
1264	55.5
1265	20.5
1266	48.5
1267	53.5
1268	9.5
1269	91.5
1270	88.5
1271	115.5
1272	301.5
1273	52.5
1274	313.5
1275	42.5
1276	134.5
1277	32.5
1278	18.5
1279	48.5
1280	68.5
1281	113.5
1282	307.5
1283	26.5
1284	28.5
1285	5.5
1286	27.5
1287	302.5
1288	36.5
1289	40.5
1290	62.5
1291	28.5
1292	48.5
1293	127.5
1294	108.5
1295	70.5
1296	104.5
1297	25.5
1298	334.5
1299	17.5
1300	11.5
1301	14.5
1302	288.5
1303	53.5
1304	15.5
1305	37.5
1306	34.5
1307	405.5
1308	114.5
1309	28.5
1310	40.5
1311	70.5
1312	71.5
1313	241.5
1314	34.5
1315	107.5
1316	89.5
1317	94.5
1318	51.5
1319	23.5
1320	24.5
1321	35.5
1322	31.5
1323	19.5
1324	383.5
1325	6.5
1326	33.5
1327	80.5
1328	53.5
1329	60.5
1330	133.5
1331	15.5
1332	137.5
1333	68.5
1334	50.5
1335	18.5
1336	57.5
1337	45.5
1338	28.5
1339	92.5
1340	34.5
1341	27.5
1342	23.5
1343	1.5
1344	23.5
1345	28.5
1346	33.5
1347	31.5
1348	122.5
1349	80.5
1350	17.5
1351	24.5
1352	13.5
1353	41.5
1354	32.5
1355	80.5
1356	49.5
1357	43.5
1358	46.5
1359	109.5
1360	40.5
1361	47.5
1362	25.5
1363	74.5
1364	18.5
1365	58.5
1366	52.5
1367	34.5
1368	0.5
1369	16.5
1370	52.5
1371	8.5
1372	22.5
1373	271.5
1374	21.5
1375	67.5
1376	42.5
1377	40.5
1378	84.5
1379	33.5
1380	80.5
1381	59.5
1382	27.5
1383	18.5
1384	124.5
1385	21.5
1386	0.5
1387	115.5
1388	68.5
1389	47.5
1390	11.5
1391	19.5
1392	38.5
1393	51.5
1394	0.5
1395	93.5
1396	113.5
1397	1.5
1398	45.5
1399	22.5
1400	53.5
1401	64.5
1402	10.5
1403	29.5
1404	402.5
1405	56.5
1406	42.5
1407	53.5
1408	45.5
1409	74.5
1410	109.5
1411	41.5
1412	293.5
1413	264.5
1414	149.5
1415	42.5
1416	307.5
1417	20.5
1418	55.5
1419	79.5
1420	52.5
1421	107.5
1422	100.5
1423	13.5
1424	55.5
1425	68.5
1426	0.5
1427	24.5
1428	13.5
1429	46.5
1430	31.5
1431	62.5
1432	6.5
1433	9.5
1434	257.5
1435	373.5
1436	17.5
1437	65.5
1438	64.5
1439	277.5
1440	6.5
1441	12.5
1442	210.5
1443	21.5
1444	54.5
1445	35.5
1446	22.5
1447	22.5
1448	42.5
1449	304.5
1450	38.5
1451	16.5
1452	54.5
1453	27.5
1454	32.5
1455	17.5
1456	0.5
1457	69.5
1458	70.5
1459	98.5
1460	230.5
1461	61.5
1462	0.5
1463	64.5
1464	184.5
1465	3.5
1466	124.5
1467	2.5
1468	222.5
1469	26.5
1470	28.5
1471	25.5
1472	444.5
1473	26.5
1474	40.5
1475	365.5
1476	14.5
1477	45.5
1478	3.5
1479	66.5
1480	228.5
1481	21.5
1482	27.5
1483	32.5
1484	13.5
1485	128.5
1486	3.5
1487	76.5
1488	71.5
1489	26.5
1490	31.5
1491	32.5
1492	127.5
1493	48.5
1494	21.5
1495	13.5
1496	360.5
1497	45.5
1498	8.5
1499	73.5
1500	63.5
1501	299.5
1502	66.5
1503	12.5
1504	63.5
1505	30.5
1506	108.5
1507	94.5
1508	82.5
1509	54.5
1510	22.5
1511	74.5
1512	73.5
1513	66.5
1514	35.5
1515	69.5
1516	53.5
1517	28.5
1518	33.5
1519	52.5
1520	220.5
1521	52.5
1522	44.5
1523	25.5
1524	11.5
1525	49.5
1526	15.5
1527	55.5
1528	41.5
1529	121.5
1530	24.5
1531	41.5
1532	60.5
1533	89.5
1534	89.5
1535	59.5
1536	97.5
1537	118.5
1538	82.5
1539	56.5
1540	22.5
1541	46.5
1542	54.5
1543	3.5
1544	23.5
1545	30.5
1546	20.5
1547	247.5
1548	25.5
1549	21.5
1550	86.5
1551	44.5
1552	14.5
1553	58.5
1554	76.5
1555	134.5
1556	2.5
1557	19.5
1558	71.5
1559	42.5
1560	118.5
1561	20.5
1562	0.5
1563	92.5
1564	110.5
1565	3.5
1566	69.5
1567	34.5
1568	46.5
1569	90.5
1570	30.5
1571	31.5
1572	34.5
1573	75.5
1574	9.5
1575	20.5
1576	20.5
1577	63.5
1578	74.5
1579	17.5
1580	6.5
1581	26.5
1582	5.5
1583	28.5
1584	388.5
1585	22.5
1586	16.5
1587	24.5
1588	65.5
1589	25.5
1590	30.5
1591	112.5
1592	108.5
1593	89.5
1594	75.5
1595	49.5
1596	27.5
1597	30.5
1598	11.5
1599	59.5
1600	41.5
1601	27.5
1602	21.5
1603	48.5
1604	0.5
1605	0.5
1606	25.5
1607	49.5
1608	139.5
1609	130.5
1610	47.5
1611	104.5
1612	74.5
1613	23.5
1614	38.5
1615	12.5
1616	303.5
1617	28.5
1618	75.5
1619	23.5
1620	108.5
1621	24.5
1622	26.5
1623	355.5
1624	36.5
1625	27.5
1626	20.5
1627	18.5
1628	47.5
1629	33.5
1630	127.5
1631	30.5
1632	17.5
1633	33.5
1634	25.5
1635	339.5
1636	19.5
1637	15.5
1638	16.5
1639	90.5
1640	21.5
1641	15.5
1642	13.5
1643	24.5
1644	41.5
1645	21.5
1646	63.5
1647	141.5
1648	228.5
1649	29.5
1650	288.5
1651	277.5
1652	68.5
1653	30.5
1654	13.5
1655	33.5
1656	31.5
1657	29.5
1658	22.5
1659	69.5
1660	139.5
1661	283.5
1662	23.5
1663	8.5
1664	139.5
1665	23.5
1666	282.5
1667	10.5
1668	64.5
1669	136.5
1670	133.5
1671	66.5
1672	28.5
1673	94.5
1674	61.5
1675	17.5
1676	0.5
1677	43.5
1678	40.5
1679	63.5
1680	0.5
1681	38.5
1682	121.5
1683	62.5
1684	25.5
1685	34.5
1686	12.5
1687	91.5
1688	5.5
1689	45.5
1690	5.5
1691	54.5
1692	11.5
1693	27.5
1694	101.5
1695	0.5
1696	37.5
1697	28.5
1698	256.5
1699	69.5
1700	244.5
1701	130.5
1702	117.5
1703	2.5
1704	108.5
1705	59.5
1706	32.5
1707	74.5
1708	348.5
1709	26.5
1710	215.5
1711	23.5
1712	18.5
1713	93.5
1714	258.5
1715	35.5
1716	141.5
1717	67.5
1718	37.5
1719	16.5
1720	64.5
1721	3.5
1722	23.5
1723	33.5
1724	308.5
1725	62.5
1726	47.5
1727	15.5
1728	24.5
1729	0.5
1730	58.5
1731	78.5
1732	52.5
1733	81.5
1734	66.5
1735	36.5
1736	99.5
1737	34.5
1738	27.5
1739	80.5
1740	42.5
1741	87.5
1742	400.5
1743	17.5
1744	98.5
1745	7.5
1746	44.5
1747	6.5
1748	38.5
1749	41.5
1750	19.5
1751	48.5
1752	119.5
1753	43.5
1754	128.5
1755	38.5
1756	23.5
1757	29.5
1758	32.5
1759	18.5
1760	105.5
1761	349.5
1762	26.5
1763	12.5
1764	72.5
1765	3.5
1766	414.5
1767	64.5
1768	387.5
1769	118.5
1770	22.5
1771	117.5
1772	26.5
1773	64.5
1774	35.5
1775	20.5
1776	30.5
1777	20.5
1778	11.5
1779	106.5
1780	32.5
1781	15.5
1782	108.5
1783	104.5
1784	97.5
1785	28.5
1786	73.5
1787	3.5
1788	33.5
1789	32.5
1790	67.5
1791	22.5
1792	29.5
1793	25.5
1794	63.5
1795	285.5
1796	12.5
1797	14.5
1798	130.5
1799	3.5
1800	10.5
1801	12.5
1802	143.5
1803	28.5
1804	56.5
1805	50.5
1806	65.5
1807	85.5
1808	42.5
1809	118.5
1810	38.5
1811	72.5
1812	267.5
1813	94.5
1814	78.5
1815	32.5
1816	104.5
1817	24.5
1818	34.5
1819	65.5
1820	20.5
1821	14.5
1822	137.5
1823	25.5
1824	139.5
1825	238.5
1826	80.5
1827	72.5
1828	10.5
1829	117.5
1830	50.5
1831	38.5
1832	75.5
1833	0.5
1834	49.5
1835	112.5
1836	92.5
1837	94.5
1838	59.5
1839	132.5
1840	133.5
1841	28.5
1842	108.5
1843	48.5
1844	21.5
1845	55.5
1846	126.5
1847	26.5
1848	52.5
1849	427.5
1850	104.5
1851	10.5
1852	0.5
1853	0.5
1854	293.5
1855	304.5
1856	63.5
1857	94.5
1858	87.5
1859	88.5
1860	19.5
1861	73.5
1862	66.5
1863	3.5
1864	29.5
1865	81.5
1866	13.5
1867	23.5
1868	15.5
1869	25.5
1870	148.5
1871	18.5
1872	21.5
1873	45.5
1874	32.5
1875	37.5
1876	118.5
1877	65.5
1878	20.5
1879	110.5
1880	63.5
1881	140.5
1882	144.5
1883	23.5
1884	142.5
1885	27.5
1886	11.5
1887	22.5
1888	248.5
1889	34.5
1890	68.5
1891	15.5
1892	115.5
1893	54.5
1894	99.5
1895	128.5
1896	55.5
1897	69.5
1898	56.5
1899	59.5
1900	17.5
1901	18.5
1902	95.5
1903	87.5
1904	38.5
1905	0.5
1906	71.5
1907	11.5
1908	59.5
1909	84.5
1910	0.5
1911	87.5
1912	410.5
1913	9.5
1914	55.5
1915	17.5
1916	184.5
1917	21.5
1918	41.5
1919	76.5
1920	249.5
1921	123.5
1922	45.5
1923	69.5
1924	33.5
1925	114.5
1926	31.5
1927	22.5
1928	32.5
1929	46.5
1930	66.5
1931	7.5
1932	10.5
1933	61.5
1934	169.5
1935	395.5
1936	8.5
1937	130.5
1938	0.5
1939	20.5
1940	73.5
1941	22.5
1942	44.5
1943	100.5
1944	59.5
1945	0.5
1946	57.5
1947	14.5
1948	38.5
1949	0.5
1950	60.5
1951	126.5
1952	60.5
1953	43.5
1954	41.5
1955	80.5
1956	30.5
1957	31.5
1958	18.5
1959	38.5
1960	444.5
1961	55.5
1962	8.5
1963	136.5
1964	4.5
1965	57.5
1966	47.5
1967	81.5
1968	65.5
1969	75.5
1970	30.5
1971	34.5
1972	40.5
1973	114.5
1974	50.5
1975	264.5
1976	66.5
1977	19.5
1978	19.5
1979	66.5
1980	20.5
1981	70.5
1982	426.5
1983	2.5
1984	20.5
1985	85.5
1986	16.5
1987	84.5
1988	57.5
1989	106.5
1990	31.5
1991	12.5
1992	107.5
1993	13.5
1994	42.5
1995	16.5
1996	20.5
1997	96.5
[truncated: 998,000+ more rows]
