# Supplementary material for: Potential survival benefits from optimized chemotherapy implementation in advanced ovarian cancer: Projections from a microsimulation model
Source: PLoS One. 2019 Sep 20;14(9):e0222828. doi: 10.1371/journal.pone.0222828 (PMC6754166; doi:10.1371/journal.pone.0222828)
Supplement: S16 File — Model output for life expectancy under the “optimized implementation” strategy assuming that only 80% of eligible patients receive the optimal therapy according to their cytoreductive status. Patients who do not receive the optimal therapy are assumed to receive standard IV chemotherapy. (TXT) [file pone.0222828.s016.txt]

Implementation Strategy:
Optimal 80%
ID	LifeExpectancyInMonths
1	82.5
2	83.5
3	402.5
4	120.5
5	52.5
6	4.5
7	56.5
8	28.5
9	17.5
10	205.5
11	34.5
12	10.5
13	74.5
14	25.5
15	25.5
16	49.5
17	50.5
18	73.5
19	417.5
20	18.5
21	125.5
22	22.5
23	77.5
24	3.5
25	358.5
26	351.5
27	61.5
28	111.5
29	0.5
30	55.5
31	22.5
32	0.5
33	21.5
34	6.5
35	417.5
36	52.5
37	53.5
38	0.5
39	55.5
40	95.5
41	63.5
42	34.5
43	60.5
44	30.5
45	74.5
46	90.5
47	130.5
48	23.5
49	55.5
50	206.5
51	87.5
52	22.5
53	83.5
54	120.5
55	0.5
56	293.5
57	59.5
58	0.5
59	23.5
60	41.5
61	62.5
62	12.5
63	45.5
64	79.5
65	89.5
66	36.5
67	117.5
68	22.5
69	137.5
70	27.5
71	54.5
72	35.5
73	18.5
74	53.5
75	31.5
76	42.5
77	38.5
78	271.5
79	33.5
80	18.5
81	81.5
82	0.5
83	69.5
84	34.5
85	71.5
86	43.5
87	96.5
88	81.5
89	4.5
90	7.5
91	97.5
92	172.5
93	119.5
94	0.5
95	64.5
96	2.5
97	19.5
98	0.5
99	62.5
100	1.5
101	106.5
102	33.5
103	86.5
104	72.5
105	50.5
106	26.5
107	25.5
108	58.5
109	322.5
110	52.5
111	75.5
112	28.5
113	113.5
114	101.5
115	0.5
116	0.5
117	21.5
118	18.5
119	36.5
120	27.5
121	37.5
122	33.5
123	65.5
124	31.5
125	5.5
126	16.5
127	49.5
128	65.5
129	11.5
130	31.5
131	32.5
132	19.5
133	83.5
134	72.5
135	48.5
136	26.5
137	8.5
138	262.5
139	368.5
140	11.5
141	42.5
142	64.5
143	46.5
144	42.5
145	109.5
146	58.5
147	162.5
148	30.5
149	387.5
150	26.5
151	34.5
152	74.5
153	46.5
154	237.5
155	0.5
156	0.5
157	0.5
158	306.5
159	239.5
160	134.5
161	56.5
162	38.5
163	18.5
164	48.5
165	10.5
166	107.5
167	18.5
168	104.5
169	118.5
170	70.5
171	15.5
172	334.5
173	15.5
174	91.5
175	51.5
176	82.5
177	52.5
178	313.5
179	35.5
180	133.5
181	4.5
182	58.5
183	18.5
184	79.5
185	67.5
186	55.5
187	0.5
188	210.5
189	96.5
190	43.5
191	21.5
192	19.5
193	16.5
194	125.5
195	80.5
196	28.5
197	62.5
198	28.5
199	12.5
200	25.5
201	14.5
202	27.5
203	72.5
204	67.5
205	16.5
206	264.5
207	25.5
208	45.5
209	129.5
210	2.5
211	51.5
212	33.5
213	18.5
214	48.5
215	83.5
216	375.5
217	20.5
218	117.5
219	31.5
220	444.5
221	35.5
222	17.5
223	73.5
224	55.5
225	1.5
226	48.5
227	30.5
228	306.5
229	118.5
230	124.5
231	75.5
232	34.5
233	10.5
234	44.5
235	17.5
236	84.5
237	91.5
238	38.5
239	52.5
240	26.5
241	23.5
242	30.5
243	74.5
244	26.5
245	0.5
246	412.5
247	18.5
248	99.5
249	58.5
250	18.5
251	11.5
252	50.5
253	11.5
254	63.5
255	77.5
256	173.5
257	31.5
258	3.5
259	61.5
260	353.5
261	68.5
262	57.5
263	11.5
264	41.5
265	31.5
266	110.5
267	54.5
268	0.5
269	54.5
270	27.5
271	49.5
272	121.5
273	33.5
274	133.5
275	23.5
276	45.5
277	50.5
278	76.5
279	18.5
280	65.5
281	26.5
282	65.5
283	103.5
284	93.5
285	113.5
286	136.5
287	18.5
288	45.5
289	9.5
290	76.5
291	55.5
292	32.5
293	274.5
294	46.5
295	2.5
296	40.5
297	255.5
298	21.5
299	233.5
300	25.5
301	21.5
302	100.5
303	16.5
304	15.5
305	23.5
306	40.5
307	99.5
308	18.5
309	19.5
310	28.5
311	62.5
312	13.5
313	50.5
314	25.5
315	26.5
316	9.5
317	109.5
318	14.5
319	20.5
320	34.5
321	23.5
322	126.5
323	125.5
324	23.5
325	9.5
326	444.5
327	49.5
328	23.5
329	43.5
330	21.5
331	64.5
332	6.5
333	56.5
334	18.5
335	114.5
336	20.5
337	33.5
338	105.5
339	28.5
340	98.5
341	33.5
342	316.5
343	61.5
344	28.5
345	0.5
346	41.5
347	0.5
348	49.5
349	28.5
350	49.5
351	33.5
352	27.5
353	35.5
354	40.5
355	34.5
356	114.5
357	296.5
358	237.5
359	19.5
360	25.5
361	38.5
362	16.5
363	34.5
364	21.5
365	42.5
366	12.5
367	18.5
368	444.5
369	136.5
370	104.5
371	40.5
372	33.5
373	0.5
374	51.5
375	89.5
376	13.5
377	56.5
378	151.5
379	106.5
380	0.5
381	32.5
382	103.5
383	113.5
384	139.5
385	17.5
386	14.5
387	282.5
388	84.5
389	94.5
390	17.5
391	30.5
392	90.5
393	101.5
394	67.5
395	9.5
396	28.5
397	32.5
398	38.5
399	25.5
400	98.5
401	110.5
402	45.5
403	78.5
404	399.5
405	76.5
406	35.5
407	35.5
408	97.5
409	18.5
410	12.5
411	27.5
412	38.5
413	35.5
414	92.5
415	444.5
416	34.5
417	135.5
418	33.5
419	43.5
420	55.5
421	73.5
422	0.5
423	21.5
424	34.5
425	15.5
426	34.5
427	78.5
428	210.5
429	11.5
430	3.5
431	62.5
432	42.5
433	65.5
434	66.5
435	7.5
436	17.5
437	45.5
438	70.5
439	70.5
440	16.5
441	16.5
442	207.5
443	11.5
444	112.5
445	29.5
446	4.5
447	306.5
448	13.5
449	45.5
450	115.5
451	110.5
452	115.5
453	58.5
454	124.5
455	34.5
456	20.5
457	16.5
458	54.5
459	26.5
460	36.5
461	28.5
462	99.5
463	35.5
464	65.5
465	3.5
466	35.5
467	21.5
468	44.5
469	45.5
470	29.5
471	236.5
472	2.5
473	0.5
474	16.5
475	33.5
476	341.5
477	71.5
478	44.5
479	372.5
480	77.5
481	97.5
482	11.5
483	20.5
484	34.5
485	96.5
486	22.5
487	80.5
488	23.5
489	140.5
490	66.5
491	76.5
492	111.5
493	53.5
494	60.5
495	43.5
496	109.5
497	4.5
498	73.5
499	17.5
500	34.5
501	80.5
502	54.5
503	18.5
504	60.5
505	80.5
506	55.5
507	35.5
508	127.5
509	50.5
510	31.5
511	16.5
512	128.5
513	28.5
514	112.5
515	347.5
516	61.5
517	14.5
518	101.5
519	100.5
520	76.5
521	301.5
522	55.5
523	284.5
524	368.5
525	336.5
526	31.5
527	62.5
528	112.5
529	70.5
530	35.5
531	0.5
532	37.5
533	152.5
534	19.5
535	45.5
536	34.5
537	70.5
538	34.5
539	257.5
540	74.5
541	51.5
542	55.5
543	20.5
544	13.5
545	47.5
546	34.5
547	46.5
548	84.5
549	13.5
550	28.5
551	404.5
552	26.5
553	53.5
554	116.5
555	89.5
556	35.5
557	99.5
558	41.5
559	5.5
560	37.5
561	251.5
562	46.5
563	7.5
564	27.5
565	22.5
566	259.5
567	25.5
568	32.5
569	40.5
570	60.5
571	71.5
572	5.5
573	34.5
574	22.5
575	10.5
576	327.5
577	25.5
578	3.5
579	76.5
580	257.5
581	19.5
582	29.5
583	24.5
584	33.5
585	23.5
586	59.5
587	48.5
588	241.5
589	42.5
590	333.5
591	32.5
592	71.5
593	102.5
594	349.5
595	95.5
596	0.5
597	75.5
598	29.5
599	0.5
600	255.5
601	66.5
602	19.5
603	45.5
604	137.5
605	56.5
606	15.5
607	28.5
608	26.5
609	332.5
610	102.5
611	41.5
612	51.5
613	54.5
614	48.5
615	16.5
616	20.5
617	56.5
618	48.5
619	1.5
620	19.5
621	42.5
622	7.5
623	28.5
624	28.5
625	383.5
626	32.5
627	233.5
628	15.5
629	33.5
630	302.5
631	273.5
632	56.5
633	95.5
634	55.5
635	28.5
636	34.5
637	38.5
638	0.5
639	35.5
640	33.5
641	44.5
642	187.5
643	53.5
644	23.5
645	26.5
646	29.5
647	68.5
648	124.5
649	43.5
650	47.5
651	1.5
652	46.5
653	69.5
654	7.5
655	395.5
656	122.5
657	15.5
658	20.5
659	23.5
660	28.5
661	24.5
662	24.5
663	33.5
664	48.5
665	64.5
666	3.5
667	33.5
668	82.5
669	54.5
670	11.5
671	114.5
672	46.5
673	88.5
674	90.5
675	73.5
676	11.5
677	105.5
678	33.5
679	44.5
680	11.5
681	58.5
682	24.5
683	31.5
684	98.5
685	42.5
686	0.5
687	29.5
688	12.5
689	67.5
690	93.5
691	302.5
692	96.5
693	27.5
694	109.5
695	360.5
696	95.5
697	8.5
698	65.5
699	65.5
700	18.5
701	41.5
702	34.5
703	0.5
704	98.5
705	444.5
706	420.5
707	94.5
708	13.5
709	6.5
710	21.5
711	33.5
712	38.5
713	339.5
714	32.5
715	71.5
716	36.5
717	75.5
718	21.5
719	28.5
720	42.5
721	75.5
722	22.5
723	45.5
724	171.5
725	62.5
726	12.5
727	80.5
728	28.5
729	18.5
730	0.5
731	37.5
732	59.5
733	33.5
734	17.5
735	82.5
736	51.5
737	40.5
738	0.5
739	76.5
740	143.5
741	61.5
742	120.5
743	67.5
744	52.5
745	58.5
746	111.5
747	89.5
748	20.5
749	17.5
750	2.5
751	346.5
752	77.5
753	18.5
754	61.5
755	82.5
756	53.5
757	15.5
758	45.5
759	411.5
760	1.5
761	0.5
762	31.5
763	150.5
764	54.5
765	94.5
766	17.5
767	5.5
768	43.5
769	123.5
770	23.5
771	24.5
772	97.5
773	41.5
774	321.5
775	52.5
776	44.5
777	15.5
778	20.5
779	31.5
780	72.5
781	29.5
782	44.5
783	60.5
784	56.5
785	119.5
786	93.5
787	55.5
788	10.5
789	121.5
790	17.5
791	61.5
792	49.5
793	118.5
794	35.5
795	58.5
796	52.5
797	60.5
798	56.5
799	197.5
800	7.5
801	98.5
802	83.5
803	16.5
804	25.5
805	40.5
806	28.5
807	130.5
808	350.5
809	31.5
810	136.5
811	27.5
812	52.5
813	61.5
814	14.5
815	121.5
816	43.5
817	297.5
818	40.5
819	82.5
820	64.5
821	78.5
822	50.5
823	15.5
824	15.5
825	64.5
826	2.5
827	35.5
828	23.5
829	29.5
830	20.5
831	52.5
832	23.5
833	82.5
834	28.5
835	55.5
836	91.5
837	18.5
838	26.5
839	0.5
840	114.5
841	76.5
842	107.5
843	108.5
844	68.5
845	0.5
846	49.5
847	22.5
848	7.5
849	59.5
850	71.5
851	18.5
852	67.5
853	289.5
854	11.5
855	363.5
856	4.5
857	198.5
858	25.5
859	3.5
860	206.5
861	19.5
862	90.5
863	17.5
864	22.5
865	52.5
866	93.5
867	23.5
868	96.5
869	9.5
870	30.5
871	25.5
872	73.5
873	61.5
874	25.5
875	67.5
876	444.5
877	71.5
878	25.5
879	185.5
880	46.5
881	113.5
882	81.5
883	0.5
884	29.5
885	108.5
886	45.5
887	62.5
888	386.5
889	3.5
890	46.5
891	76.5
892	41.5
893	108.5
894	18.5
895	30.5
896	115.5
897	22.5
898	15.5
899	1.5
900	55.5
901	47.5
902	18.5
903	344.5
904	32.5
905	286.5
906	21.5
907	27.5
908	124.5
909	26.5
910	113.5
911	3.5
912	38.5
913	38.5
914	15.5
915	43.5
916	54.5
917	51.5
918	142.5
919	82.5
920	0.5
921	3.5
922	34.5
923	16.5
924	40.5
925	52.5
926	93.5
927	113.5
928	0.5
929	430.5
930	7.5
931	18.5
932	45.5
933	61.5
934	83.5
935	4.5
936	44.5
937	46.5
938	37.5
939	24.5
940	36.5
941	95.5
942	212.5
943	41.5
944	70.5
945	70.5
946	0.5
947	68.5
948	12.5
949	33.5
950	85.5
951	84.5
952	181.5
953	74.5
954	394.5
955	289.5
956	43.5
957	52.5
958	21.5
959	75.5
960	0.5
961	47.5
962	28.5
963	102.5
964	389.5
965	71.5
966	234.5
967	28.5
968	126.5
969	42.5
970	294.5
971	23.5
972	49.5
973	35.5
974	30.5
975	190.5
976	32.5
977	57.5
978	136.5
979	326.5
980	37.5
981	53.5
982	73.5
983	20.5
984	9.5
985	0.5
986	32.5
987	48.5
988	19.5
989	50.5
990	441.5
991	22.5
992	104.5
993	134.5
994	241.5
995	15.5
996	53.5
997	80.5
998	22.5
999	30.5
1000	3.5
1001	7.5
1002	96.5
1003	42.5
1004	317.5
1005	28.5
1006	35.5
1007	34.5
1008	39.5
1009	141.5
1010	293.5
1011	94.5
1012	23.5
1013	129.5
1014	40.5
1015	70.5
1016	18.5
1017	80.5
1018	29.5
1019	73.5
1020	28.5
1021	104.5
1022	17.5
1023	28.5
1024	10.5
1025	18.5
1026	48.5
1027	29.5
1028	91.5
1029	104.5
1030	43.5
1031	36.5
1032	11.5
1033	99.5
1034	17.5
1035	97.5
1036	9.5
1037	9.5
1038	29.5
1039	381.5
1040	31.5
1041	101.5
1042	10.5
1043	74.5
1044	13.5
1045	32.5
1046	197.5
1047	23.5
1048	43.5
1049	102.5
1050	384.5
1051	78.5
1052	26.5
1053	1.5
1054	205.5
1055	46.5
1056	125.5
1057	18.5
1058	17.5
1059	16.5
1060	17.5
1061	23.5
1062	1.5
1063	18.5
1064	21.5
1065	6.5
1066	320.5
1067	134.5
1068	35.5
1069	126.5
1070	32.5
1071	124.5
1072	0.5
1073	0.5
1074	28.5
1075	47.5
1076	57.5
1077	57.5
1078	46.5
1079	54.5
1080	222.5
1081	103.5
1082	34.5
1083	112.5
1084	1.5
1085	13.5
1086	18.5
1087	63.5
1088	44.5
1089	52.5
1090	58.5
1091	5.5
1092	41.5
1093	20.5
1094	33.5
1095	93.5
1096	103.5
1097	8.5
1098	357.5
1099	36.5
1100	119.5
1101	59.5
1102	321.5
1103	97.5
1104	31.5
1105	43.5
1106	52.5
1107	15.5
1108	59.5
1109	97.5
1110	11.5
1111	27.5
1112	35.5
1113	29.5
1114	47.5
1115	30.5
1116	83.5
1117	12.5
1118	37.5
1119	101.5
1120	244.5
1121	120.5
1122	73.5
1123	179.5
1124	317.5
1125	51.5
1126	29.5
1127	342.5
1128	30.5
1129	29.5
1130	61.5
1131	22.5
1132	53.5
1133	124.5
1134	7.5
1135	49.5
1136	21.5
1137	40.5
1138	43.5
1139	75.5
1140	100.5
1141	38.5
1142	23.5
1143	41.5
1144	74.5
1145	69.5
1146	48.5
1147	12.5
1148	88.5
1149	63.5
1150	20.5
1151	33.5
1152	54.5
1153	130.5
1154	31.5
1155	17.5
1156	65.5
1157	109.5
1158	100.5
1159	63.5
1160	413.5
1161	36.5
1162	17.5
1163	126.5
1164	3.5
1165	55.5
1166	15.5
1167	33.5
1168	130.5
1169	41.5
1170	17.5
1171	54.5
1172	375.5
1173	1.5
1174	0.5
1175	58.5
1176	20.5
1177	23.5
1178	38.5
1179	105.5
1180	77.5
1181	17.5
1182	18.5
1183	26.5
1184	35.5
1185	48.5
1186	70.5
1187	26.5
1188	87.5
1189	13.5
1190	53.5
1191	50.5
1192	22.5
1193	18.5
1194	43.5
1195	82.5
1196	50.5
1197	391.5
1198	45.5
1199	109.5
1200	45.5
1201	64.5
1202	2.5
1203	19.5
1204	45.5
1205	66.5
1206	63.5
1207	20.5
1208	56.5
1209	34.5
1210	14.5
1211	33.5
1212	140.5
1213	87.5
1214	316.5
1215	235.5
1216	294.5
1217	14.5
1218	262.5
1219	29.5
1220	50.5
1221	22.5
1222	69.5
1223	80.5
1224	49.5
1225	82.5
1226	71.5
1227	38.5
1228	14.5
1229	86.5
1230	64.5
1231	65.5
1232	45.5
1233	18.5
1234	28.5
1235	330.5
1236	56.5
1237	20.5
1238	13.5
1239	2.5
1240	15.5
1241	106.5
1242	24.5
1243	142.5
1244	9.5
1245	128.5
1246	64.5
1247	0.5
1248	124.5
1249	86.5
1250	51.5
1251	93.5
1252	27.5
1253	35.5
1254	41.5
1255	27.5
1256	55.5
1257	20.5
1258	48.5
1259	53.5
1260	9.5
1261	91.5
1262	88.5
1263	115.5
1264	41.5
1265	46.5
1266	286.5
1267	147.5
1268	32.5
1269	14.5
1270	41.5
1271	32.5
1272	42.5
1273	37.5
1274	13.5
1275	73.5
1276	32.5
1277	18.5
1278	49.5
1279	68.5
1280	113.5
1281	307.5
1282	26.5
1283	28.5
1284	5.5
1285	27.5
1286	302.5
1287	36.5
1288	16.5
1289	14.5
1290	17.5
1291	46.5
1292	28.5
1293	48.5
1294	127.5
1295	108.5
1296	70.5
1297	104.5
1298	25.5
1299	334.5
1300	17.5
1301	11.5
1302	14.5
1303	288.5
1304	53.5
1305	15.5
1306	37.5
1307	34.5
1308	405.5
1309	114.5
1310	28.5
1311	115.5
1312	71.5
1313	241.5
1314	34.5
1315	107.5
1316	89.5
1317	94.5
1318	51.5
1319	23.5
1320	24.5
1321	35.5
1322	31.5
1323	19.5
1324	383.5
1325	6.5
1326	33.5
1327	80.5
1328	53.5
1329	60.5
1330	12.5
1331	351.5
1332	313.5
1333	46.5
1334	95.5
1335	54.5
1336	31.5
1337	122.5
1338	80.5
1339	17.5
1340	24.5
1341	13.5
1342	41.5
1343	32.5
1344	80.5
1345	49.5
1346	43.5
1347	46.5
1348	109.5
1349	40.5
1350	47.5
1351	25.5
1352	74.5
1353	141.5
1354	34.5
1355	0.5
1356	16.5
1357	52.5
1358	8.5
1359	12.5
1360	59.5
1361	41.5
1362	25.5
1363	41.5
1364	56.5
1365	58.5
1366	67.5
1367	42.5
1368	40.5
1369	84.5
1370	33.5
1371	80.5
1372	59.5
1373	27.5
1374	18.5
1375	124.5
1376	36.5
1377	104.5
1378	68.5
1379	47.5
1380	11.5
1381	19.5
1382	38.5
1383	51.5
1384	0.5
1385	93.5
1386	113.5
1387	1.5
1388	45.5
1389	22.5
1390	53.5
1391	64.5
1392	10.5
1393	29.5
1394	402.5
1395	56.5
1396	42.5
1397	53.5
1398	45.5
1399	74.5
1400	109.5
1401	41.5
1402	293.5
1403	264.5
1404	149.5
1405	42.5
1406	307.5
1407	20.5
1408	55.5
1409	79.5
1410	52.5
1411	107.5
1412	100.5
1413	13.5
1414	55.5
1415	68.5
1416	0.5
1417	24.5
1418	13.5
1419	46.5
1420	31.5
1421	62.5
1422	6.5
1423	9.5
1424	257.5
1425	373.5
1426	17.5
1427	65.5
1428	64.5
1429	277.5
1430	6.5
1431	12.5
1432	210.5
1433	21.5
1434	54.5
1435	35.5
1436	22.5
1437	22.5
1438	42.5
1439	304.5
1440	38.5
1441	16.5
1442	54.5
1443	27.5
1444	32.5
1445	17.5
1446	0.5
1447	69.5
1448	70.5
1449	98.5
1450	230.5
1451	61.5
1452	0.5
1453	64.5
1454	43.5
1455	75.5
1456	181.5
1457	13.5
1458	46.5
1459	19.5
1460	111.5
1461	0.5
1462	275.5
1463	201.5
1464	46.5
1465	59.5
1466	0.5
1467	40.5
1468	365.5
1469	14.5
1470	45.5
1471	3.5
1472	66.5
1473	228.5
1474	21.5
1475	27.5
1476	32.5
1477	13.5
1478	128.5
1479	3.5
1480	76.5
1481	71.5
1482	26.5
1483	31.5
1484	32.5
1485	127.5
1486	48.5
1487	21.5
1488	13.5
1489	360.5
1490	45.5
1491	8.5
1492	73.5
1493	63.5
1494	49.5
1495	127.5
1496	47.5
1497	41.5
1498	110.5
1499	34.5
1500	69.5
1501	64.5
1502	322.5
1503	33.5
1504	18.5
1505	40.5
1506	23.5
1507	36.5
1508	21.5
1509	22.5
1510	75.5
1511	88.5
1512	54.5
1513	22.5
1514	74.5
1515	73.5
1516	66.5
1517	35.5
1518	69.5
1519	53.5
1520	28.5
1521	33.5
1522	52.5
1523	220.5
1524	52.5
1525	44.5
1526	25.5
1527	11.5
1528	20.5
1529	34.5
1530	35.5
1531	25.5
1532	41.5
1533	121.5
1534	24.5
1535	41.5
1536	60.5
1537	89.5
1538	89.5
1539	59.5
1540	97.5
1541	118.5
1542	82.5
1543	56.5
1544	132.5
1545	3.5
1546	23.5
1547	30.5
1548	20.5
1549	347.5
1550	39.5
1551	20.5
1552	25.5
1553	14.5
1554	58.5
1555	76.5
1556	134.5
1557	2.5
1558	19.5
1559	71.5
1560	42.5
1561	118.5
1562	20.5
1563	0.5
1564	92.5
1565	110.5
1566	3.5
1567	69.5
1568	34.5
1569	46.5
1570	90.5
1571	30.5
1572	94.5
1573	51.5
1574	34.5
1575	88.5
1576	74.5
1577	17.5
1578	6.5
1579	26.5
1580	5.5
1581	28.5
1582	388.5
1583	22.5
1584	16.5
1585	30.5
1586	27.5
1587	73.5
1588	19.5
1589	107.5
1590	108.5
1591	12.5
1592	206.5
1593	27.5
1594	30.5
1595	11.5
1596	59.5
1597	41.5
1598	53.5
1599	48.5
1600	0.5
1601	0.5
1602	25.5
1603	11.5
1604	77.5
1605	94.5
1606	130.5
1607	47.5
1608	104.5
1609	74.5
1610	23.5
1611	21.5
1612	71.5
1613	354.5
1614	15.5
1615	35.5
1616	98.5
1617	24.5
1618	26.5
1619	355.5
1620	36.5
1621	27.5
1622	20.5
1623	18.5
1624	45.5
1625	444.5
1626	7.5
1627	23.5
1628	63.5
1629	24.5
1630	0.5
1631	34.5
1632	73.5
1633	90.5
1634	21.5
1635	15.5
1636	13.5
1637	24.5
1638	41.5
1639	21.5
1640	63.5
1641	141.5
1642	228.5
1643	29.5
1644	288.5
1645	277.5
1646	68.5
1647	30.5
1648	13.5
1649	33.5
1650	65.5
1651	22.5
1652	69.5
1653	139.5
1654	283.5
1655	23.5
1656	8.5
1657	139.5
1658	23.5
1659	282.5
1660	10.5
1661	64.5
1662	136.5
1663	133.5
1664	66.5
1665	28.5
1666	94.5
1667	61.5
1668	17.5
1669	0.5
1670	43.5
1671	22.5
1672	83.5
1673	0.5
1674	38.5
1675	121.5
1676	62.5
1677	25.5
1678	34.5
1679	12.5
1680	91.5
1681	5.5
1682	45.5
1683	5.5
1684	54.5
1685	11.5
1686	27.5
1687	43.5
1688	127.5
1689	2.5
1690	13.5
1691	125.5
1692	22.5
1693	65.5
1694	18.5
1695	420.5
1696	2.5
1697	137.5
1698	2.5
1699	108.5
1700	59.5
1701	32.5
1702	75.5
1703	53.5
1704	22.5
1705	7.5
1706	29.5
1707	48.5
1708	4.5
1709	299.5
1710	136.5
1711	18.5
1712	93.5
1713	258.5
1714	35.5
1715	141.5
1716	67.5
1717	37.5
1718	16.5
1719	64.5
1720	3.5
1721	23.5
1722	33.5
1723	308.5
1724	103.5
1725	3.5
1726	35.5
1727	93.5
1728	51.5
1729	52.5
1730	81.5
1731	66.5
1732	36.5
1733	99.5
1734	34.5
1735	27.5
1736	80.5
1737	9.5
1738	28.5
1739	87.5
1740	400.5
1741	17.5
1742	98.5
1743	7.5
1744	47.5
1745	11.5
1746	29.5
1747	41.5
1748	19.5
1749	48.5
1750	119.5
1751	57.5
1752	24.5
1753	87.5
1754	38.5
1755	23.5
1756	29.5
1757	32.5
1758	18.5
1759	105.5
1760	349.5
1761	26.5
1762	12.5
1763	72.5
1764	3.5
1765	414.5
1766	64.5
1767	387.5
1768	118.5
1769	22.5
1770	117.5
1771	26.5
1772	64.5
1773	35.5
1774	20.5
1775	30.5
1776	20.5
1777	11.5
1778	106.5
1779	32.5
1780	15.5
1781	108.5
1782	104.5
1783	47.5
1784	131.5
1785	19.5
1786	3.5
1787	33.5
1788	32.5
1789	29.5
1790	33.5
1791	22.5
1792	29.5
1793	25.5
1794	63.5
1795	285.5
1796	119.5
1797	35.5
1798	9.5
1799	10.5
1800	12.5
1801	143.5
1802	28.5
1803	56.5
1804	50.5
1805	65.5
1806	85.5
1807	42.5
1808	118.5
1809	38.5
1810	72.5
1811	267.5
1812	59.5
1813	14.5
1814	47.5
1815	129.5
1816	85.5
1817	34.5
1818	65.5
1819	20.5
1820	14.5
1821	137.5
1822	25.5
1823	139.5
1824	238.5
1825	14.5
1826	331.5
1827	38.5
1828	75.5
1829	0.5
1830	49.5
1831	112.5
1832	92.5
1833	94.5
1834	59.5
1835	132.5
1836	133.5
1837	28.5
1838	108.5
1839	48.5
1840	21.5
1841	55.5
1842	126.5
1843	34.5
1844	44.5
1845	427.5
1846	104.5
1847	10.5
1848	0.5
1849	0.5
1850	117.5
1851	5.5
1852	131.5
1853	11.5
1854	90.5
1855	135.5
1856	68.5
1857	11.5
1858	63.5
1859	94.5
1860	87.5
1861	88.5
1862	19.5
1863	73.5
1864	66.5
1865	3.5
1866	29.5
1867	81.5
1868	41.5
1869	45.5
1870	195.5
1871	46.5
1872	32.5
1873	37.5
1874	118.5
1875	65.5
1876	20.5
1877	68.5
1878	401.5
1879	23.5
1880	142.5
1881	27.5
1882	11.5
1883	22.5
1884	248.5
1885	34.5
1886	68.5
1887	15.5
1888	115.5
1889	54.5
1890	99.5
1891	128.5
1892	55.5
1893	69.5
1894	56.5
1895	59.5
1896	17.5
1897	18.5
1898	95.5
1899	87.5
1900	65.5
1901	382.5
1902	86.5
1903	24.5
1904	12.5
1905	20.5
1906	134.5
1907	54.5
1908	21.5
1909	312.5
1910	76.5
1911	249.5
1912	123.5
1913	45.5
1914	69.5
1915	33.5
1916	114.5
1917	31.5
1918	22.5
1919	32.5
1920	137.5
1921	7.5
1922	84.5
1923	126.5
1924	61.5
1925	25.5
1926	49.5
1927	122.5
1928	56.5
1929	45.5
1930	22.5
1931	8.5
1932	130.5
1933	0.5
1934	98.5
1935	22.5
1936	18.5
1937	18.5
1938	69.5
1939	12.5
1940	13.5
1941	59.5
1942	0.5
1943	57.5
1944	14.5
1945	55.5
1946	48.5
1947	126.5
1948	60.5
1949	43.5
1950	41.5
1951	80.5
1952	30.5
1953	31.5
1954	18.5
1955	12.5
1956	250.5
1957	2.5
1958	67.5
1959	301.5
1960	14.5
1961	28.5
1962	62.5
1963	47.5
1964	81.5
1965	65.5
1966	75.5
1967	30.5
1968	34.5
1969	40.5
1970	114.5
1971	50.5
1972	264.5
1973	66.5
1974	19.5
1975	19.5
1976	66.5
1977	20.5
1978	70.5
1979	426.5
1980	2.5
1981	20.5
1982	85.5
1983	16.5
1984	84.5
1985	57.5
1986	106.5
1987	31.5
1988	12.5
1989	107.5
1990	13.5
1991	42.5
1992	34.5
1993	47.5
1994	46.5
1995	282.5
1996	326.5
1997	18.5
[truncated: 998,000+ more rows]
