# Supplementary material for: Potential survival benefits from optimized chemotherapy implementation in advanced ovarian cancer: Projections from a microsimulation model
Source: PLoS One. 2019 Sep 20;14(9):e0222828. doi: 10.1371/journal.pone.0222828 (PMC6754166; doi:10.1371/journal.pone.0222828)
Supplement: S17 File — Model output for life expectancy under the “optimized implementaion” strategy assuming that only 90% of eligible patients receive the optimal therapy according to their cytoreductive status. Patients who do not receive the optimal therapy are assumed to receive standard IV chemotherapy. (TXT) [file pone.0222828.s017.txt]

Implementation Strategy:
Optimal 90%
ID	LifeExpectancyInMonths
1	82.5
2	83.5
3	402.5
4	120.5
5	52.5
6	4.5
7	56.5
8	28.5
9	17.5
10	62.5
11	77.5
12	30.5
13	14.5
14	55.5
15	74.5
16	25.5
17	25.5
18	49.5
19	50.5
20	73.5
21	417.5
22	18.5
23	125.5
24	22.5
25	77.5
26	3.5
27	358.5
28	351.5
29	61.5
30	111.5
31	0.5
32	55.5
33	22.5
34	0.5
35	21.5
36	6.5
37	417.5
38	52.5
39	53.5
40	0.5
41	55.5
42	65.5
43	20.5
44	22.5
45	19.5
46	14.5
47	38.5
48	41.5
49	356.5
50	23.5
51	55.5
52	206.5
53	87.5
54	22.5
55	83.5
56	120.5
57	0.5
58	293.5
59	59.5
60	0.5
61	23.5
62	41.5
63	62.5
64	12.5
65	45.5
66	79.5
67	89.5
68	36.5
69	117.5
70	22.5
71	137.5
72	27.5
73	54.5
74	35.5
75	18.5
76	51.5
77	0.5
78	31.5
79	42.5
80	38.5
81	271.5
82	33.5
83	18.5
84	81.5
85	0.5
86	69.5
87	34.5
88	74.5
89	25.5
90	64.5
91	248.5
92	172.5
93	119.5
94	0.5
95	64.5
96	2.5
97	19.5
98	0.5
99	62.5
100	1.5
101	106.5
102	33.5
103	86.5
104	127.5
105	26.5
106	25.5
107	22.5
108	21.5
109	333.5
110	52.5
111	75.5
112	28.5
113	113.5
114	101.5
115	0.5
116	0.5
117	63.5
118	50.5
119	37.5
120	33.5
121	65.5
122	31.5
123	5.5
124	16.5
125	49.5
126	65.5
127	11.5
128	31.5
129	32.5
130	19.5
131	383.5
132	24.5
133	48.5
134	13.5
135	38.5
136	368.5
137	11.5
138	49.5
139	56.5
140	46.5
141	42.5
142	109.5
143	58.5
144	162.5
145	30.5
146	387.5
147	26.5
148	111.5
149	207.5
150	58.5
151	22.5
152	60.5
153	444.5
154	32.5
155	231.5
156	23.5
157	51.5
158	10.5
159	107.5
160	18.5
161	104.5
162	72.5
163	68.5
164	24.5
165	117.5
166	324.5
167	19.5
168	18.5
169	51.5
170	82.5
171	52.5
172	313.5
173	35.5
174	133.5
175	4.5
176	58.5
177	18.5
178	79.5
179	67.5
180	55.5
181	0.5
182	198.5
183	91.5
184	71.5
185	28.5
186	16.5
187	125.5
188	80.5
189	28.5
190	62.5
191	28.5
192	12.5
193	25.5
194	14.5
195	27.5
196	72.5
197	44.5
198	79.5
199	2.5
200	417.5
201	21.5
202	85.5
203	18.5
204	48.5
205	83.5
206	375.5
207	20.5
208	117.5
209	444.5
210	17.5
211	70.5
212	73.5
213	55.5
214	1.5
215	48.5
216	30.5
217	306.5
218	118.5
219	124.5
220	75.5
221	34.5
222	10.5
223	44.5
224	17.5
225	84.5
226	91.5
227	38.5
228	52.5
229	26.5
230	23.5
231	52.5
232	51.5
233	12.5
234	11.5
235	0.5
236	412.5
237	18.5
238	99.5
239	58.5
240	18.5
241	11.5
242	50.5
243	11.5
244	63.5
245	77.5
246	173.5
247	31.5
248	3.5
249	61.5
250	353.5
251	68.5
252	57.5
253	11.5
254	41.5
255	31.5
256	110.5
257	54.5
258	0.5
259	54.5
260	27.5
261	49.5
262	121.5
263	33.5
264	133.5
265	23.5
266	45.5
267	50.5
268	76.5
269	18.5
270	65.5
271	26.5
272	65.5
273	103.5
274	93.5
275	113.5
276	136.5
277	68.5
278	9.5
279	76.5
280	55.5
281	32.5
282	274.5
283	46.5
284	2.5
285	40.5
286	255.5
287	21.5
288	233.5
289	25.5
290	21.5
291	100.5
292	16.5
293	15.5
294	23.5
295	40.5
296	99.5
297	18.5
298	19.5
299	28.5
300	62.5
301	11.5
302	0.5
303	50.5
304	25.5
305	86.5
306	34.5
307	23.5
308	14.5
309	20.5
310	34.5
311	23.5
312	126.5
313	125.5
314	23.5
315	9.5
316	444.5
317	49.5
318	23.5
319	43.5
320	21.5
321	64.5
322	6.5
323	56.5
324	18.5
325	114.5
326	20.5
327	33.5
328	105.5
329	28.5
330	98.5
331	33.5
332	316.5
333	61.5
334	28.5
335	0.5
336	41.5
337	0.5
338	49.5
339	28.5
340	49.5
341	33.5
342	27.5
343	35.5
344	40.5
345	34.5
346	114.5
347	296.5
348	237.5
349	19.5
350	25.5
351	38.5
352	16.5
353	34.5
354	330.5
355	49.5
356	54.5
357	6.5
358	38.5
359	69.5
360	3.5
361	76.5
362	24.5
363	112.5
364	40.5
365	33.5
366	0.5
367	51.5
368	89.5
369	11.5
370	57.5
371	28.5
372	303.5
373	34.5
374	20.5
375	118.5
376	139.5
377	17.5
378	14.5
379	282.5
380	84.5
381	94.5
382	17.5
383	30.5
384	90.5
385	101.5
386	67.5
387	9.5
388	28.5
389	75.5
390	25.5
391	98.5
392	110.5
393	45.5
394	78.5
395	23.5
396	3.5
397	20.5
398	124.5
399	28.5
400	28.5
401	63.5
402	73.5
403	76.5
404	35.5
405	35.5
406	97.5
407	18.5
408	12.5
409	27.5
410	24.5
411	433.5
412	11.5
413	320.5
414	33.5
415	43.5
416	55.5
417	73.5
418	0.5
419	21.5
420	34.5
421	15.5
422	34.5
423	293.5
424	11.5
425	3.5
426	62.5
427	42.5
428	65.5
429	66.5
430	7.5
431	17.5
432	45.5
433	70.5
434	70.5
435	16.5
436	16.5
437	207.5
438	11.5
439	112.5
440	29.5
441	4.5
442	306.5
443	13.5
444	45.5
445	115.5
446	110.5
447	115.5
448	58.5
449	124.5
450	34.5
451	20.5
452	16.5
453	54.5
454	26.5
455	36.5
456	28.5
457	99.5
458	35.5
459	65.5
460	3.5
461	35.5
462	21.5
463	58.5
464	16.5
465	26.5
466	444.5
467	136.5
468	77.5
469	71.5
470	44.5
471	372.5
472	77.5
473	97.5
474	11.5
475	20.5
476	34.5
477	60.5
478	44.5
479	130.5
480	132.5
481	66.5
482	76.5
483	111.5
484	53.5
485	60.5
486	43.5
487	109.5
488	4.5
489	73.5
490	17.5
491	34.5
492	103.5
493	27.5
494	112.5
495	46.5
496	117.5
497	82.5
498	137.5
499	45.5
500	434.5
501	80.5
502	54.5
503	18.5
504	60.5
505	81.5
506	227.5
507	49.5
508	31.5
509	16.5
510	128.5
511	28.5
512	112.5
513	347.5
514	61.5
515	14.5
516	101.5
517	100.5
518	76.5
519	301.5
520	55.5
521	284.5
522	368.5
523	336.5
524	31.5
525	62.5
526	112.5
527	70.5
528	31.5
529	42.5
530	152.5
531	19.5
532	45.5
533	34.5
534	70.5
535	34.5
536	257.5
537	74.5
538	138.5
539	13.5
540	47.5
541	34.5
542	46.5
543	84.5
544	13.5
545	28.5
546	404.5
547	26.5
548	53.5
549	308.5
550	9.5
551	75.5
552	5.5
553	50.5
554	19.5
555	142.5
556	136.5
557	2.5
558	99.5
559	18.5
560	95.5
561	22.5
562	3.5
563	11.5
564	100.5
565	79.5
566	22.5
567	74.5
568	34.5
569	22.5
570	10.5
571	327.5
572	25.5
573	3.5
574	76.5
575	257.5
576	19.5
577	29.5
578	24.5
579	33.5
580	23.5
581	59.5
582	48.5
583	16.5
584	18.5
585	35.5
586	48.5
587	13.5
588	47.5
589	32.5
590	293.5
591	23.5
592	58.5
593	32.5
594	71.5
595	102.5
596	111.5
597	46.5
598	101.5
599	61.5
600	11.5
601	95.5
602	0.5
603	75.5
604	29.5
605	0.5
606	255.5
607	66.5
608	19.5
609	45.5
610	137.5
611	56.5
612	15.5
613	28.5
614	26.5
615	332.5
616	102.5
617	41.5
618	51.5
619	54.5
620	48.5
621	16.5
622	20.5
623	56.5
624	48.5
625	1.5
626	19.5
627	42.5
628	7.5
629	28.5
630	28.5
631	383.5
632	32.5
633	233.5
634	15.5
635	33.5
636	302.5
637	273.5
638	56.5
639	45.5
640	44.5
641	55.5
642	28.5
643	34.5
644	38.5
645	0.5
646	35.5
647	33.5
648	236.5
649	53.5
650	23.5
651	26.5
652	29.5
653	68.5
654	124.5
655	43.5
656	47.5
657	1.5
658	46.5
659	69.5
660	7.5
661	395.5
662	122.5
663	15.5
664	20.5
665	23.5
666	28.5
667	24.5
668	315.5
669	54.5
670	11.5
671	114.5
672	29.5
673	104.5
674	90.5
675	73.5
676	45.5
677	70.5
678	33.5
679	44.5
680	17.5
681	81.5
682	31.5
683	198.5
684	31.5
685	296.5
686	41.5
687	87.5
688	96.5
689	56.5
690	82.5
691	360.5
692	95.5
693	8.5
694	65.5
695	125.5
696	361.5
697	401.5
698	315.5
699	124.5
700	38.5
701	339.5
702	32.5
703	71.5
704	188.5
705	60.5
706	107.5
707	11.5
708	171.5
709	62.5
710	12.5
711	80.5
712	28.5
713	18.5
714	0.5
715	37.5
716	59.5
717	33.5
718	17.5
719	82.5
720	51.5
721	40.5
722	0.5
723	76.5
724	143.5
725	61.5
726	120.5
727	86.5
728	25.5
729	42.5
730	22.5
731	35.5
732	70.5
733	21.5
734	45.5
735	62.5
736	1.5
737	32.5
738	27.5
739	16.5
740	48.5
741	114.5
742	15.5
743	62.5
744	77.5
745	18.5
746	61.5
747	82.5
748	53.5
749	15.5
750	45.5
751	411.5
752	1.5
753	0.5
754	31.5
755	150.5
756	44.5
757	31.5
758	107.5
759	77.5
760	40.5
761	62.5
762	24.5
763	143.5
764	321.5
765	52.5
766	44.5
767	15.5
768	20.5
769	31.5
770	72.5
771	78.5
772	60.5
773	56.5
774	119.5
775	93.5
776	55.5
777	10.5
778	121.5
779	17.5
780	61.5
781	49.5
782	118.5
783	15.5
784	34.5
785	28.5
786	32.5
787	28.5
788	119.5
789	197.5
790	7.5
791	98.5
792	83.5
793	16.5
794	25.5
795	40.5
796	28.5
797	130.5
798	350.5
799	31.5
800	136.5
801	27.5
802	52.5
803	61.5
804	14.5
805	121.5
806	43.5
807	297.5
808	40.5
809	82.5
810	64.5
811	78.5
812	258.5
813	19.5
814	26.5
815	30.5
816	23.5
817	82.5
818	28.5
819	407.5
820	107.5
821	108.5
822	64.5
823	56.5
824	22.5
825	7.5
826	65.5
827	64.5
828	18.5
829	67.5
830	289.5
831	11.5
832	363.5
833	4.5
834	198.5
835	46.5
836	57.5
837	56.5
838	62.5
839	120.5
840	17.5
841	22.5
842	52.5
843	93.5
844	62.5
845	59.5
846	9.5
847	30.5
848	25.5
849	73.5
850	61.5
851	102.5
852	14.5
853	81.5
854	46.5
855	358.5
856	162.5
857	23.5
858	80.5
859	21.5
860	19.5
861	63.5
862	73.5
863	0.5
864	29.5
865	29.5
866	65.5
867	25.5
868	90.5
869	386.5
870	3.5
871	46.5
872	76.5
873	176.5
874	30.5
875	115.5
876	22.5
877	15.5
878	1.5
879	55.5
880	47.5
881	18.5
882	344.5
883	32.5
884	286.5
885	21.5
886	27.5
887	124.5
888	57.5
889	85.5
890	3.5
891	38.5
892	38.5
893	15.5
894	43.5
895	54.5
896	51.5
897	142.5
898	82.5
899	0.5
900	3.5
901	34.5
902	16.5
903	40.5
904	52.5
905	93.5
906	113.5
907	0.5
908	430.5
909	7.5
910	18.5
911	45.5
912	101.5
913	50.5
914	44.5
915	46.5
916	104.5
917	351.5
918	77.5
919	70.5
920	0.5
921	68.5
922	12.5
923	74.5
924	52.5
925	32.5
926	38.5
927	181.5
928	74.5
929	394.5
930	289.5
931	43.5
932	52.5
933	21.5
934	75.5
935	0.5
936	47.5
937	28.5
938	102.5
939	389.5
940	71.5
941	234.5
942	28.5
943	126.5
944	42.5
945	294.5
946	23.5
947	38.5
948	66.5
949	206.5
950	32.5
951	57.5
952	136.5
953	326.5
954	37.5
955	53.5
956	73.5
957	20.5
958	9.5
959	0.5
960	32.5
961	48.5
962	19.5
963	50.5
964	441.5
965	22.5
966	104.5
967	134.5
968	241.5
969	15.5
970	53.5
971	80.5
972	22.5
973	30.5
974	3.5
975	24.5
976	22.5
977	33.5
978	4.5
979	109.5
980	41.5
981	24.5
982	25.5
983	35.5
984	20.5
985	5.5
986	75.5
987	2.5
988	2.5
989	27.5
990	52.5
991	77.5
992	34.5
993	25.5
994	14.5
995	4.5
996	28.5
997	40.5
998	0.5
999	36.5
1000	268.5
1001	7.5
1002	96.5
1003	42.5
1004	317.5
1005	28.5
1006	35.5
1007	34.5
1008	39.5
1009	141.5
1010	293.5
1011	94.5
1012	23.5
1013	129.5
1014	40.5
1015	44.5
1016	18.5
1017	105.5
1018	29.5
1019	73.5
1020	28.5
1021	104.5
1022	17.5
1023	28.5
1024	33.5
1025	285.5
1026	30.5
1027	111.5
1028	244.5
1029	381.5
1030	31.5
1031	101.5
1032	10.5
1033	74.5
1034	13.5
1035	32.5
1036	197.5
1037	23.5
1038	43.5
1039	102.5
1040	384.5
1041	78.5
1042	26.5
1043	1.5
1044	205.5
1045	46.5
1046	125.5
1047	18.5
1048	17.5
1049	16.5
1050	17.5
1051	23.5
1052	1.5
1053	18.5
1054	21.5
1055	6.5
1056	320.5
1057	134.5
1058	35.5
1059	126.5
1060	32.5
1061	124.5
1062	0.5
1063	0.5
1064	28.5
1065	47.5
1066	57.5
1067	57.5
1068	46.5
1069	54.5
1070	222.5
1071	103.5
1072	34.5
1073	112.5
1074	1.5
1075	13.5
1076	18.5
1077	63.5
1078	44.5
1079	52.5
1080	58.5
1081	5.5
1082	41.5
1083	20.5
1084	33.5
1085	93.5
1086	103.5
1087	8.5
1088	357.5
1089	36.5
1090	119.5
1091	59.5
1092	321.5
1093	97.5
1094	31.5
1095	43.5
1096	52.5
1097	15.5
1098	59.5
1099	97.5
1100	43.5
1101	35.5
1102	29.5
1103	47.5
1104	30.5
1105	83.5
1106	54.5
1107	101.5
1108	244.5
1109	120.5
1110	73.5
1111	179.5
1112	317.5
1113	51.5
1114	51.5
1115	322.5
1116	30.5
1117	29.5
1118	61.5
1119	22.5
1120	53.5
1121	21.5
1122	97.5
1123	7.5
1124	49.5
1125	21.5
1126	40.5
1127	43.5
1128	75.5
1129	100.5
1130	38.5
1131	23.5
1132	41.5
1133	74.5
1134	69.5
1135	48.5
1136	12.5
1137	88.5
1138	63.5
1139	20.5
1140	33.5
1141	54.5
1142	130.5
1143	31.5
1144	17.5
1145	65.5
1146	109.5
1147	100.5
1148	63.5
1149	413.5
1150	58.5
1151	126.5
1152	3.5
1153	55.5
1154	15.5
1155	33.5
1156	130.5
1157	41.5
1158	17.5
1159	54.5
1160	375.5
1161	1.5
1162	0.5
1163	58.5
1164	20.5
1165	23.5
1166	38.5
1167	105.5
1168	77.5
1169	17.5
1170	18.5
1171	26.5
1172	11.5
1173	66.5
1174	21.5
1175	84.5
1176	87.5
1177	13.5
1178	53.5
1179	50.5
1180	22.5
1181	18.5
1182	43.5
1183	82.5
1184	50.5
1185	391.5
1186	45.5
1187	109.5
1188	45.5
1189	64.5
1190	2.5
1191	19.5
1192	45.5
1193	66.5
1194	25.5
1195	31.5
1196	14.5
1197	28.5
1198	66.5
1199	14.5
1200	33.5
1201	140.5
1202	87.5
1203	316.5
1204	235.5
1205	294.5
1206	101.5
1207	41.5
1208	120.5
1209	22.5
1210	22.5
1211	43.5
1212	29.5
1213	28.5
1214	106.5
1215	49.5
1216	82.5
1217	71.5
1218	38.5
1219	14.5
1220	86.5
1221	64.5
1222	65.5
1223	45.5
1224	18.5
1225	28.5
1226	330.5
1227	56.5
1228	20.5
1229	13.5
1230	2.5
1231	15.5
1232	106.5
1233	24.5
1234	142.5
1235	9.5
1236	128.5
1237	64.5
1238	0.5
1239	124.5
1240	86.5
1241	51.5
1242	93.5
1243	27.5
1244	35.5
1245	41.5
1246	52.5
1247	25.5
1248	108.5
1249	30.5
1250	30.5
1251	124.5
1252	35.5
1253	115.5
1254	41.5
1255	67.5
1256	361.5
1257	89.5
1258	14.5
1259	41.5
1260	32.5
1261	42.5
1262	37.5
1263	42.5
1264	0.5
1265	157.5
1266	326.5
1267	54.5
1268	99.5
1269	26.5
1270	28.5
1271	5.5
1272	27.5
1273	302.5
1274	36.5
1275	16.5
1276	14.5
1277	17.5
1278	46.5
1279	28.5
1280	48.5
1281	127.5
1282	108.5
1283	70.5
1284	112.5
1285	27.5
1286	31.5
1287	287.5
1288	17.5
1289	11.5
1290	14.5
1291	288.5
1292	53.5
1293	15.5
1294	37.5
1295	34.5
1296	405.5
1297	72.5
1298	23.5
1299	355.5
1300	35.5
1301	28.5
1302	18.5
1303	34.5
1304	100.5
1305	54.5
1306	76.5
1307	94.5
1308	57.5
1309	11.5
1310	0.5
1311	0.5
1312	24.5
1313	35.5
1314	31.5
1315	19.5
1316	383.5
1317	10.5
1318	15.5
1319	18.5
1320	84.5
1321	72.5
1322	25.5
1323	12.5
1324	351.5
1325	313.5
1326	46.5
1327	95.5
1328	32.5
1329	19.5
1330	31.5
1331	122.5
1332	80.5
1333	17.5
1334	24.5
1335	13.5
1336	266.5
1337	21.5
1338	428.5
1339	52.5
1340	34.5
1341	0.5
1342	16.5
1343	52.5
1344	8.5
1345	12.5
1346	59.5
1347	41.5
1348	25.5
1349	41.5
1350	56.5
1351	58.5
1352	114.5
1353	40.5
1354	84.5
1355	33.5
1356	80.5
1357	59.5
1358	27.5
1359	18.5
1360	124.5
1361	36.5
1362	104.5
1363	68.5
1364	47.5
1365	11.5
1366	25.5
1367	27.5
1368	55.5
1369	0.5
1370	93.5
1371	113.5
1372	1.5
1373	45.5
1374	22.5
1375	53.5
1376	121.5
1377	108.5
1378	387.5
1379	53.5
1380	45.5
1381	74.5
1382	109.5
1383	41.5
1384	293.5
1385	264.5
1386	149.5
1387	42.5
1388	307.5
1389	20.5
1390	55.5
1391	79.5
1392	52.5
1393	107.5
1394	100.5
1395	13.5
1396	55.5
1397	68.5
1398	0.5
1399	24.5
1400	13.5
1401	46.5
1402	31.5
1403	62.5
1404	6.5
1405	9.5
1406	257.5
1407	373.5
1408	17.5
1409	65.5
1410	64.5
1411	277.5
1412	6.5
1413	12.5
1414	210.5
1415	21.5
1416	54.5
1417	35.5
1418	22.5
1419	22.5
1420	351.5
1421	38.5
1422	16.5
1423	54.5
1424	27.5
1425	32.5
1426	17.5
1427	0.5
1428	69.5
1429	70.5
1430	98.5
1431	230.5
1432	61.5
1433	0.5
1434	64.5
1435	43.5
1436	29.5
1437	72.5
1438	151.5
1439	13.5
1440	46.5
1441	19.5
1442	111.5
1443	0.5
1444	275.5
1445	201.5
1446	46.5
1447	59.5
1448	0.5
1449	40.5
1450	365.5
1451	14.5
1452	45.5
1453	3.5
1454	66.5
1455	228.5
1456	21.5
1457	27.5
1458	359.5
1459	52.5
1460	32.5
1461	127.5
1462	48.5
1463	21.5
1464	13.5
1465	360.5
1466	45.5
1467	8.5
1468	52.5
1469	86.5
1470	41.5
1471	12.5
1472	43.5
1473	71.5
1474	47.5
1475	41.5
1476	110.5
1477	34.5
1478	69.5
1479	57.5
1480	80.5
1481	15.5
1482	18.5
1483	14.5
1484	89.5
1485	49.5
1486	40.5
1487	33.5
1488	9.5
1489	110.5
1490	120.5
1491	31.5
1492	41.5
1493	336.5
1494	31.5
1495	38.5
1496	73.5
1497	84.5
1498	34.5
1499	51.5
1500	130.5
1501	64.5
1502	322.5
1503	33.5
1504	18.5
1505	40.5
1506	23.5
1507	36.5
1508	21.5
1509	22.5
1510	75.5
1511	88.5
1512	54.5
1513	22.5
1514	74.5
1515	73.5
1516	17.5
1517	34.5
1518	311.5
1519	20.5
1520	95.5
1521	45.5
1522	103.5
1523	100.5
1524	17.5
1525	62.5
1526	335.5
1527	89.5
1528	89.5
1529	59.5
1530	97.5
1531	118.5
1532	14.5
1533	0.5
1534	23.5
1535	32.5
1536	56.5
1537	132.5
1538	3.5
1539	58.5
1540	20.5
1541	347.5
1542	39.5
1543	13.5
1544	78.5
1545	0.5
1546	19.5
1547	31.5
1548	44.5
1549	0.5
1550	134.5
1551	2.5
1552	19.5
1553	71.5
1554	42.5
1555	118.5
1556	20.5
1557	0.5
1558	92.5
1559	110.5
1560	3.5
1561	69.5
1562	34.5
1563	46.5
1564	90.5
1565	30.5
1566	94.5
1567	51.5
1568	34.5
1569	88.5
1570	74.5
1571	17.5
1572	6.5
1573	26.5
1574	5.5
1575	28.5
1576	388.5
1577	22.5
1578	16.5
1579	30.5
1580	27.5
1581	73.5
1582	19.5
1583	107.5
1584	108.5
1585	12.5
1586	103.5
1587	52.5
1588	42.5
1589	62.5
1590	28.5
1591	69.5
1592	72.5
1593	48.5
1594	0.5
1595	0.5
1596	25.5
1597	11.5
1598	77.5
1599	94.5
1600	130.5
1601	47.5
1602	104.5
1603	74.5
1604	23.5
1605	21.5
1606	71.5
1607	354.5
1608	15.5
1609	35.5
1610	98.5
1611	24.5
1612	26.5
1613	355.5
1614	36.5
1615	27.5
1616	43.5
1617	45.5
1618	444.5
1619	7.5
1620	23.5
1621	63.5
1622	24.5
1623	0.5
1624	34.5
1625	73.5
1626	90.5
1627	41.5
1628	13.5
1629	110.5
1630	13.5
1631	25.5
1632	196.5
1633	395.5
1634	72.5
1635	30.5
1636	277.5
1637	68.5
1638	30.5
1639	13.5
1640	33.5
1641	65.5
1642	22.5
1643	69.5
1644	139.5
1645	283.5
1646	23.5
1647	8.5
1648	55.5
1649	48.5
1650	26.5
1651	23.5
1652	282.5
1653	10.5
1654	64.5
1655	136.5
1656	133.5
1657	66.5
1658	28.5
1659	94.5
1660	61.5
1661	17.5
1662	0.5
1663	43.5
1664	22.5
1665	83.5
1666	0.5
1667	38.5
1668	121.5
1669	9.5
1670	50.5
1671	25.5
1672	34.5
1673	12.5
1674	91.5
1675	5.5
1676	45.5
1677	5.5
1678	54.5
1679	11.5
1680	27.5
1681	43.5
1682	127.5
1683	2.5
1684	13.5
1685	125.5
1686	22.5
1687	65.5
1688	18.5
1689	420.5
1690	2.5
1691	137.5
1692	2.5
1693	108.5
1694	34.5
1695	52.5
1696	1.5
1697	3.5
1698	53.5
1699	67.5
1700	291.5
1701	26.5
1702	215.5
1703	23.5
1704	18.5
1705	93.5
1706	258.5
1707	35.5
1708	347.5
1709	3.5
1710	23.5
1711	33.5
1712	308.5
1713	103.5
1714	3.5
1715	35.5
1716	93.5
1717	51.5
1718	52.5
1719	81.5
1720	66.5
1721	36.5
1722	99.5
1723	34.5
1724	27.5
1725	80.5
1726	9.5
1727	28.5
1728	87.5
1729	400.5
1730	17.5
1731	98.5
1732	7.5
1733	47.5
1734	11.5
1735	29.5
1736	41.5
1737	19.5
1738	48.5
1739	119.5
1740	57.5
1741	24.5
1742	87.5
1743	38.5
1744	23.5
1745	29.5
1746	32.5
1747	18.5
1748	36.5
1749	63.5
1750	10.5
1751	31.5
1752	40.5
1753	444.5
1754	30.5
1755	0.5
1756	60.5
1757	19.5
1758	34.5
1759	72.5
1760	47.5
1761	68.5
1762	64.5
1763	387.5
1764	118.5
1765	22.5
1766	117.5
1767	26.5
1768	64.5
1769	35.5
1770	20.5
1771	30.5
1772	20.5
1773	11.5
1774	106.5
1775	32.5
1776	15.5
1777	108.5
1778	104.5
1779	47.5
1780	131.5
1781	19.5
1782	3.5
1783	33.5
1784	32.5
1785	29.5
1786	33.5
1787	22.5
1788	29.5
1789	25.5
1790	63.5
1791	285.5
1792	119.5
1793	49.5
1794	10.5
1795	12.5
1796	143.5
1797	35.5
1798	5.5
1799	258.5
1800	42.5
1801	118.5
1802	38.5
1803	72.5
1804	267.5
1805	59.5
1806	14.5
1807	12.5
1808	78.5
1809	32.5
1810	45.5
1811	85.5
1812	34.5
1813	65.5
1814	20.5
1815	14.5
1816	137.5
1817	25.5
1818	139.5
1819	238.5
1820	14.5
1821	331.5
1822	38.5
1823	75.5
1824	0.5
1825	49.5
1826	112.5
1827	92.5
1828	94.5
1829	59.5
1830	132.5
1831	133.5
1832	28.5
1833	108.5
1834	48.5
1835	21.5
1836	55.5
1837	126.5
1838	34.5
1839	44.5
1840	427.5
1841	104.5
1842	10.5
1843	0.5
1844	0.5
1845	117.5
1846	5.5
1847	131.5
1848	11.5
1849	90.5
1850	135.5
1851	14.5
1852	54.5
1853	41.5
1854	28.5
1855	94.5
1856	87.5
1857	88.5
1858	19.5
1859	73.5
1860	66.5
1861	3.5
1862	29.5
1863	81.5
1864	41.5
1865	45.5
1866	195.5
1867	46.5
1868	32.5
1869	37.5
1870	118.5
1871	65.5
1872	20.5
1873	68.5
1874	401.5
1875	23.5
1876	142.5
1877	27.5
1878	11.5
1879	22.5
1880	248.5
1881	86.5
1882	48.5
1883	71.5
1884	29.5
1885	54.5
1886	99.5
1887	128.5
1888	55.5
1889	69.5
1890	56.5
1891	59.5
1892	17.5
1893	18.5
1894	95.5
1895	87.5
1896	65.5
1897	382.5
1898	86.5
1899	24.5
1900	12.5
1901	20.5
1902	134.5
1903	54.5
1904	21.5
1905	312.5
1906	10.5
1907	13.5
1908	47.5
1909	76.5
1910	88.5
1911	17.5
1912	28.5
1913	60.5
1914	79.5
1915	121.5
1916	33.5
1917	114.5
1918	31.5
1919	22.5
1920	248.5
1921	169.5
1922	395.5
1923	8.5
1924	130.5
1925	0.5
1926	98.5
1927	22.5
1928	18.5
1929	18.5
1930	69.5
1931	12.5
1932	13.5
1933	59.5
1934	0.5
1935	57.5
1936	14.5
1937	55.5
1938	48.5
1939	126.5
1940	60.5
1941	43.5
1942	41.5
1943	80.5
1944	30.5
1945	31.5
1946	24.5
1947	261.5
1948	2.5
1949	67.5
1950	301.5
1951	14.5
1952	28.5
1953	62.5
1954	47.5
1955	81.5
1956	65.5
1957	75.5
1958	30.5
1959	34.5
1960	40.5
1961	68.5
1962	28.5
1963	27.5
1964	3.5
1965	7.5
1966	14.5
1967	260.5
1968	66.5
1969	19.5
1970	19.5
1971	66.5
1972	20.5
1973	70.5
1974	426.5
1975	2.5
1976	20.5
1977	85.5
1978	16.5
1979	84.5
1980	57.5
1981	106.5
1982	31.5
1983	12.5
1984	107.5
1985	13.5
1986	42.5
1987	34.5
1988	47.5
1989	46.5
1990	282.5
1991	326.5
1992	18.5
1993	54.5
1994	60.5
1995	36.5
1996	26.5
1997	35.5
[truncated: 998,000+ more rows]
