# Supplementary material for: Potential survival benefits from optimized chemotherapy implementation in advanced ovarian cancer: Projections from a microsimulation model
Source: PLoS One. 2019 Sep 20;14(9):e0222828. doi: 10.1371/journal.pone.0222828 (PMC6754166; doi:10.1371/journal.pone.0222828)
Supplement: S18 File — Life expectancy output for strategy in which all primary cytoreductive sugery patients who are suboptimally cytoreduced receive bevacizumab+IV chemotherapy. All other patients receive chemotherapy according to “current practice”. (TXT) [file pone.0222828.s018.txt]

Implementation Strategy:
Optimal Bevacizumab
ID	LifeExpectancyInMonths
1	14.5
2	28.5
3	10.5
4	4.5
5	8.5
6	83.5
7	402.5
8	120.5
9	26.5
10	22.5
11	50.5
12	60.5
13	205.5
14	34.5
15	10.5
16	74.5
17	25.5
18	25.5
19	49.5
20	50.5
21	73.5
22	107.5
23	90.5
24	17.5
25	28.5
26	14.5
27	22.5
28	61.5
29	1.5
30	30.5
31	4.5
32	409.5
33	143.5
34	48.5
35	17.5
36	37.5
37	42.5
38	18.5
39	51.5
40	33.5
41	14.5
42	11.5
43	95.5
44	74.5
45	111.5
46	0.5
47	55.5
48	22.5
49	0.5
50	21.5
51	6.5
52	417.5
53	52.5
54	53.5
55	0.5
56	26.5
57	124.5
58	63.5
59	34.5
60	60.5
61	30.5
62	74.5
63	19.5
64	66.5
65	130.5
66	23.5
67	55.5
68	206.5
69	87.5
70	22.5
71	83.5
72	34.5
73	41.5
74	332.5
75	59.5
76	0.5
77	23.5
78	40.5
79	3.5
80	55.5
81	67.5
82	4.5
83	110.5
84	60.5
85	20.5
86	117.5
87	22.5
88	137.5
89	27.5
90	54.5
91	10.5
92	25.5
93	53.5
94	9.5
95	0.5
96	31.5
97	42.5
98	38.5
99	271.5
100	33.5
101	18.5
102	27.5
103	40.5
104	83.5
105	10.5
106	19.5
107	74.5
108	22.5
109	111.5
110	81.5
111	4.5
112	7.5
113	97.5
114	42.5
115	15.5
116	121.5
117	61.5
118	18.5
119	26.5
120	4.5
121	11.5
122	31.5
123	3.5
124	21.5
125	70.5
126	239.5
127	119.5
128	17.5
129	32.5
130	58.5
131	322.5
132	52.5
133	75.5
134	28.5
135	85.5
136	60.5
137	66.5
138	0.5
139	21.5
140	90.5
141	37.5
142	104.5
143	31.5
144	5.5
145	69.5
146	13.5
147	79.5
148	51.5
149	70.5
150	108.5
151	48.5
152	26.5
153	8.5
154	27.5
155	73.5
156	80.5
157	14.5
158	46.5
159	67.5
160	22.5
161	1.5
162	47.5
163	13.5
164	99.5
165	57.5
166	34.5
167	43.5
168	20.5
169	41.5
170	18.5
171	81.5
172	109.5
173	58.5
174	14.5
175	345.5
176	19.5
177	83.5
178	109.5
179	26.5
180	34.5
181	72.5
182	18.5
183	184.5
184	58.5
185	22.5
186	60.5
187	444.5
188	32.5
189	231.5
190	26.5
191	48.5
192	10.5
193	63.5
194	84.5
195	58.5
196	25.5
197	66.5
198	68.5
199	24.5
200	117.5
201	87.5
202	273.5
203	19.5
204	116.5
205	92.5
206	2.5
207	71.5
208	31.5
209	34.5
210	20.5
211	42.5
212	44.5
213	35.5
214	133.5
215	4.5
216	58.5
217	18.5
218	409.5
219	18.5
220	79.5
221	71.5
222	28.5
223	16.5
224	125.5
225	80.5
226	28.5
227	10.5
228	32.5
229	9.5
230	28.5
231	12.5
232	25.5
233	14.5
234	27.5
235	72.5
236	67.5
237	16.5
238	264.5
239	25.5
240	206.5
241	59.5
242	24.5
243	18.5
244	2.5
245	112.5
246	135.5
247	25.5
248	46.5
249	13.5
250	19.5
251	112.5
252	16.5
253	7.5
254	49.5
255	3.5
256	32.5
257	30.5
258	31.5
259	120.5
260	68.5
261	84.5
262	91.5
263	3.5
264	27.5
265	43.5
266	17.5
267	73.5
268	45.5
269	62.5
270	30.5
271	62.5
272	44.5
273	18.5
274	30.5
275	110.5
276	103.5
277	25.5
278	124.5
279	53.5
280	70.5
281	44.5
282	17.5
283	84.5
284	91.5
285	38.5
286	51.5
287	30.5
288	23.5
289	30.5
290	74.5
291	26.5
292	0.5
293	412.5
294	18.5
295	99.5
296	58.5
297	18.5
298	11.5
299	50.5
300	11.5
301	314.5
302	1.5
303	44.5
304	13.5
305	43.5
306	125.5
307	25.5
308	131.5
309	19.5
310	30.5
311	68.5
312	57.5
313	11.5
314	29.5
315	18.5
316	42.5
317	65.5
318	76.5
319	0.5
320	54.5
321	27.5
322	52.5
323	313.5
324	40.5
325	28.5
326	35.5
327	76.5
328	18.5
329	65.5
330	26.5
331	65.5
332	103.5
333	93.5
334	113.5
335	115.5
336	95.5
337	20.5
338	56.5
339	222.5
340	153.5
341	51.5
342	46.5
343	14.5
344	81.5
345	138.5
346	21.5
347	233.5
348	300.5
349	89.5
350	15.5
351	100.5
352	13.5
353	34.5
354	11.5
355	25.5
356	26.5
357	9.5
358	109.5
359	14.5
360	20.5
361	34.5
362	23.5
363	49.5
364	46.5
365	130.5
366	13.5
367	23.5
368	9.5
369	444.5
370	49.5
371	23.5
372	67.5
373	64.5
374	6.5
375	56.5
376	310.5
377	28.5
378	98.5
379	33.5
380	316.5
381	61.5
382	28.5
383	0.5
384	41.5
385	0.5
386	22.5
387	56.5
388	118.5
389	35.5
390	40.5
391	34.5
392	114.5
393	28.5
394	76.5
395	0.5
396	17.5
397	252.5
398	36.5
399	1.5
400	62.5
401	22.5
402	3.5
403	19.5
404	25.5
405	38.5
406	16.5
407	34.5
408	21.5
409	42.5
410	12.5
411	18.5
412	444.5
413	100.5
414	28.5
415	105.5
416	9.5
417	28.5
418	0.5
419	56.5
420	126.5
421	13.5
422	56.5
423	151.5
424	106.5
425	0.5
426	32.5
427	103.5
428	91.5
429	52.5
430	105.5
431	17.5
432	14.5
433	282.5
434	84.5
435	94.5
436	17.5
437	30.5
438	90.5
439	101.5
440	67.5
441	9.5
442	28.5
443	32.5
444	38.5
445	25.5
446	112.5
447	95.5
448	45.5
449	78.5
450	399.5
451	49.5
452	38.5
453	204.5
454	27.5
455	38.5
456	33.5
457	65.5
458	22.5
459	444.5
460	104.5
461	53.5
462	26.5
463	44.5
464	46.5
465	67.5
466	57.5
467	34.5
468	351.5
469	11.5
470	3.5
471	62.5
472	42.5
473	84.5
474	47.5
475	7.5
476	17.5
477	45.5
478	20.5
479	108.5
480	17.5
481	236.5
482	11.5
483	67.5
484	0.5
485	42.5
486	26.5
487	4.5
488	306.5
489	13.5
490	45.5
491	103.5
492	92.5
493	23.5
494	115.5
495	46.5
496	84.5
497	0.5
498	8.5
499	33.5
500	34.5
501	70.5
502	44.5
503	49.5
504	133.5
505	227.5
506	83.5
507	16.5
508	128.5
509	28.5
510	97.5
511	24.5
512	77.5
513	0.5
514	20.5
515	233.5
516	47.5
517	14.5
518	51.5
519	58.5
520	242.5
521	81.5
522	56.5
523	79.5
524	55.5
525	68.5
526	75.5
527	131.5
528	368.5
529	336.5
530	31.5
531	70.5
532	102.5
533	71.5
534	78.5
535	152.5
536	70.5
537	34.5
538	70.5
539	34.5
540	257.5
541	74.5
542	51.5
543	55.5
544	20.5
545	13.5
546	47.5
547	34.5
548	41.5
549	363.5
550	411.5
551	78.5
552	131.5
553	41.5
554	5.5
555	37.5
556	36.5
557	139.5
558	136.5
559	2.5
560	12.5
561	22.5
562	259.5
563	25.5
564	32.5
565	40.5
566	60.5
567	79.5
568	34.5
569	22.5
570	10.5
571	63.5
572	14.5
573	60.5
574	21.5
575	119.5
576	25.5
577	22.5
578	3.5
579	16.5
580	55.5
581	35.5
582	134.5
583	100.5
584	29.5
585	24.5
586	33.5
587	23.5
588	59.5
589	48.5
590	241.5
591	50.5
592	326.5
593	85.5
594	97.5
595	88.5
596	45.5
597	46.5
598	101.5
599	61.5
600	11.5
601	95.5
602	0.5
603	73.5
604	52.5
605	109.5
606	52.5
607	25.5
608	25.5
609	74.5
610	50.5
611	67.5
612	19.5
613	72.5
614	61.5
615	28.5
616	26.5
617	332.5
618	102.5
619	41.5
620	51.5
621	54.5
622	48.5
623	16.5
624	82.5
625	51.5
626	47.5
627	15.5
628	7.5
629	28.5
630	28.5
631	383.5
632	57.5
633	43.5
634	24.5
635	4.5
636	21.5
637	116.5
638	33.5
639	302.5
640	273.5
641	56.5
642	95.5
643	55.5
644	28.5
645	34.5
646	38.5
647	0.5
648	35.5
649	33.5
650	44.5
651	187.5
652	53.5
653	23.5
654	26.5
655	101.5
656	17.5
657	47.5
658	29.5
659	61.5
660	47.5
661	1.5
662	46.5
663	41.5
664	15.5
665	28.5
666	29.5
667	52.5
668	33.5
669	94.5
670	40.5
671	35.5
672	66.5
673	122.5
674	15.5
675	20.5
676	23.5
677	28.5
678	24.5
679	24.5
680	33.5
681	48.5
682	95.5
683	53.5
684	53.5
685	35.5
686	134.5
687	46.5
688	88.5
689	90.5
690	73.5
691	11.5
692	105.5
693	33.5
694	44.5
695	11.5
696	58.5
697	24.5
698	8.5
699	18.5
700	98.5
701	42.5
702	0.5
703	29.5
704	12.5
705	67.5
706	93.5
707	302.5
708	96.5
709	27.5
710	109.5
711	16.5
712	116.5
713	84.5
714	30.5
715	0.5
716	117.5
717	69.5
718	13.5
719	81.5
720	43.5
721	18.5
722	41.5
723	34.5
724	0.5
725	98.5
726	444.5
727	420.5
728	94.5
729	13.5
730	6.5
731	49.5
732	388.5
733	17.5
734	0.5
735	21.5
736	56.5
737	36.5
738	75.5
739	21.5
740	28.5
741	42.5
742	75.5
743	22.5
744	45.5
745	171.5
746	62.5
747	12.5
748	80.5
749	70.5
750	21.5
751	59.5
752	33.5
753	17.5
754	68.5
755	55.5
756	48.5
757	0.5
758	0.5
759	76.5
760	143.5
761	61.5
762	120.5
763	67.5
764	38.5
765	1.5
766	19.5
767	43.5
768	111.5
769	89.5
770	20.5
771	17.5
772	2.5
773	346.5
774	42.5
775	89.5
776	48.5
777	9.5
778	47.5
779	53.5
780	16.5
781	32.5
782	28.5
783	64.5
784	22.5
785	309.5
786	31.5
787	122.5
788	11.5
789	54.5
790	94.5
791	17.5
792	5.5
793	85.5
794	40.5
795	17.5
796	104.5
797	42.5
798	13.5
799	32.5
800	99.5
801	69.5
802	129.5
803	33.5
804	53.5
805	3.5
806	19.5
807	15.5
808	20.5
809	30.5
810	73.5
811	29.5
812	316.5
813	69.5
814	55.5
815	51.5
816	51.5
817	69.5
818	32.5
819	216.5
820	58.5
821	52.5
822	60.5
823	81.5
824	0.5
825	240.5
826	121.5
827	0.5
828	16.5
829	25.5
830	32.5
831	109.5
832	57.5
833	64.5
834	113.5
835	0.5
836	4.5
837	91.5
838	55.5
839	31.5
840	36.5
841	34.5
842	57.5
843	7.5
844	14.5
845	49.5
846	45.5
847	15.5
848	84.5
849	44.5
850	35.5
851	51.5
852	1.5
853	381.5
854	50.5
855	95.5
856	50.5
857	15.5
858	15.5
859	64.5
860	2.5
861	35.5
862	23.5
863	29.5
864	20.5
865	52.5
866	23.5
867	86.5
868	23.5
869	56.5
870	91.5
871	18.5
872	26.5
873	0.5
874	33.5
875	11.5
876	60.5
877	15.5
878	67.5
879	25.5
880	64.5
881	72.5
882	31.5
883	68.5
884	0.5
885	49.5
886	22.5
887	7.5
888	59.5
889	71.5
890	18.5
891	67.5
892	30.5
893	62.5
894	67.5
895	31.5
896	77.5
897	11.5
898	37.5
899	23.5
900	131.5
901	30.5
902	77.5
903	29.5
904	8.5
905	19.5
906	31.5
907	53.5
908	15.5
909	31.5
910	25.5
911	25.5
912	3.5
913	13.5
914	53.5
915	56.5
916	62.5
917	93.5
918	44.5
919	80.5
920	93.5
921	23.5
922	96.5
923	9.5
924	30.5
925	25.5
926	36.5
927	40.5
928	10.5
929	38.5
930	25.5
931	67.5
932	444.5
933	71.5
934	25.5
935	185.5
936	46.5
937	113.5
938	36.5
939	42.5
940	134.5
941	29.5
942	87.5
943	44.5
944	344.5
945	127.5
946	41.5
947	108.5
948	24.5
949	25.5
950	115.5
951	22.5
952	37.5
953	420.5
954	75.5
955	28.5
956	218.5
957	30.5
958	21.5
959	96.5
960	77.5
961	2.5
962	33.5
963	83.5
964	86.5
965	15.5
966	43.5
967	54.5
968	51.5
969	31.5
970	106.5
971	82.5
972	0.5
973	3.5
974	34.5
975	16.5
976	40.5
977	52.5
978	93.5
979	113.5
980	0.5
981	38.5
982	34.5
983	0.5
984	98.5
985	57.5
986	33.5
987	70.5
988	35.5
989	9.5
990	50.5
991	31.5
992	73.5
993	83.5
994	4.5
995	44.5
996	46.5
997	37.5
998	24.5
999	36.5
1000	95.5
1001	7.5
1002	96.5
1003	42.5
1004	83.5
1005	28.5
1006	417.5
1007	62.5
1008	89.5
1009	70.5
1010	91.5
1011	138.5
1012	252.5
1013	18.5
1014	105.5
1015	29.5
1016	27.5
1017	14.5
1018	410.5
1019	18.5
1020	53.5
1021	31.5
1022	19.5
1023	43.5
1024	36.5
1025	11.5
1026	99.5
1027	96.5
1028	16.5
1029	9.5
1030	9.5
1031	29.5
1032	57.5
1033	18.5
1034	102.5
1035	0.5
1036	38.5
1037	8.5
1038	27.5
1039	97.5
1040	31.5
1041	40.5
1042	59.5
1043	45.5
1044	12.5
1045	7.5
1046	26.5
1047	33.5
1048	31.5
1049	11.5
1050	68.5
1051	48.5
1052	19.5
1053	13.5
1054	106.5
1055	208.5
1056	0.5
1057	24.5
1058	34.5
1059	0.5
1060	21.5
1061	28.5
1062	23.5
1063	144.5
1064	26.5
1065	1.5
1066	80.5
1067	102.5
1068	34.5
1069	20.5
1070	11.5
1071	30.5
1072	59.5
1073	13.5
1074	18.5
1075	17.5
1076	50.5
1077	71.5
1078	77.5
1079	15.5
1080	8.5
1081	47.5
1082	69.5
1083	17.5
1084	33.5
1085	21.5
1086	134.5
1087	35.5
1088	126.5
1089	32.5
1090	124.5
1091	0.5
1092	0.5
1093	28.5
1094	47.5
1095	57.5
1096	57.5
1097	331.5
1098	103.5
1099	29.5
1100	75.5
1101	80.5
1102	63.5
1103	44.5
1104	21.5
1105	75.5
1106	61.5
1107	20.5
1108	19.5
1109	39.5
1110	326.5
1111	28.5
1112	19.5
1113	18.5
1114	87.5
1115	13.5
1116	63.5
1117	421.5
1118	86.5
1119	97.5
1120	31.5
1121	93.5
1122	18.5
1123	340.5
1124	30.5
1125	83.5
1126	12.5
1127	37.5
1128	210.5
1129	19.5
1130	15.5
1131	0.5
1132	164.5
1133	41.5
1134	121.5
1135	59.5
1136	35.5
1137	10.5
1138	338.5
1139	51.5
1140	29.5
1141	342.5
1142	30.5
1143	29.5
1144	61.5
1145	18.5
1146	0.5
1147	20.5
1148	67.5
1149	23.5
1150	8.5
1151	44.5
1152	7.5
1153	49.5
1154	21.5
1155	40.5
1156	43.5
1157	75.5
1158	100.5
1159	38.5
1160	61.5
1161	18.5
1162	57.5
1163	21.5
1164	81.5
1165	10.5
1166	28.5
1167	71.5
1168	74.5
1169	242.5
1170	31.5
1171	110.5
1172	87.5
1173	100.5
1174	29.5
1175	99.5
1176	81.5
1177	308.5
1178	204.5
1179	15.5
1180	33.5
1181	130.5
1182	63.5
1183	66.5
1184	11.5
1185	28.5
1186	1.5
1187	76.5
1188	46.5
1189	83.5
1190	20.5
1191	120.5
1192	103.5
1193	97.5
1194	77.5
1195	17.5
1196	64.5
1197	34.5
1198	30.5
1199	17.5
1200	46.5
1201	44.5
1202	47.5
1203	20.5
1204	13.5
1205	53.5
1206	50.5
1207	22.5
1208	18.5
1209	141.5
1210	0.5
1211	128.5
1212	34.5
1213	9.5
1214	64.5
1215	47.5
1216	89.5
1217	0.5
1218	16.5
1219	11.5
1220	62.5
1221	92.5
1222	45.5
1223	64.5
1224	2.5
1225	19.5
1226	45.5
1227	125.5
1228	29.5
1229	17.5
1230	34.5
1231	34.5
1232	14.5
1233	33.5
1234	81.5
1235	2.5
1236	310.5
1237	137.5
1238	243.5
1239	129.5
1240	11.5
1241	15.5
1242	11.5
1243	64.5
1244	34.5
1245	22.5
1246	262.5
1247	29.5
1248	50.5
1249	55.5
1250	33.5
1251	84.5
1252	49.5
1253	28.5
1254	18.5
1255	26.5
1256	64.5
1257	7.5
1258	38.5
1259	14.5
1260	86.5
1261	64.5
1262	65.5
1263	45.5
1264	18.5
1265	28.5
1266	52.5
1267	123.5
1268	143.5
1269	56.5
1270	20.5
1271	13.5
1272	2.5
1273	22.5
1274	84.5
1275	40.5
1276	116.5
1277	21.5
1278	9.5
1279	128.5
1280	72.5
1281	33.5
1282	80.5
1283	86.5
1284	45.5
1285	53.5
1286	40.5
1287	27.5
1288	35.5
1289	41.5
1290	27.5
1291	55.5
1292	20.5
1293	11.5
1294	32.5
1295	53.5
1296	9.5
1297	29.5
1298	57.5
1299	88.5
1300	115.5
1301	301.5
1302	31.5
1303	19.5
1304	170.5
1305	444.5
1306	319.5
1307	54.5
1308	99.5
1309	26.5
1310	28.5
1311	5.5
1312	27.5
1313	302.5
1314	36.5
1315	40.5
1316	62.5
1317	28.5
1318	48.5
1319	127.5
1320	24.5
1321	376.5
1322	17.5
1323	75.5
1324	19.5
1325	123.5
1326	17.5
1327	11.5
1328	14.5
1329	27.5
1330	0.5
1331	74.5
1332	49.5
1333	41.5
1334	18.5
1335	53.5
1336	53.5
1337	15.5
1338	29.5
1339	14.5
1340	41.5
1341	18.5
1342	34.5
1343	44.5
1344	10.5
1345	29.5
1346	36.5
1347	72.5
1348	24.5
1349	0.5
1350	82.5
1351	35.5
1352	71.5
1353	23.5
1354	5.5
1355	110.5
1356	71.5
1357	121.5
1358	47.5
1359	23.5
1360	35.5
1361	34.5
1362	107.5
1363	123.5
1364	74.5
1365	60.5
1366	0.5
1367	0.5
1368	24.5
1369	35.5
1370	31.5
1371	58.5
1372	7.5
1373	50.5
1374	64.5
1375	343.5
1376	53.5
1377	60.5
1378	133.5
1379	15.5
1380	137.5
1381	68.5
1382	50.5
1383	18.5
1384	20.5
1385	45.5
1386	107.5
1387	23.5
1388	15.5
1389	46.5
1390	22.5
1391	23.5
1392	1.5
1393	23.5
1394	28.5
1395	33.5
1396	26.5
1397	0.5
1398	0.5
1399	122.5
1400	80.5
1401	17.5
1402	24.5
1403	13.5
1404	41.5
1405	32.5
1406	80.5
1407	49.5
1408	43.5
1409	46.5
1410	109.5
1411	40.5
1412	47.5
1413	15.5
1414	8.5
1415	25.5
1416	129.5
1417	52.5
1418	34.5
1419	0.5
1420	16.5
1421	52.5
1422	20.5
1423	110.5
1424	25.5
1425	41.5
1426	56.5
1427	58.5
1428	67.5
1429	51.5
1430	12.5
1431	103.5
1432	20.5
1433	27.5
1434	53.5
1435	64.5
1436	64.5
1437	121.5
1438	24.5
1439	104.5
1440	68.5
1441	47.5
1442	11.5
1443	25.5
1444	27.5
1445	55.5
1446	0.5
1447	59.5
1448	195.5
1449	3.5
1450	21.5
1451	20.5
1452	16.5
1453	76.5
1454	10.5
1455	29.5
1456	14.5
1457	94.5
1458	387.5
1459	53.5
1460	45.5
1461	26.5
1462	2.5
1463	11.5
1464	1.5
1465	19.5
1466	109.5
1467	18.5
1468	63.5
1469	30.5
1470	45.5
1471	47.5
1472	34.5
1473	63.5
1474	83.5
1475	41.5
1476	15.5
1477	52.5
1478	45.5
1479	36.5
1480	31.5
1481	22.5
1482	23.5
1483	81.5
1484	307.5
1485	20.5
1486	55.5
1487	79.5
1488	52.5
1489	107.5
1490	100.5
1491	74.5
1492	68.5
1493	0.5
1494	24.5
1495	13.5
1496	46.5
1497	31.5
1498	62.5
1499	6.5
1500	9.5
1501	299.5
1502	66.5
1503	12.5
1504	37.5
1505	18.5
1506	40.5
1507	23.5
1508	27.5
1509	43.5
1510	94.5
1511	82.5
1512	54.5
1513	22.5
1514	74.5
1515	73.5
1516	66.5
1517	35.5
1518	102.5
1519	90.5
1520	41.5
1521	138.5
1522	45.5
1523	10.5
1524	21.5
1525	18.5
1526	46.5
1527	91.5
1528	17.5
1529	62.5
1530	335.5
1531	89.5
1532	89.5
1533	59.5
1534	97.5
1535	118.5
1536	82.5
1537	49.5
1538	3.5
1539	131.5
1540	3.5
1541	23.5
1542	30.5
1543	20.5
1544	347.5
1545	39.5
1546	52.5
1547	41.5
1548	107.5
1549	109.5
1550	20.5
1551	2.5
1552	19.5
1553	71.5
1554	42.5
1555	118.5
1556	20.5
1557	0.5
1558	66.5
1559	134.5
1560	3.5
1561	69.5
1562	23.5
1563	57.5
1564	64.5
1565	23.5
1566	29.5
1567	31.5
1568	34.5
1569	75.5
1570	9.5
1571	90.5
1572	52.5
1573	0.5
1574	42.5
1575	13.5
1576	6.5
1577	26.5
1578	5.5
1579	28.5
1580	388.5
1581	22.5
1582	16.5
1583	30.5
1584	27.5
1585	73.5
1586	25.5
1587	13.5
1588	15.5
1589	299.5
1590	52.5
1591	42.5
1592	26.5
1593	30.5
1594	11.5
1595	59.5
1596	41.5
1597	27.5
1598	71.5
1599	0.5
1600	0.5
1601	0.5
1602	25.5
1603	49.5
1604	139.5
1605	103.5
1606	73.5
1607	104.5
1608	74.5
1609	124.5
1610	103.5
1611	251.5
1612	48.5
1613	98.5
1614	16.5
1615	46.5
1616	15.5
1617	9.5
1618	49.5
1619	28.5
1620	69.5
1621	21.5
1622	41.5
1623	19.5
1624	137.5
1625	32.5
1626	40.5
1627	444.5
1628	7.5
1629	23.5
1630	54.5
1631	29.5
1632	0.5
1633	0.5
1634	34.5
1635	12.5
1636	16.5
1637	15.5
1638	16.5
1639	90.5
1640	21.5
1641	15.5
1642	13.5
1643	24.5
1644	29.5
1645	46.5
1646	13.5
1647	25.5
1648	82.5
1649	276.5
1650	13.5
1651	29.5
1652	288.5
1653	29.5
1654	75.5
1655	37.5
1656	15.5
1657	62.5
1658	104.5
1659	30.5
1660	13.5
1661	33.5
1662	31.5
1663	129.5
1664	47.5
1665	14.5
1666	0.5
1667	43.5
1668	18.5
1669	25.5
1670	292.5
1671	139.5
1672	23.5
1673	30.5
1674	16.5
1675	118.5
1676	22.5
1677	29.5
1678	63.5
1679	10.5
1680	15.5
1681	75.5
1682	86.5
1683	133.5
1684	66.5
1685	28.5
1686	94.5
1687	61.5
1688	17.5
1689	0.5
1690	250.5
1691	13.5
1692	0.5
1693	12.5
1694	52.5
1695	50.5
1696	25.5
1697	34.5
1698	109.5
1699	5.5
1700	45.5
1701	5.5
1702	54.5
1703	22.5
1704	199.5
1705	256.5
1706	69.5
1707	97.5
1708	93.5
1709	267.5
1710	27.5
1711	2.5
1712	72.5
1713	31.5
1714	59.5
1715	32.5
1716	74.5
1717	52.5
1718	22.5
1719	7.5
1720	29.5
1721	35.5
1722	22.5
1723	292.5
1724	108.5
1725	23.5
1726	18.5
1727	93.5
1728	107.5
1729	41.5
1730	53.5
1731	19.5
1732	57.5
1733	141.5
1734	67.5
1735	128.5
1736	3.5
1737	23.5
1738	33.5
1739	308.5
1740	62.5
1741	47.5
1742	15.5
1743	24.5
1744	0.5
1745	58.5
1746	78.5
1747	52.5
1748	81.5
1749	66.5
1750	36.5
1751	99.5
1752	34.5
1753	27.5
1754	80.5
1755	9.5
1756	28.5
1757	26.5
1758	61.5
1759	23.5
1760	7.5
1761	174.5
1762	45.5
1763	22.5
1764	78.5
1765	40.5
1766	98.5
1767	7.5
1768	44.5
1769	6.5
1770	38.5
1771	63.5
1772	48.5
1773	119.5
1774	43.5
1775	22.5
1776	99.5
1777	20.5
1778	1.5
1779	18.5
1780	13.5
1781	29.5
1782	32.5
1783	18.5
1784	105.5
1785	31.5
1786	52.5
1787	40.5
1788	110.5
1789	52.5
1790	47.5
1791	22.5
1792	371.5
1793	63.5
1794	54.5
1795	29.5
1796	48.5
1797	124.5
1798	0.5
1799	13.5
1800	19.5
1801	444.5
1802	22.5
1803	12.5
1804	84.5
1805	35.5
1806	72.5
1807	18.5
1808	106.5
1809	32.5
1810	15.5
1811	108.5
1812	104.5
1813	97.5
1814	82.5
1815	19.5
1816	3.5
1817	33.5
1818	32.5
1819	29.5
1820	33.5
1821	22.5
1822	29.5
1823	25.5
1824	63.5
1825	285.5
1826	12.5
1827	14.5
1828	130.5
1829	3.5
1830	10.5
1831	12.5
1832	143.5
1833	28.5
1834	56.5
1835	50.5
1836	65.5
1837	47.5
1838	75.5
1839	42.5
1840	15.5
1841	16.5
1842	38.5
1843	38.5
1844	72.5
1845	267.5
1846	94.5
1847	78.5
1848	32.5
1849	104.5
1850	24.5
1851	34.5
1852	65.5
1853	28.5
1854	59.5
1855	56.5
1856	24.5
1857	25.5
1858	139.5
1859	238.5
1860	80.5
1861	72.5
1862	10.5
1863	113.5
1864	119.5
1865	62.5
1866	313.5
1867	37.5
1868	59.5
1869	106.5
1870	13.5
1871	75.5
1872	62.5
1873	28.5
1874	108.5
1875	48.5
1876	21.5
1877	27.5
1878	52.5
1879	25.5
1880	23.5
1881	78.5
1882	38.5
1883	47.5
1884	23.5
1885	153.5
1886	130.5
1887	19.5
1888	15.5
1889	73.5
1890	0.5
1891	2.5
1892	49.5
1893	18.5
1894	64.5
1895	23.5
1896	9.5
1897	118.5
1898	44.5
1899	304.5
1900	63.5
1901	94.5
1902	87.5
1903	32.5
1904	31.5
1905	12.5
1906	23.5
1907	73.5
1908	66.5
1909	3.5
1910	29.5
1911	81.5
1912	13.5
1913	73.5
1914	5.5
1915	133.5
1916	46.5
1917	46.5
1918	32.5
1919	35.5
1920	71.5
1921	44.5
1922	65.5
1923	70.5
1924	423.5
1925	23.5
1926	142.5
1927	86.5
1928	21.5
1929	61.5
1930	74.5
1931	35.5
1932	4.5
1933	51.5
1934	11.5
1935	36.5
1936	48.5
1937	71.5
1938	29.5
1939	54.5
1940	99.5
1941	71.5
1942	67.5
1943	129.5
1944	1.5
1945	66.5
1946	61.5
1947	2.5
1948	98.5
1949	46.5
1950	31.5
1951	13.5
1952	28.5
1953	0.5
1954	71.5
1955	64.5
1956	45.5
1957	44.5
1958	87.5
1959	410.5
1960	9.5
1961	55.5
1962	17.5
1963	184.5
1964	21.5
1965	41.5
1966	76.5
1967	249.5
1968	14.5
1969	0.5
1970	98.5
1971	121.5
1972	87.5
1973	47.5
1974	72.5
1975	32.5
1976	46.5
1977	66.5
1978	7.5
1979	10.5
1980	61.5
1981	8.5
1982	138.5
1983	92.5
1984	49.5
1985	122.5
1986	56.5
1987	13.5
1988	19.5
1989	41.5
1990	21.5
1991	76.5
1992	23.5
1993	0.5
1994	20.5
1995	73.5
1996	22.5
1997	44.5
[truncated: 998,000+ more rows]
