# Supplementary material for: Potential survival benefits from optimized chemotherapy implementation in advanced ovarian cancer: Projections from a microsimulation model
Source: PLoS One. 2019 Sep 20;14(9):e0222828. doi: 10.1371/journal.pone.0222828 (PMC6754166; doi:10.1371/journal.pone.0222828)
Supplement: S19 File — Model output for life expectancy under “optimized implementation” strategy assuming that patients are cured after surviving 16 years from diagnosis. (TXT) [file pone.0222828.s019.txt]

Implementation Strategy:
Optimal Cure16Yrs
ID	LifeExpectancyInMonths
1	82.5
2	83.5
3	155.5
4	81.5
5	102.5
6	49.5
7	120.5
8	52.5
9	4.5
10	56.5
11	28.5
12	84.5
13	77.5
14	30.5
15	14.5
16	55.5
17	104.5
18	25.5
19	49.5
20	50.5
21	73.5
22	417.5
23	18.5
24	125.5
25	22.5
26	77.5
27	3.5
28	358.5
29	191.5
30	40.5
31	95.5
32	51.5
33	280.5
34	401.5
35	52.5
36	53.5
37	0.5
38	55.5
39	65.5
40	20.5
41	22.5
42	19.5
43	14.5
44	34.5
45	60.5
46	30.5
47	74.5
48	90.5
49	130.5
50	23.5
51	55.5
52	161.5
53	20.5
54	19.5
55	146.5
56	28.5
57	29.5
58	65.5
59	332.5
60	59.5
61	0.5
62	23.5
63	41.5
64	79.5
65	45.5
66	79.5
67	89.5
68	36.5
69	117.5
70	22.5
71	137.5
72	27.5
73	54.5
74	35.5
75	18.5
76	51.5
77	0.5
78	31.5
79	42.5
80	38.5
81	271.5
82	33.5
83	18.5
84	81.5
85	0.5
86	69.5
87	34.5
88	74.5
89	25.5
90	64.5
91	248.5
92	308.5
93	4.5
94	45.5
95	0.5
96	3.5
97	19.5
98	0.5
99	62.5
100	1.5
101	192.5
102	0.5
103	34.5
104	127.5
105	26.5
106	25.5
107	22.5
108	21.5
109	169.5
110	92.5
111	34.5
112	18.5
113	24.5
114	159.5
115	297.5
116	27.5
117	37.5
118	33.5
119	65.5
120	31.5
121	5.5
122	16.5
123	150.5
124	18.5
125	34.5
126	10.5
127	166.5
128	48.5
129	26.5
130	8.5
131	149.5
132	48.5
133	13.5
134	38.5
135	368.5
136	11.5
137	49.5
138	56.5
139	46.5
140	42.5
141	109.5
142	58.5
143	364.5
144	19.5
145	83.5
146	140.5
147	111.5
148	207.5
149	58.5
150	22.5
151	60.5
152	185.5
153	29.5
154	29.5
155	13.5
156	35.5
157	161.5
158	141.5
159	51.5
160	63.5
161	68.5
162	28.5
163	14.5
164	57.5
165	18.5
166	89.5
167	88.5
168	50.5
169	44.5
170	371.5
171	15.5
172	91.5
173	49.5
174	138.5
175	152.5
176	122.5
177	29.5
178	54.5
179	33.5
180	33.5
181	2.5
182	117.5
183	3.5
184	78.5
185	67.5
186	55.5
187	0.5
188	175.5
189	30.5
190	96.5
191	43.5
192	18.5
193	43.5
194	125.5
195	80.5
196	28.5
197	62.5
198	28.5
199	12.5
200	25.5
201	46.5
202	72.5
203	44.5
204	79.5
205	2.5
206	147.5
207	57.5
208	246.5
209	31.5
210	33.5
211	18.5
212	48.5
213	83.5
214	165.5
215	29.5
216	192.5
217	7.5
218	49.5
219	3.5
220	32.5
221	12.5
222	189.5
223	155.5
224	181.5
225	302.5
226	104.5
227	110.5
228	102.5
229	18.5
230	13.5
231	118.5
232	75.5
233	34.5
234	10.5
235	44.5
236	17.5
237	84.5
238	91.5
239	38.5
240	52.5
241	26.5
242	80.5
243	51.5
244	12.5
245	11.5
246	0.5
247	147.5
248	35.5
249	18.5
250	14.5
251	355.5
252	24.5
253	65.5
254	22.5
255	63.5
256	77.5
257	372.5
258	382.5
259	15.5
260	56.5
261	31.5
262	110.5
263	54.5
264	0.5
265	54.5
266	27.5
267	49.5
268	121.5
269	33.5
270	133.5
271	23.5
272	45.5
273	50.5
274	76.5
275	18.5
276	65.5
277	26.5
278	65.5
279	103.5
280	93.5
281	113.5
282	136.5
283	68.5
284	9.5
285	76.5
286	55.5
287	32.5
288	274.5
289	46.5
290	2.5
291	40.5
292	255.5
293	21.5
294	161.5
295	43.5
296	19.5
297	25.5
298	21.5
299	100.5
300	16.5
301	15.5
302	23.5
303	40.5
304	99.5
305	18.5
306	19.5
307	28.5
308	62.5
309	11.5
310	0.5
311	50.5
312	25.5
313	86.5
314	34.5
315	23.5
316	14.5
317	20.5
318	47.5
319	141.5
320	125.5
321	23.5
322	9.5
323	444.5
324	49.5
325	23.5
326	43.5
327	21.5
328	64.5
329	6.5
330	56.5
331	18.5
332	114.5
333	20.5
334	33.5
335	105.5
336	28.5
337	98.5
338	33.5
339	23.5
340	26.5
341	374.5
342	22.5
343	93.5
344	2.5
345	36.5
346	33.5
347	27.5
348	35.5
349	40.5
350	153.5
351	161.5
352	155.5
353	15.5
354	43.5
355	109.5
356	35.5
357	87.5
358	12.5
359	34.5
360	330.5
361	49.5
362	54.5
363	6.5
364	38.5
365	69.5
366	3.5
367	76.5
368	24.5
369	112.5
370	40.5
371	70.5
372	56.5
373	136.5
374	138.5
375	31.5
376	54.5
377	18.5
378	32.5
379	103.5
380	113.5
381	139.5
382	17.5
383	14.5
384	282.5
385	84.5
386	94.5
387	17.5
388	30.5
389	90.5
390	101.5
391	67.5
392	9.5
393	28.5
394	75.5
395	128.5
396	110.5
397	45.5
398	78.5
399	23.5
400	3.5
401	20.5
402	124.5
403	28.5
404	28.5
405	46.5
406	92.5
407	76.5
408	35.5
409	35.5
410	97.5
411	18.5
412	12.5
413	27.5
414	24.5
415	146.5
416	145.5
417	27.5
418	18.5
419	58.5
420	354.5
421	33.5
422	43.5
423	104.5
424	57.5
425	34.5
426	15.5
427	34.5
428	293.5
429	11.5
430	3.5
431	62.5
432	42.5
433	65.5
434	48.5
435	94.5
436	70.5
437	70.5
438	113.5
439	129.5
440	11.5
441	112.5
442	29.5
443	4.5
444	306.5
445	54.5
446	188.5
447	166.5
448	58.5
449	124.5
450	34.5
451	20.5
452	16.5
453	157.5
454	22.5
455	72.5
456	35.5
457	73.5
458	35.5
459	21.5
460	58.5
461	16.5
462	26.5
463	444.5
464	136.5
465	77.5
466	71.5
467	44.5
468	372.5
469	77.5
470	97.5
471	11.5
472	20.5
473	34.5
474	60.5
475	44.5
476	130.5
477	132.5
478	66.5
479	76.5
480	20.5
481	36.5
482	46.5
483	53.5
484	60.5
485	43.5
486	112.5
487	11.5
488	7.5
489	19.5
490	30.5
491	17.5
492	47.5
493	90.5
494	27.5
495	112.5
496	46.5
497	117.5
498	82.5
499	137.5
500	57.5
501	80.5
502	54.5
503	18.5
504	60.5
505	81.5
506	53.5
507	140.5
508	3.5
509	70.5
510	31.5
511	16.5
512	128.5
513	28.5
514	112.5
515	347.5
516	61.5
517	14.5
518	101.5
519	100.5
520	76.5
521	166.5
522	46.5
523	79.5
524	55.5
525	166.5
526	79.5
527	29.5
528	159.5
529	396.5
530	169.5
531	58.5
532	18.5
533	102.5
534	70.5
535	31.5
536	42.5
537	175.5
538	45.5
539	109.5
540	34.5
541	149.5
542	58.5
543	14.5
544	20.5
545	21.5
546	214.5
547	47.5
548	34.5
549	46.5
550	84.5
551	13.5
552	28.5
553	404.5
554	26.5
555	53.5
556	179.5
557	66.5
558	99.5
559	41.5
560	5.5
561	50.5
562	19.5
563	142.5
564	136.5
565	2.5
566	99.5
567	18.5
568	95.5
569	22.5
570	3.5
571	11.5
572	100.5
573	79.5
574	22.5
575	74.5
576	14.5
577	44.5
578	10.5
579	186.5
580	108.5
581	25.5
582	22.5
583	3.5
584	76.5
585	174.5
586	100.5
587	29.5
588	24.5
589	33.5
590	23.5
591	59.5
592	48.5
593	16.5
594	18.5
595	35.5
596	48.5
597	22.5
598	2.5
599	33.5
600	32.5
601	293.5
602	23.5
603	58.5
604	32.5
605	71.5
606	102.5
607	111.5
608	46.5
609	16.5
610	49.5
611	22.5
612	71.5
613	11.5
614	95.5
615	0.5
616	75.5
617	29.5
618	0.5
619	186.5
620	105.5
621	43.5
622	32.5
623	91.5
624	72.5
625	61.5
626	28.5
627	26.5
628	172.5
629	258.5
630	12.5
631	86.5
632	54.5
633	51.5
634	35.5
635	56.5
636	48.5
637	1.5
638	19.5
639	42.5
640	7.5
641	28.5
642	28.5
643	383.5
644	32.5
645	233.5
646	15.5
647	33.5
648	153.5
649	19.5
650	120.5
651	273.5
652	56.5
653	45.5
654	44.5
655	55.5
656	110.5
657	0.5
658	35.5
659	33.5
660	236.5
661	53.5
662	23.5
663	26.5
664	29.5
665	68.5
666	124.5
667	43.5
668	47.5
669	1.5
670	46.5
671	69.5
672	7.5
673	395.5
674	122.5
675	84.5
676	147.5
677	103.5
678	49.5
679	59.5
680	125.5
681	43.5
682	29.5
683	104.5
684	90.5
685	73.5
686	45.5
687	70.5
688	33.5
689	44.5
690	17.5
691	81.5
692	31.5
693	181.5
694	62.5
695	331.5
696	70.5
697	12.5
698	86.5
699	149.5
700	360.5
701	95.5
702	8.5
703	65.5
704	125.5
705	152.5
706	444.5
707	159.5
708	315.5
709	124.5
710	38.5
711	168.5
712	72.5
713	43.5
714	78.5
715	71.5
716	380.5
717	339.5
718	28.5
719	18.5
720	0.5
721	37.5
722	97.5
723	17.5
724	82.5
725	51.5
726	40.5
727	0.5
728	76.5
729	143.5
730	61.5
731	120.5
732	86.5
733	25.5
734	42.5
735	22.5
736	35.5
737	70.5
738	21.5
739	45.5
740	62.5
741	1.5
742	32.5
743	27.5
744	16.5
745	48.5
746	114.5
747	15.5
748	62.5
749	77.5
750	18.5
751	61.5
752	82.5
753	53.5
754	15.5
755	45.5
756	411.5
757	1.5
758	0.5
759	31.5
760	346.5
761	77.5
762	40.5
763	62.5
764	24.5
765	143.5
766	321.5
767	52.5
768	44.5
769	15.5
770	54.5
771	4.5
772	151.5
773	60.5
774	56.5
775	119.5
776	93.5
777	55.5
778	10.5
779	121.5
780	17.5
781	61.5
782	49.5
783	118.5
784	15.5
785	34.5
786	28.5
787	32.5
788	28.5
789	119.5
790	181.5
791	9.5
792	7.5
793	98.5
794	83.5
795	16.5
796	25.5
797	40.5
798	28.5
799	134.5
800	17.5
801	156.5
802	0.5
803	4.5
804	97.5
805	51.5
806	31.5
807	136.5
808	27.5
809	52.5
810	61.5
811	84.5
812	372.5
813	22.5
814	40.5
815	82.5
816	64.5
817	78.5
818	188.5
819	38.5
820	29.5
821	20.5
822	52.5
823	23.5
824	82.5
825	184.5
826	170.5
827	76.5
828	107.5
829	108.5
830	64.5
831	56.5
832	22.5
833	7.5
834	65.5
835	64.5
836	18.5
837	67.5
838	289.5
839	11.5
840	363.5
841	4.5
842	198.5
843	46.5
844	57.5
845	56.5
846	34.5
847	1.5
848	127.5
849	14.5
850	17.5
851	22.5
852	52.5
853	93.5
854	62.5
855	59.5
856	9.5
857	30.5
858	25.5
859	73.5
860	61.5
861	102.5
862	14.5
863	81.5
864	46.5
865	190.5
866	95.5
867	1.5
868	48.5
869	18.5
870	14.5
871	159.5
872	80.5
873	21.5
874	19.5
875	63.5
876	73.5
877	0.5
878	29.5
879	29.5
880	65.5
881	25.5
882	90.5
883	173.5
884	44.5
885	18.5
886	142.5
887	127.5
888	243.5
889	36.5
890	44.5
891	14.5
892	43.5
893	174.5
894	45.5
895	238.5
896	29.5
897	150.5
898	22.5
899	52.5
900	11.5
901	30.5
902	21.5
903	27.5
904	124.5
905	57.5
906	85.5
907	3.5
908	38.5
909	38.5
910	21.5
911	2.5
912	21.5
913	62.5
914	51.5
915	142.5
916	82.5
917	0.5
918	3.5
919	34.5
920	16.5
921	40.5
922	52.5
923	117.5
924	89.5
925	0.5
926	430.5
927	7.5
928	18.5
929	45.5
930	101.5
931	50.5
932	44.5
933	46.5
934	104.5
935	351.5
936	77.5
937	70.5
938	0.5
939	13.5
940	69.5
941	74.5
942	52.5
943	32.5
944	38.5
945	174.5
946	25.5
947	51.5
948	394.5
949	147.5
950	23.5
951	50.5
952	111.5
953	34.5
954	48.5
955	54.5
956	0.5
957	47.5
958	28.5
959	102.5
960	155.5
961	179.5
962	14.5
963	221.5
964	0.5
965	22.5
966	43.5
967	44.5
968	151.5
969	42.5
970	294.5
971	23.5
972	38.5
973	66.5
974	189.5
975	29.5
976	16.5
977	57.5
978	136.5
979	326.5
980	28.5
981	6.5
982	53.5
983	73.5
984	20.5
985	9.5
986	0.5
987	32.5
988	48.5
989	19.5
990	50.5
991	166.5
992	33.5
993	51.5
994	173.5
995	22.5
996	104.5
997	155.5
998	41.5
999	172.5
1000	15.5
1001	7.5
1002	96.5
1003	42.5
1004	317.5
1005	68.5
1006	34.5
1007	39.5
1008	141.5
1009	293.5
1010	94.5
1011	23.5
1012	129.5
1013	40.5
1014	44.5
1015	18.5
1016	105.5
1017	29.5
1018	73.5
1019	28.5
1020	104.5
1021	17.5
1022	28.5
1023	33.5
1024	178.5
1025	135.5
1026	111.5
1027	158.5
1028	16.5
1029	9.5
1030	9.5
1031	29.5
1032	170.5
1033	13.5
1034	0.5
1035	38.5
1036	8.5
1037	25.5
1038	0.5
1039	97.5
1040	31.5
1041	101.5
1042	10.5
1043	74.5
1044	13.5
1045	32.5
1046	181.5
1047	352.5
1048	47.5
1049	20.5
1050	0.5
1051	71.5
1052	19.5
1053	34.5
1054	95.5
1055	26.5
1056	1.5
1057	167.5
1058	60.5
1059	59.5
1060	17.5
1061	63.5
1062	18.5
1063	17.5
1064	16.5
1065	17.5
1066	23.5
1067	1.5
1068	18.5
1069	21.5
1070	6.5
1071	148.5
1072	31.5
1073	23.5
1074	0.5
1075	101.5
1076	134.5
1077	35.5
1078	126.5
1079	32.5
1080	124.5
1081	0.5
1082	0.5
1083	28.5
1084	47.5
1085	57.5
1086	57.5
1087	46.5
1088	54.5
1089	147.5
1090	24.5
1091	12.5
1092	19.5
1093	175.5
1094	127.5
1095	63.5
1096	44.5
1097	52.5
1098	58.5
1099	5.5
1100	41.5
1101	20.5
1102	33.5
1103	93.5
1104	103.5
1105	8.5
1106	357.5
1107	35.5
1108	348.5
1109	154.5
1110	237.5
1111	18.5
1112	35.5
1113	42.5
1114	78.5
1115	43.5
1116	35.5
1117	29.5
1118	47.5
1119	30.5
1120	83.5
1121	54.5
1122	101.5
1123	149.5
1124	0.5
1125	210.5
1126	121.5
1127	59.5
1128	35.5
1129	10.5
1130	338.5
1131	51.5
1132	51.5
1133	148.5
1134	57.5
1135	107.5
1136	30.5
1137	29.5
1138	61.5
1139	22.5
1140	53.5
1141	21.5
1142	97.5
1143	7.5
1144	49.5
1145	21.5
1146	40.5
1147	43.5
1148	75.5
1149	100.5
1150	38.5
1151	23.5
1152	41.5
1153	74.5
1154	69.5
1155	48.5
1156	12.5
1157	88.5
1158	63.5
1159	20.5
1160	33.5
1161	54.5
1162	130.5
1163	31.5
1164	17.5
1165	65.5
1166	290.5
1167	2.5
1168	137.5
1169	308.5
1170	145.5
1171	55.5
1172	15.5
1173	33.5
1174	130.5
1175	41.5
1176	17.5
1177	54.5
1178	155.5
1179	279.5
1180	103.5
1181	44.5
1182	137.5
1183	78.5
1184	66.5
1185	21.5
1186	84.5
1187	87.5
1188	13.5
1189	53.5
1190	50.5
1191	22.5
1192	18.5
1193	43.5
1194	82.5
1195	50.5
1196	147.5
1197	106.5
1198	89.5
1199	0.5
1200	16.5
1201	11.5
1202	45.5
1203	43.5
1204	400.5
1205	81.5
1206	34.5
1207	34.5
1208	25.5
1209	83.5
1210	41.5
1211	87.5
1212	158.5
1213	0.5
1214	11.5
1215	21.5
1216	101.5
1217	157.5
1218	79.5
1219	171.5
1220	71.5
1221	27.5
1222	115.5
1223	41.5
1224	120.5
1225	22.5
1226	22.5
1227	43.5
1228	29.5
1229	28.5
1230	106.5
1231	49.5
1232	82.5
1233	71.5
1234	38.5
1235	14.5
1236	86.5
1237	64.5
1238	65.5
1239	45.5
1240	18.5
1241	28.5
1242	330.5
1243	56.5
1244	20.5
1245	13.5
1246	2.5
1247	15.5
1248	106.5
1249	24.5
1250	142.5
1251	9.5
1252	128.5
1253	72.5
1254	42.5
1255	34.5
1256	32.5
1257	82.5
1258	56.5
1259	47.5
1260	40.5
1261	27.5
1262	35.5
1263	41.5
1264	52.5
1265	25.5
1266	108.5
1267	30.5
1268	30.5
1269	124.5
1270	35.5
1271	161.5
1272	67.5
1273	361.5
1274	89.5
1275	60.5
1276	32.5
1277	42.5
1278	37.5
1279	42.5
1280	0.5
1281	218.5
1282	3.5
1283	113.5
1284	150.5
1285	117.5
1286	22.5
1287	37.5
1288	69.5
1289	21.5
1290	333.5
1291	14.5
1292	17.5
1293	46.5
1294	28.5
1295	48.5
1296	127.5
1297	108.5
1298	70.5
1299	112.5
1300	27.5
1301	31.5
1302	287.5
1303	17.5
1304	11.5
1305	14.5
1306	288.5
1307	53.5
1308	57.5
1309	34.5
1310	176.5
1311	43.5
1312	48.5
1313	34.5
1314	0.5
1315	430.5
1316	171.5
1317	66.5
1318	34.5
1319	60.5
1320	54.5
1321	76.5
1322	94.5
1323	57.5
1324	11.5
1325	0.5
1326	0.5
1327	24.5
1328	35.5
1329	31.5
1330	19.5
1331	383.5
1332	10.5
1333	114.5
1334	53.5
1335	60.5
1336	12.5
1337	351.5
1338	154.5
1339	29.5
1340	28.5
1341	92.5
1342	34.5
1343	27.5
1344	23.5
1345	1.5
1346	23.5
1347	28.5
1348	33.5
1349	31.5
1350	122.5
1351	80.5
1352	17.5
1353	24.5
1354	13.5
1355	163.5
1356	15.5
1357	31.5
1358	43.5
1359	46.5
1360	109.5
1361	40.5
1362	22.5
1363	41.5
1364	8.5
1365	25.5
1366	42.5
1367	141.5
1368	34.5
1369	0.5
1370	36.5
1371	63.5
1372	59.5
1373	41.5
1374	25.5
1375	41.5
1376	119.5
1377	114.5
1378	40.5
1379	84.5
1380	33.5
1381	80.5
1382	59.5
1383	27.5
1384	18.5
1385	124.5
1386	36.5
1387	104.5
1388	68.5
1389	47.5
1390	11.5
1391	25.5
1392	27.5
1393	55.5
1394	0.5
1395	93.5
1396	113.5
1397	1.5
1398	45.5
1399	22.5
1400	53.5
1401	121.5
1402	108.5
1403	18.5
1404	87.5
1405	83.5
1406	53.5
1407	17.5
1408	59.5
1409	42.5
1410	53.5
1411	45.5
1412	74.5
1413	109.5
1414	41.5
1415	172.5
1416	107.5
1417	271.5
1418	348.5
1419	84.5
1420	45.5
1421	28.5
1422	173.5
1423	24.5
1424	44.5
1425	65.5
1426	100.5
1427	13.5
1428	55.5
1429	68.5
1430	0.5
1431	24.5
1432	13.5
1433	46.5
1434	31.5
1435	62.5
1436	6.5
1437	9.5
1438	257.5
1439	373.5
1440	17.5
1441	65.5
1442	64.5
1443	176.5
1444	24.5
1445	0.5
1446	63.5
1447	6.5
1448	12.5
1449	164.5
1450	15.5
1451	11.5
1452	91.5
1453	35.5
1454	22.5
1455	22.5
1456	351.5
1457	38.5
1458	16.5
1459	54.5
1460	27.5
1461	19.5
1462	10.5
1463	17.5
1464	0.5
1465	69.5
1466	70.5
1467	98.5
1468	230.5
1469	61.5
1470	0.5
1471	64.5
1472	43.5
1473	29.5
1474	72.5
1475	161.5
1476	2.5
1477	222.5
1478	130.5
1479	61.5
1480	42.5
1481	201.5
1482	46.5
1483	59.5
1484	0.5
1485	40.5
1486	365.5
1487	14.5
1488	45.5
1489	3.5
1490	66.5
1491	151.5
1492	20.5
1493	23.5
1494	13.5
1495	42.5
1496	13.5
1497	183.5
1498	3.5
1499	76.5
1500	71.5
1501	64.5
1502	322.5
1503	33.5
1504	18.5
1505	40.5
1506	23.5
1507	36.5
1508	21.5
1509	22.5
1510	75.5
1511	88.5
1512	54.5
1513	22.5
1514	74.5
1515	73.5
1516	17.5
1517	34.5
1518	177.5
1519	66.5
1520	52.5
1521	177.5
1522	103.5
1523	100.5
1524	17.5
1525	62.5
1526	335.5
1527	89.5
1528	89.5
1529	59.5
1530	239.5
1531	0.5
1532	23.5
1533	32.5
1534	56.5
1535	132.5
1536	3.5
1537	58.5
1538	20.5
1539	177.5
1540	74.5
1541	86.5
1542	39.5
1543	52.5
1544	65.5
1545	31.5
1546	44.5
1547	0.5
1548	134.5
1549	2.5
1550	63.5
1551	28.5
1552	17.5
1553	68.5
1554	70.5
1555	20.5
1556	0.5
1557	92.5
1558	110.5
1559	3.5
1560	69.5
1561	34.5
1562	141.5
1563	30.5
1564	94.5
1565	51.5
1566	34.5
1567	88.5
1568	107.5
1569	26.5
1570	5.5
1571	28.5
1572	388.5
1573	22.5
1574	16.5
1575	30.5
1576	27.5
1577	27.5
1578	25.5
1579	42.5
1580	33.5
1581	299.5
1582	52.5
1583	42.5
1584	62.5
1585	28.5
1586	69.5
1587	16.5
1588	338.5
1589	130.5
1590	47.5
1591	136.5
1592	41.5
1593	23.5
1594	21.5
1595	71.5
1596	354.5
1597	15.5
1598	35.5
1599	98.5
1600	24.5
1601	26.5
1602	355.5
1603	36.5
1604	27.5
1605	43.5
1606	45.5
1607	164.5
1608	30.5
1609	86.5
1610	156.5
1611	15.5
1612	64.5
1613	29.5
1614	0.5
1615	0.5
1616	34.5
1617	73.5
1618	90.5
1619	41.5
1620	13.5
1621	110.5
1622	13.5
1623	25.5
1624	158.5
1625	34.5
1626	102.5
1627	54.5
1628	13.5
1629	29.5
1630	288.5
1631	160.5
1632	58.5
1633	13.5
1634	104.5
1635	30.5
1636	13.5
1637	33.5
1638	65.5
1639	22.5
1640	69.5
1641	139.5
1642	283.5
1643	23.5
1644	8.5
1645	55.5
1646	48.5
1647	26.5
1648	23.5
1649	174.5
1650	22.5
1651	29.5
1652	63.5
1653	10.5
1654	44.5
1655	136.5
1656	133.5
1657	66.5
1658	28.5
1659	94.5
1660	61.5
1661	17.5
1662	0.5
1663	43.5
1664	22.5
1665	83.5
1666	0.5
1667	38.5
1668	121.5
1669	9.5
1670	50.5
1671	25.5
1672	34.5
1673	12.5
1674	91.5
1675	5.5
1676	45.5
1677	5.5
1678	54.5
1679	11.5
1680	27.5
1681	43.5
1682	127.5
1683	2.5
1684	104.5
1685	36.5
1686	22.5
1687	65.5
1688	18.5
1689	420.5
1690	2.5
1691	137.5
1692	2.5
1693	108.5
1694	34.5
1695	31.5
1696	22.5
1697	75.5
1698	53.5
1699	151.5
1700	60.5
1701	33.5
1702	25.5
1703	31.5
1704	215.5
1705	23.5
1706	18.5
1707	93.5
1708	258.5
1709	35.5
1710	174.5
1711	27.5
1712	3.5
1713	37.5
1714	45.5
1715	115.5
1716	64.5
1717	91.5
1718	25.5
1719	65.5
1720	13.5
1721	20.5
1722	103.5
1723	3.5
1724	35.5
1725	93.5
1726	51.5
1727	52.5
1728	81.5
1729	66.5
1730	36.5
1731	99.5
1732	34.5
1733	27.5
1734	80.5
1735	9.5
1736	28.5
1737	87.5
1738	161.5
1739	53.5
1740	44.5
1741	26.5
1742	48.5
1743	15.5
1744	20.5
1745	17.5
1746	98.5
1747	7.5
1748	47.5
1749	11.5
1750	29.5
1751	41.5
1752	19.5
1753	48.5
1754	119.5
1755	57.5
1756	24.5
1757	87.5
1758	38.5
1759	23.5
1760	131.5
1761	63.5
1762	10.5
1763	31.5
1764	28.5
1765	2.5
1766	162.5
1767	52.5
1768	47.5
1769	22.5
1770	152.5
1771	25.5
1772	122.5
1773	72.5
1774	47.5
1775	68.5
1776	64.5
1777	157.5
1778	34.5
1779	425.5
1780	22.5
1781	12.5
1782	84.5
1783	35.5
1784	20.5
1785	30.5
1786	20.5
1787	11.5
1788	106.5
1789	32.5
1790	15.5
1791	108.5
1792	57.5
1793	28.5
1794	60.5
1795	131.5
1796	19.5
1797	3.5
1798	33.5
1799	32.5
1800	29.5
1801	33.5
1802	22.5
1803	29.5
1804	25.5
1805	63.5
1806	285.5
1807	119.5
1808	49.5
1809	10.5
1810	12.5
1811	143.5
1812	35.5
1813	5.5
1814	258.5
1815	28.5
1816	69.5
1817	16.5
1818	81.5
1819	72.5
1820	267.5
1821	59.5
1822	14.5
1823	12.5
1824	78.5
1825	32.5
1826	45.5
1827	85.5
1828	34.5
1829	65.5
1830	20.5
1831	14.5
1832	137.5
1833	25.5
1834	139.5
1835	238.5
1836	14.5
1837	158.5
1838	20.5
1839	84.5
1840	119.5
1841	62.5
1842	313.5
1843	37.5
1844	59.5
1845	132.5
1846	133.5
1847	28.5
1848	108.5
1849	48.5
1850	53.5
1851	23.5
1852	126.5
1853	34.5
1854	44.5
1855	156.5
1856	132.5
1857	160.5
1858	51.5
1859	32.5
1860	0.5
1861	0.5
1862	117.5
1863	5.5
1864	161.5
1865	72.5
1866	41.5
1867	93.5
1868	14.5
1869	54.5
1870	41.5
1871	28.5
1872	94.5
1873	87.5
1874	88.5
1875	19.5
1876	73.5
1877	66.5
1878	3.5
1879	29.5
1880	15.5
1881	15.5
1882	42.5
1883	41.5
1884	45.5
1885	195.5
1886	46.5
1887	32.5
1888	37.5
1889	396.5
1890	140.5
1891	144.5
1892	23.5
1893	142.5
1894	27.5
1895	11.5
1896	22.5
1897	156.5
1898	4.5
1899	1.5
1900	47.5
1901	4.5
1902	16.5
1903	86.5
1904	38.5
1905	115.5
1906	54.5
1907	99.5
1908	128.5
1909	55.5
1910	69.5
1911	56.5
1912	59.5
1913	17.5
1914	18.5
1915	95.5
1916	87.5
1917	65.5
1918	168.5
1919	44.5
1920	87.5
1921	186.5
1922	12.5
1923	20.5
1924	134.5
1925	54.5
1926	21.5
1927	312.5
1928	10.5
1929	13.5
1930	47.5
1931	76.5
1932	99.5
1933	102.5
1934	79.5
1935	121.5
1936	33.5
1937	114.5
1938	31.5
1939	22.5
1940	174.5
1941	7.5
1942	84.5
1943	126.5
1944	61.5
1945	25.5
1946	49.5
1947	122.5
1948	56.5
1949	45.5
1950	22.5
1951	8.5
1952	130.5
1953	0.5
1954	98.5
1955	22.5
1956	18.5
1957	19.5
1958	6.5
1959	59.5
1960	12.5
1961	13.5
1962	59.5
1963	0.5
1964	57.5
1965	14.5
1966	55.5
1967	48.5
1968	126.5
1969	60.5
1970	43.5
1971	41.5
1972	80.5
1973	30.5
1974	31.5
1975	24.5
1976	261.5
1977	2.5
1978	67.5
1979	301.5
1980	14.5
1981	28.5
1982	62.5
1983	47.5
1984	81.5
1985	65.5
1986	75.5
1987	351.5
1988	53.5
1989	77.5
1990	110.5
1991	24.5
1992	108.5
1993	187.5
1994	0.5
1995	120.5
1996	40.5
1997	26.5
[truncated: 998,000+ more rows]
