# Supplementary material for: Potential survival benefits from optimized chemotherapy implementation in advanced ovarian cancer: Projections from a microsimulation model
Source: PLoS One. 2019 Sep 20;14(9):e0222828. doi: 10.1371/journal.pone.0222828 (PMC6754166; doi:10.1371/journal.pone.0222828)
Supplement: S20 File — Model output for life expectancy under the “optimized implementation” strategy assuming that patients are cured 8 years from diagnosis. (TXT) [file pone.0222828.s020.txt]

Implementation Strategy:
Optimal Cure8Yrs
ID	LifeExpectancyInMonths
1	82.5
2	83.5
3	402.5
4	300.5
5	62.5
6	77.5
7	30.5
8	14.5
9	55.5
10	232.5
11	81.5
12	417.5
13	18.5
14	420.5
15	41.5
16	78.5
17	53.5
18	351.5
19	61.5
20	203.5
21	0.5
22	79.5
23	295.5
24	24.5
25	75.5
26	19.5
27	52.5
28	55.5
29	65.5
30	20.5
31	22.5
32	19.5
33	14.5
34	34.5
35	60.5
36	30.5
37	74.5
38	90.5
39	244.5
40	181.5
41	87.5
42	22.5
43	83.5
44	444.5
45	63.5
46	41.5
47	79.5
48	45.5
49	79.5
50	89.5
51	36.5
52	287.5
53	27.5
54	54.5
55	35.5
56	18.5
57	51.5
58	0.5
59	31.5
60	42.5
61	38.5
62	271.5
63	33.5
64	18.5
65	81.5
66	0.5
67	69.5
68	34.5
69	74.5
70	25.5
71	64.5
72	248.5
73	172.5
74	248.5
75	23.5
76	19.5
77	91.5
78	14.5
79	73.5
80	0.5
81	34.5
82	188.5
83	22.5
84	21.5
85	333.5
86	19.5
87	277.5
88	178.5
89	27.5
90	37.5
91	33.5
92	65.5
93	31.5
94	5.5
95	16.5
96	170.5
97	32.5
98	19.5
99	383.5
100	24.5
101	48.5
102	13.5
103	38.5
104	368.5
105	11.5
106	49.5
107	56.5
108	46.5
109	42.5
110	116.5
111	285.5
112	62.5
113	51.5
114	120.5
115	57.5
116	41.5
117	28.5
118	164.5
119	237.5
120	0.5
121	0.5
122	0.5
123	306.5
124	239.5
125	80.5
126	81.5
127	25.5
128	30.5
129	23.5
130	68.5
131	28.5
132	14.5
133	57.5
134	18.5
135	89.5
136	88.5
137	50.5
138	44.5
139	371.5
140	15.5
141	91.5
142	49.5
143	244.5
144	10.5
145	32.5
146	217.5
147	392.5
148	26.5
149	199.5
150	91.5
151	71.5
152	28.5
153	16.5
154	218.5
155	11.5
156	21.5
157	35.5
158	57.5
159	25.5
160	46.5
161	72.5
162	44.5
163	79.5
164	2.5
165	417.5
166	32.5
167	65.5
168	24.5
169	311.5
170	29.5
171	132.5
172	35.5
173	20.5
174	414.5
175	38.5
176	91.5
177	3.5
178	27.5
179	60.5
180	302.5
181	327.5
182	18.5
183	13.5
184	190.5
185	57.5
186	44.5
187	17.5
188	84.5
189	91.5
190	38.5
191	52.5
192	26.5
193	80.5
194	51.5
195	12.5
196	11.5
197	0.5
198	412.5
199	18.5
200	248.5
201	22.5
202	63.5
203	77.5
204	173.5
205	31.5
206	3.5
207	38.5
208	20.5
209	353.5
210	68.5
211	57.5
212	11.5
213	41.5
214	31.5
215	444.5
216	17.5
217	366.5
218	18.5
219	65.5
220	26.5
221	65.5
222	413.5
223	44.5
224	68.5
225	9.5
226	76.5
227	55.5
228	32.5
229	125.5
230	153.5
231	38.5
232	2.5
233	40.5
234	255.5
235	21.5
236	233.5
237	25.5
238	21.5
239	357.5
240	4.5
241	28.5
242	62.5
243	11.5
244	0.5
245	50.5
246	25.5
247	86.5
248	34.5
249	23.5
250	14.5
251	20.5
252	47.5
253	252.5
254	13.5
255	23.5
256	9.5
257	444.5
258	49.5
259	23.5
260	43.5
261	21.5
262	64.5
263	6.5
264	56.5
265	18.5
266	255.5
267	19.5
268	141.5
269	33.5
270	23.5
271	26.5
272	184.5
273	2.5
274	48.5
275	7.5
276	61.5
277	28.5
278	0.5
279	41.5
280	0.5
281	49.5
282	28.5
283	49.5
284	33.5
285	27.5
286	35.5
287	40.5
288	384.5
289	0.5
290	88.5
291	15.5
292	43.5
293	331.5
294	77.5
295	444.5
296	368.5
297	56.5
298	400.5
299	32.5
300	365.5
301	17.5
302	14.5
303	282.5
304	84.5
305	94.5
306	17.5
307	30.5
308	90.5
309	254.5
310	38.5
311	294.5
312	78.5
313	23.5
314	3.5
315	20.5
316	339.5
317	76.5
318	35.5
319	35.5
320	200.5
321	433.5
322	336.5
323	33.5
324	43.5
325	345.5
326	210.5
327	11.5
328	3.5
329	62.5
330	42.5
331	65.5
332	48.5
333	94.5
334	70.5
335	70.5
336	208.5
337	352.5
338	184.5
339	45.5
340	364.5
341	31.5
342	84.5
343	0.5
344	8.5
345	33.5
346	34.5
347	20.5
348	16.5
349	298.5
350	73.5
351	35.5
352	21.5
353	58.5
354	16.5
355	26.5
356	444.5
357	343.5
358	372.5
359	77.5
360	417.5
361	305.5
362	273.5
363	281.5
364	78.5
365	27.5
366	301.5
367	92.5
368	155.5
369	5.5
370	434.5
371	3.5
372	51.5
373	59.5
374	10.5
375	323.5
376	67.5
377	33.5
378	85.5
379	57.5
380	401.5
381	309.5
382	207.5
383	31.5
384	24.5
385	9.5
386	127.5
387	47.5
388	74.5
389	0.5
390	55.5
391	72.5
392	246.5
393	75.5
394	41.5
395	74.5
396	273.5
397	0.5
398	30.5
399	28.5
400	219.5
401	310.5
402	344.5
403	388.5
404	14.5
405	87.5
406	15.5
407	0.5
408	55.5
409	351.5
410	179.5
411	10.5
412	31.5
413	95.5
414	27.5
415	28.5
416	33.5
417	49.5
418	36.5
419	61.5
420	330.5
421	295.5
422	277.5
423	31.5
424	29.5
425	367.5
426	15.5
427	43.5
428	94.5
429	34.5
430	18.5
431	38.5
432	5.5
433	185.5
434	87.5
435	20.5
436	11.5
437	33.5
438	24.5
439	325.5
440	41.5
441	84.5
442	66.5
443	11.5
444	268.5
445	0.5
446	405.5
447	13.5
448	29.5
449	226.5
450	227.5
451	2.5
452	261.5
453	95.5
454	346.5
455	29.5
456	231.5
457	34.5
458	34.5
459	64.5
460	305.5
461	41.5
462	19.5
463	18.5
464	29.5
465	71.5
466	384.5
467	31.5
468	22.5
469	17.5
470	288.5
471	266.5
472	18.5
473	48.5
474	59.5
475	41.5
476	312.5
477	18.5
478	80.5
479	54.5
480	60.5
481	83.5
482	34.5
483	53.5
484	67.5
485	294.5
486	444.5
487	14.5
488	18.5
489	289.5
490	435.5
491	65.5
492	102.5
493	18.5
494	2.5
495	268.5
496	20.5
497	31.5
498	22.5
499	390.5
500	22.5
501	80.5
502	54.5
503	18.5
504	60.5
505	81.5
506	53.5
507	298.5
508	13.5
509	89.5
510	28.5
511	412.5
512	47.5
513	61.5
514	14.5
515	287.5
516	301.5
517	55.5
518	284.5
519	368.5
520	144.5
521	56.5
522	4.5
523	78.5
524	62.5
525	58.5
526	18.5
527	269.5
528	189.5
529	332.5
530	58.5
531	14.5
532	20.5
533	21.5
534	214.5
535	47.5
536	34.5
537	46.5
538	84.5
539	13.5
540	28.5
541	404.5
542	26.5
543	53.5
544	308.5
545	9.5
546	75.5
547	5.5
548	50.5
549	19.5
550	213.5
551	46.5
552	7.5
553	27.5
554	22.5
555	259.5
556	25.5
557	32.5
558	11.5
559	29.5
560	410.5
561	195.5
562	55.5
563	257.5
564	19.5
565	29.5
566	24.5
567	33.5
568	23.5
569	59.5
570	48.5
571	16.5
572	18.5
573	35.5
574	48.5
575	22.5
576	2.5
577	33.5
578	32.5
579	293.5
580	23.5
581	58.5
582	32.5
583	71.5
584	370.5
585	67.5
586	11.5
587	95.5
588	0.5
589	75.5
590	29.5
591	0.5
592	255.5
593	66.5
594	19.5
595	45.5
596	141.5
597	8.5
598	61.5
599	28.5
600	26.5
601	332.5
602	100.5
603	12.5
604	86.5
605	54.5
606	51.5
607	35.5
608	56.5
609	48.5
610	1.5
611	19.5
612	42.5
613	7.5
614	28.5
615	28.5
616	383.5
617	32.5
618	233.5
619	15.5
620	33.5
621	302.5
622	273.5
623	56.5
624	45.5
625	44.5
626	55.5
627	392.5
628	90.5
629	23.5
630	26.5
631	29.5
632	68.5
633	163.5
634	20.5
635	82.5
636	69.5
637	7.5
638	395.5
639	251.5
640	21.5
641	31.5
642	26.5
643	17.5
644	261.5
645	334.5
646	17.5
647	6.5
648	78.5
649	45.5
650	70.5
651	33.5
652	44.5
653	17.5
654	81.5
655	31.5
656	198.5
657	31.5
658	296.5
659	41.5
660	87.5
661	96.5
662	56.5
663	82.5
664	360.5
665	95.5
666	8.5
667	65.5
668	390.5
669	68.5
670	22.5
671	401.5
672	315.5
673	227.5
674	278.5
675	32.5
676	71.5
677	188.5
678	60.5
679	365.5
680	12.5
681	80.5
682	28.5
683	18.5
684	0.5
685	37.5
686	305.5
687	0.5
688	0.5
689	76.5
690	338.5
691	43.5
692	11.5
693	50.5
694	42.5
695	22.5
696	35.5
697	70.5
698	21.5
699	45.5
700	62.5
701	1.5
702	32.5
703	27.5
704	16.5
705	48.5
706	342.5
707	27.5
708	82.5
709	53.5
710	15.5
711	45.5
712	411.5
713	1.5
714	0.5
715	31.5
716	150.5
717	44.5
718	31.5
719	147.5
720	444.5
721	70.5
722	52.5
723	76.5
724	313.5
725	291.5
726	69.5
727	55.5
728	10.5
729	259.5
730	2.5
731	317.5
732	81.5
733	197.5
734	7.5
735	271.5
736	333.5
737	265.5
738	96.5
739	7.5
740	14.5
741	52.5
742	61.5
743	84.5
744	372.5
745	22.5
746	40.5
747	82.5
748	64.5
749	78.5
750	258.5
751	28.5
752	280.5
753	268.5
754	56.5
755	289.5
756	56.5
757	22.5
758	7.5
759	65.5
760	64.5
761	18.5
762	67.5
763	289.5
764	11.5
765	363.5
766	4.5
767	198.5
768	46.5
769	57.5
770	56.5
771	34.5
772	1.5
773	351.5
774	23.5
775	34.5
776	59.5
777	9.5
778	30.5
779	25.5
780	73.5
781	61.5
782	376.5
783	63.5
784	153.5
785	184.5
786	23.5
787	80.5
788	21.5
789	19.5
790	63.5
791	73.5
792	0.5
793	29.5
794	29.5
795	65.5
796	25.5
797	90.5
798	386.5
799	3.5
800	46.5
801	76.5
802	176.5
803	30.5
804	135.5
805	43.5
806	420.5
807	53.5
808	236.5
809	14.5
810	11.5
811	30.5
812	21.5
813	27.5
814	126.5
815	3.5
816	51.5
817	85.5
818	3.5
819	38.5
820	38.5
821	21.5
822	2.5
823	21.5
824	62.5
825	51.5
826	286.5
827	9.5
828	40.5
829	52.5
830	401.5
831	57.5
832	33.5
833	13.5
834	51.5
835	35.5
836	38.5
837	18.5
838	45.5
839	149.5
840	4.5
841	44.5
842	46.5
843	101.5
844	69.5
845	28.5
846	14.5
847	52.5
848	182.5
849	30.5
850	333.5
851	84.5
852	181.5
853	168.5
854	55.5
855	419.5
856	63.5
857	67.5
858	0.5
859	20.5
860	254.5
861	20.5
862	58.5
863	0.5
864	389.5
865	71.5
866	234.5
867	28.5
868	444.5
869	14.5
870	341.5
871	29.5
872	16.5
873	57.5
874	336.5
875	20.5
876	47.5
877	27.5
878	4.5
879	22.5
880	26.5
881	53.5
882	73.5
883	20.5
884	9.5
885	0.5
886	32.5
887	48.5
888	19.5
889	50.5
890	441.5
891	22.5
892	266.5
893	41.5
894	194.5
895	53.5
896	55.5
897	18.5
898	61.5
899	3.5
900	24.5
901	22.5
902	33.5
903	4.5
904	303.5
905	60.5
906	2.5
907	2.5
908	75.5
909	86.5
910	27.5
911	85.5
912	245.5
913	0.5
914	25.5
915	76.5
916	34.5
917	73.5
918	354.5
919	58.5
920	18.5
921	9.5
922	5.5
923	20.5
924	41.5
925	281.5
926	9.5
927	11.5
928	81.5
929	375.5
930	81.5
931	22.5
932	166.5
933	318.5
934	193.5
935	274.5
936	43.5
937	27.5
938	65.5
939	20.5
940	20.5
941	68.5
942	19.5
943	81.5
944	9.5
945	56.5
946	76.5
947	276.5
948	154.5
949	62.5
950	90.5
951	32.5
952	7.5
953	71.5
954	29.5
955	304.5
956	31.5
957	23.5
958	32.5
959	17.5
960	46.5
961	77.5
962	36.5
963	65.5
964	142.5
965	30.5
966	11.5
967	77.5
968	240.5
969	80.5
970	12.5
971	25.5
972	31.5
973	29.5
974	20.5
975	15.5
976	0.5
977	341.5
978	41.5
979	42.5
980	13.5
981	15.5
982	33.5
983	50.5
984	0.5
985	28.5
986	69.5
987	82.5
988	18.5
989	29.5
990	8.5
991	24.5
992	368.5
993	62.5
994	56.5
995	18.5
996	298.5
997	36.5
998	10.5
999	150.5
1000	0.5
1001	7.5
1002	96.5
1003	42.5
1004	317.5
1005	68.5
1006	34.5
1007	39.5
1008	202.5
1009	15.5
1010	10.5
1011	48.5
1012	327.5
1013	50.5
1014	92.5
1015	34.5
1016	23.5
1017	80.5
1018	29.5
1019	73.5
1020	28.5
1021	349.5
1022	76.5
1023	55.5
1024	26.5
1025	303.5
1026	23.5
1027	23.5
1028	1.5
1029	60.5
1030	11.5
1031	333.5
1032	251.5
1033	112.5
1034	65.5
1035	352.5
1036	47.5
1037	20.5
1038	0.5
1039	71.5
1040	19.5
1041	34.5
1042	95.5
1043	26.5
1044	1.5
1045	205.5
1046	46.5
1047	235.5
1048	41.5
1049	17.5
1050	320.5
1051	410.5
1052	48.5
1053	75.5
1054	48.5
1055	88.5
1056	46.5
1057	54.5
1058	222.5
1059	259.5
1060	1.5
1061	13.5
1062	18.5
1063	63.5
1064	44.5
1065	52.5
1066	58.5
1067	5.5
1068	41.5
1069	20.5
1070	33.5
1071	93.5
1072	335.5
1073	40.5
1074	59.5
1075	28.5
1076	35.5
1077	348.5
1078	325.5
1079	66.5
1080	18.5
1081	35.5
1082	42.5
1083	78.5
1084	43.5
1085	35.5
1086	29.5
1087	47.5
1088	30.5
1089	83.5
1090	54.5
1091	444.5
1092	23.5
1093	184.5
1094	35.5
1095	10.5
1096	338.5
1097	51.5
1098	51.5
1099	322.5
1100	30.5
1101	29.5
1102	61.5
1103	22.5
1104	53.5
1105	21.5
1106	235.5
1107	43.5
1108	75.5
1109	234.5
1110	57.5
1111	69.5
1112	48.5
1113	12.5
1114	88.5
1115	63.5
1116	20.5
1117	33.5
1118	54.5
1119	321.5
1120	372.5
1121	308.5
1122	204.5
1123	15.5
1124	33.5
1125	312.5
1126	34.5
1127	61.5
1128	279.5
1129	361.5
1130	11.5
1131	66.5
1132	21.5
1133	84.5
1134	87.5
1135	13.5
1136	53.5
1137	50.5
1138	22.5
1139	18.5
1140	43.5
1141	82.5
1142	50.5
1143	391.5
1144	45.5
1145	43.5
1146	400.5
1147	81.5
1148	34.5
1149	34.5
1150	25.5
1151	83.5
1152	41.5
1153	87.5
1154	107.5
1155	47.5
1156	0.5
1157	11.5
1158	21.5
1159	379.5
1160	216.5
1161	27.5
1162	295.5
1163	29.5
1164	50.5
1165	22.5
1166	69.5
1167	80.5
1168	49.5
1169	82.5
1170	71.5
1171	38.5
1172	14.5
1173	86.5
1174	64.5
1175	65.5
1176	45.5
1177	18.5
1178	28.5
1179	330.5
1180	56.5
1181	20.5
1182	13.5
1183	2.5
1184	15.5
1185	137.5
1186	117.5
1187	21.5
1188	9.5
1189	269.5
1190	17.5
1191	32.5
1192	82.5
1193	56.5
1194	47.5
1195	40.5
1196	27.5
1197	35.5
1198	41.5
1199	52.5
1200	25.5
1201	215.5
1202	31.5
1203	88.5
1204	431.5
1205	276.5
1206	41.5
1207	32.5
1208	42.5
1209	37.5
1210	42.5
1211	0.5
1212	157.5
1213	326.5
1214	54.5
1215	362.5
1216	22.5
1217	0.5
1218	1.5
1219	149.5
1220	16.5
1221	14.5
1222	17.5
1223	46.5
1224	28.5
1225	48.5
1226	218.5
1227	16.5
1228	70.5
1229	389.5
1230	2.5
1231	28.5
1232	41.5
1233	17.5
1234	11.5
1235	14.5
1236	109.5
1237	49.5
1238	25.5
1239	251.5
1240	405.5
1241	72.5
1242	23.5
1243	355.5
1244	35.5
1245	28.5
1246	18.5
1247	34.5
1248	276.5
1249	74.5
1250	60.5
1251	0.5
1252	0.5
1253	24.5
1254	35.5
1255	31.5
1256	19.5
1257	383.5
1258	10.5
1259	237.5
1260	12.5
1261	351.5
1262	313.5
1263	46.5
1264	95.5
1265	32.5
1266	19.5
1267	31.5
1268	222.5
1269	38.5
1270	15.5
1271	259.5
1272	21.5
1273	428.5
1274	52.5
1275	34.5
1276	0.5
1277	36.5
1278	63.5
1279	59.5
1280	41.5
1281	25.5
1282	41.5
1283	361.5
1284	22.5
1285	352.5
1286	36.5
1287	131.5
1288	91.5
1289	11.5
1290	25.5
1291	27.5
1292	55.5
1293	0.5
1294	93.5
1295	161.5
1296	3.5
1297	21.5
1298	53.5
1299	388.5
1300	79.5
1301	32.5
1302	75.5
1303	33.5
1304	53.5
1305	45.5
1306	74.5
1307	332.5
1308	317.5
1309	45.5
1310	36.5
1311	58.5
1312	15.5
1313	41.5
1314	42.5
1315	12.5
1316	79.5
1317	0.5
1318	45.5
1319	84.5
1320	45.5
1321	28.5
1322	289.5
1323	2.5
1324	11.5
1325	294.5
1326	13.5
1327	46.5
1328	31.5
1329	62.5
1330	6.5
1331	9.5
1332	257.5
1333	373.5
1334	17.5
1335	65.5
1336	64.5
1337	277.5
1338	6.5
1339	12.5
1340	210.5
1341	21.5
1342	54.5
1343	35.5
1344	22.5
1345	22.5
1346	351.5
1347	38.5
1348	16.5
1349	54.5
1350	27.5
1351	19.5
1352	10.5
1353	17.5
1354	0.5
1355	69.5
1356	70.5
1357	338.5
1358	56.5
1359	0.5
1360	64.5
1361	43.5
1362	29.5
1363	72.5
1364	151.5
1365	13.5
1366	46.5
1367	19.5
1368	146.5
1369	243.5
1370	201.5
1371	46.5
1372	59.5
1373	0.5
1374	40.5
1375	365.5
1376	14.5
1377	45.5
1378	3.5
1379	66.5
1380	228.5
1381	21.5
1382	27.5
1383	359.5
1384	52.5
1385	32.5
1386	182.5
1387	21.5
1388	13.5
1389	360.5
1390	45.5
1391	8.5
1392	52.5
1393	86.5
1394	41.5
1395	12.5
1396	43.5
1397	71.5
1398	47.5
1399	41.5
1400	320.5
1401	55.5
1402	27.5
1403	14.5
1404	89.5
1405	49.5
1406	40.5
1407	33.5
1408	9.5
1409	212.5
1410	56.5
1411	41.5
1412	336.5
1413	31.5
1414	38.5
1415	73.5
1416	84.5
1417	34.5
1418	51.5
1419	229.5
1420	82.5
1421	24.5
1422	31.5
1423	277.5
1424	64.5
1425	92.5
1426	45.5
1427	25.5
1428	18.5
1429	29.5
1430	82.5
1431	156.5
1432	444.5
1433	25.5
1434	33.5
1435	55.5
1436	31.5
1437	62.5
1438	64.5
1439	326.5
1440	49.5
1441	65.5
1442	0.5
1443	15.5
1444	22.5
1445	27.5
1446	177.5
1447	204.5
1448	17.5
1449	62.5
1450	280.5
1451	28.5
1452	29.5
1453	33.5
1454	368.5
1455	3.5
1456	2.5
1457	51.5
1458	45.5
1459	61.5
1460	239.5
1461	35.5
1462	345.5
1463	4.5
1464	33.5
1465	83.5
1466	82.5
1467	31.5
1468	1.5
1469	333.5
1470	6.5
1471	264.5
1472	406.5
1473	77.5
1474	101.5
1475	428.5
1476	264.5
1477	21.5
1478	32.5
1479	36.5
1480	263.5
1481	52.5
1482	57.5
1483	32.5
1484	20.5
1485	69.5
1486	11.5
1487	19.5
1488	58.5
1489	53.5
1490	46.5
1491	0.5
1492	45.5
1493	41.5
1494	281.5
1495	230.5
1496	22.5
1497	1.5
1498	129.5
1499	18.5
1500	309.5
1501	64.5
1502	322.5
1503	33.5
1504	18.5
1505	40.5
1506	23.5
1507	36.5
1508	21.5
1509	22.5
1510	75.5
1511	88.5
1512	54.5
1513	22.5
1514	74.5
1515	73.5
1516	17.5
1517	34.5
1518	311.5
1519	20.5
1520	95.5
1521	45.5
1522	242.5
1523	30.5
1524	55.5
1525	297.5
1526	89.5
1527	89.5
1528	59.5
1529	239.5
1530	0.5
1531	23.5
1532	32.5
1533	56.5
1534	228.5
1535	347.5
1536	39.5
1537	52.5
1538	65.5
1539	31.5
1540	44.5
1541	0.5
1542	262.5
1543	68.5
1544	70.5
1545	20.5
1546	0.5
1547	92.5
1548	279.5
1549	94.5
1550	30.5
1551	94.5
1552	51.5
1553	34.5
1554	88.5
1555	235.5
1556	36.5
1557	148.5
1558	142.5
1559	45.5
1560	30.5
1561	27.5
1562	27.5
1563	25.5
1564	42.5
1565	33.5
1566	299.5
1567	52.5
1568	42.5
1569	62.5
1570	28.5
1571	69.5
1572	16.5
1573	156.5
1574	77.5
1575	94.5
1576	323.5
1577	41.5
1578	23.5
1579	21.5
1580	71.5
1581	354.5
1582	15.5
1583	35.5
1584	190.5
1585	9.5
1586	324.5
1587	68.5
1588	32.5
1589	378.5
1590	25.5
1591	80.5
1592	25.5
1593	64.5
1594	29.5
1595	0.5
1596	0.5
1597	34.5
1598	73.5
1599	90.5
1600	41.5
1601	13.5
1602	324.5
1603	31.5
1604	213.5
1605	288.5
1606	277.5
1607	68.5
1608	30.5
1609	13.5
1610	33.5
1611	65.5
1612	22.5
1613	69.5
1614	424.5
1615	37.5
1616	55.5
1617	48.5
1618	26.5
1619	23.5
1620	282.5
1621	35.5
1622	89.5
1623	86.5
1624	336.5
1625	61.5
1626	17.5
1627	0.5
1628	43.5
1629	22.5
1630	83.5
1631	0.5
1632	38.5
1633	258.5
1634	12.5
1635	91.5
1636	5.5
1637	45.5
1638	5.5
1639	54.5
1640	11.5
1641	27.5
1642	43.5
1643	131.5
1644	256.5
1645	309.5
1646	228.5
1647	27.5
1648	2.5
1649	308.5
1650	33.5
1651	291.5
1652	26.5
1653	215.5
1654	23.5
1655	18.5
1656	93.5
1657	258.5
1658	35.5
1659	347.5
1660	3.5
1661	23.5
1662	33.5
1663	308.5
1664	383.5
1665	62.5
1666	66.5
1667	36.5
1668	174.5
1669	0.5
1670	76.5
1671	9.5
1672	28.5
1673	87.5
1674	400.5
1675	17.5
1676	338.5
1677	177.5
1678	24.5
1679	87.5
1680	38.5
1681	23.5
1682	423.5
1683	31.5
1684	31.5
1685	28.5
1686	34.5
1687	22.5
1688	371.5
1689	367.5
1690	34.5
1691	425.5
1692	22.5
1693	12.5
1694	84.5
1695	35.5
1696	20.5
1697	30.5
1698	20.5
1699	11.5
1700	110.5
1701	10.5
1702	161.5
1703	24.5
1704	15.5
1705	28.5
1706	60.5
1707	309.5
1708	22.5
1709	29.5
1710	25.5
1711	63.5
1712	285.5
1713	299.5
1714	21.5
1715	22.5
1716	37.5
1717	56.5
1718	203.5
1719	28.5
1720	69.5
1721	16.5
1722	81.5
1723	72.5
1724	267.5
1725	59.5
1726	14.5
1727	12.5
1728	78.5
1729	32.5
1730	45.5
1731	85.5
1732	34.5
1733	65.5
1734	20.5
1735	14.5
1736	311.5
1737	238.5
1738	14.5
1739	331.5
1740	38.5
1741	75.5
1742	0.5
1743	49.5
1744	308.5
1745	59.5
1746	397.5
1747	14.5
1748	48.5
1749	53.5
1750	23.5
1751	321.5
1752	124.5
1753	61.5
1754	342.5
1755	23.5
1756	9.5
1757	365.5
1758	309.5
1759	54.5
1760	88.5
1761	19.5
1762	73.5
1763	66.5
1764	3.5
1765	29.5
1766	15.5
1767	15.5
1768	42.5
1769	41.5
1770	45.5
1771	195.5
1772	46.5
1773	32.5
1774	37.5
1775	396.5
1776	190.5
1777	93.5
1778	23.5
1779	164.5
1780	65.5
1781	21.5
1782	244.5
1783	72.5
1784	15.5
1785	278.5
1786	262.5
1787	56.5
1788	59.5
1789	17.5
1790	18.5
1791	95.5
1792	87.5
1793	65.5
1794	382.5
1795	86.5
1796	24.5
1797	12.5
1798	20.5
1799	426.5
1800	34.5
1801	62.5
1802	15.5
1803	13.5
1804	47.5
1805	76.5
1806	226.5
1807	61.5
1808	342.5
1809	248.5
1810	169.5
1811	395.5
1812	8.5
1813	115.5
1814	297.5
1815	59.5
1816	0.5
1817	57.5
1818	14.5
1819	55.5
1820	48.5
1821	366.5
1822	82.5
1823	50.5
1824	444.5
1825	55.5
1826	8.5
1827	340.5
1828	20.5
1829	16.5
1830	16.5
1831	24.5
1832	58.5
1833	21.5
1834	17.5
1835	300.5
1836	53.5
1837	77.5
1838	142.5
1839	87.5
1840	375.5
1841	26.5
1842	0.5
1843	32.5
1844	96.5
1845	2.5
1846	20.5
1847	85.5
1848	16.5
1849	84.5
1850	57.5
1851	159.5
1852	355.5
1853	339.5
1854	315.5
1855	60.5
1856	36.5
1857	26.5
1858	35.5
1859	65.5
1860	262.5
1861	22.5
1862	55.5
1863	7.5
1864	19.5
1865	78.5
1866	13.5
1867	93.5
1868	284.5
1869	58.5
1870	68.5
1871	60.5
1872	246.5
1873	31.5
1874	23.5
1875	71.5
1876	22.5
1877	21.5
1878	46.5
1879	32.5
1880	243.5
1881	224.5
1882	34.5
1883	44.5
1884	23.5
1885	74.5
1886	90.5
1887	404.5
1888	94.5
1889	291.5
1890	300.5
1891	2.5
1892	18.5
1893	3.5
1894	228.5
1895	13.5
1896	2.5
1897	205.5
1898	13.5
1899	5.5
1900	174.5
1901	123.5
1902	382.5
1903	28.5
1904	34.5
1905	21.5
1906	53.5
1907	31.5
1908	167.5
1909	95.5
1910	14.5
1911	38.5
1912	0.5
1913	93.5
1914	83.5
1915	43.5
1916	33.5
1917	21.5
1918	56.5
1919	66.5
1920	68.5
1921	16.5
1922	28.5
1923	24.5
1924	25.5
1925	0.5
1926	25.5
1927	62.5
1928	21.5
1929	69.5
1930	25.5
1931	32.5
1932	243.5
1933	3.5
1934	77.5
1935	28.5
1936	23.5
1937	15.5
1938	247.5
1939	26.5
1940	26.5
1941	15.5
1942	207.5
1943	203.5
1944	22.5
1945	12.5
1946	78.5
1947	308.5
1948	11.5
1949	0.5
1950	147.5
1951	30.5
1952	35.5
1953	81.5
1954	199.5
1955	38.5
1956	69.5
1957	26.5
1958	347.5
1959	272.5
1960	190.5
1961	17.5
1962	15.5
1963	76.5
1964	45.5
1965	45.5
1966	244.5
1967	68.5
1968	0.5
1969	444.5
1970	433.5
1971	48.5
1972	269.5
1973	24.5
1974	82.5
1975	235.5
1976	277.5
1977	9.5
1978	247.5
1979	43.5
1980	32.5
1981	57.5
1982	9.5
1983	21.5
1984	81.5
1985	46.5
1986	54.5
1987	21.5
1988	83.5
1989	43.5
1990	73.5
1991	47.5
1992	32.5
1993	17.5
1994	9.5
1995	341.5
1996	34.5
1997	28.5
[truncated: 998,000+ more rows]
