# Supplementary material for: Potential survival benefits from optimized chemotherapy implementation in advanced ovarian cancer: Projections from a microsimulation model
Source: PLoS One. 2019 Sep 20;14(9):e0222828. doi: 10.1371/journal.pone.0222828 (PMC6754166; doi:10.1371/journal.pone.0222828)
Supplement: S22 File — Model output for life expectancy under the “optimized implementation” strategy with a hazard ratio of 0.94 on HIPEC+IV. (TXT) [file pone.0222828.s022.txt]

Implementation Strategy:
Optimal HighHRonHIPEC
ID	LifeExpectancyInMonths
1	82.5
2	83.5
3	402.5
4	120.5
5	52.5
6	4.5
7	56.5
8	28.5
9	84.5
10	77.5
11	30.5
12	14.5
13	55.5
14	104.5
15	25.5
16	49.5
17	50.5
18	73.5
19	417.5
20	18.5
21	80.5
22	26.5
23	434.5
24	53.5
25	351.5
26	61.5
27	111.5
28	0.5
29	55.5
30	22.5
31	0.5
32	79.5
33	101.5
34	96.5
35	3.5
36	375.5
37	50.5
38	63.5
39	214.5
40	90.5
41	130.5
42	23.5
43	55.5
44	206.5
45	87.5
46	22.5
47	83.5
48	120.5
49	0.5
50	293.5
51	59.5
52	0.5
53	23.5
54	41.5
55	79.5
56	45.5
57	79.5
58	89.5
59	36.5
60	117.5
61	22.5
62	137.5
63	27.5
64	54.5
65	35.5
66	18.5
67	51.5
68	0.5
69	31.5
70	42.5
71	38.5
72	271.5
73	33.5
74	18.5
75	81.5
76	0.5
77	69.5
78	34.5
79	74.5
80	25.5
81	64.5
82	102.5
83	2.5
84	83.5
85	95.5
86	15.5
87	100.5
88	124.5
89	0.5
90	64.5
91	2.5
92	19.5
93	0.5
94	62.5
95	1.5
96	243.5
97	9.5
98	51.5
99	50.5
100	26.5
101	25.5
102	22.5
103	21.5
104	333.5
105	19.5
106	277.5
107	88.5
108	63.5
109	50.5
110	37.5
111	33.5
112	65.5
113	31.5
114	5.5
115	16.5
116	170.5
117	32.5
118	19.5
119	383.5
120	24.5
121	48.5
122	13.5
123	38.5
124	368.5
125	11.5
126	49.5
127	56.5
128	46.5
129	42.5
130	109.5
131	58.5
132	162.5
133	30.5
134	387.5
135	26.5
136	34.5
137	74.5
138	46.5
139	237.5
140	0.5
141	0.5
142	0.5
143	306.5
144	239.5
145	80.5
146	81.5
147	25.5
148	30.5
149	23.5
150	68.5
151	28.5
152	14.5
153	57.5
154	18.5
155	89.5
156	88.5
157	50.5
158	44.5
159	371.5
160	15.5
161	91.5
162	49.5
163	101.5
164	57.5
165	10.5
166	2.5
167	71.5
168	32.5
169	122.5
170	29.5
171	35.5
172	24.5
173	2.5
174	18.5
175	33.5
176	2.5
177	117.5
178	3.5
179	78.5
180	67.5
181	55.5
182	0.5
183	198.5
184	91.5
185	71.5
186	28.5
187	16.5
188	125.5
189	80.5
190	28.5
191	10.5
192	32.5
193	9.5
194	28.5
195	12.5
196	25.5
197	46.5
198	72.5
199	44.5
200	79.5
201	2.5
202	417.5
203	32.5
204	65.5
205	24.5
206	139.5
207	135.5
208	59.5
209	187.5
210	21.5
211	102.5
212	444.5
213	17.5
214	70.5
215	73.5
216	55.5
217	1.5
218	48.5
219	30.5
220	137.5
221	11.5
222	40.5
223	44.5
224	53.5
225	118.5
226	258.5
227	44.5
228	17.5
229	84.5
230	91.5
231	38.5
232	51.5
233	30.5
234	80.5
235	51.5
236	12.5
237	11.5
238	0.5
239	412.5
240	18.5
241	99.5
242	58.5
243	106.5
244	63.5
245	77.5
246	18.5
247	19.5
248	47.5
249	71.5
250	31.5
251	3.5
252	38.5
253	20.5
254	125.5
255	25.5
256	34.5
257	351.5
258	31.5
259	110.5
260	54.5
261	0.5
262	54.5
263	27.5
264	49.5
265	121.5
266	33.5
267	133.5
268	23.5
269	45.5
270	17.5
271	109.5
272	18.5
273	65.5
274	26.5
275	65.5
276	103.5
277	93.5
278	113.5
279	136.5
280	68.5
281	9.5
282	76.5
283	55.5
284	32.5
285	274.5
286	46.5
287	2.5
288	40.5
289	255.5
290	21.5
291	233.5
292	25.5
293	21.5
294	100.5
295	16.5
296	15.5
297	23.5
298	40.5
299	99.5
300	18.5
301	15.5
302	32.5
303	62.5
304	11.5
305	0.5
306	50.5
307	25.5
308	86.5
309	34.5
310	23.5
311	14.5
312	20.5
313	47.5
314	141.5
315	125.5
316	23.5
317	9.5
318	444.5
319	49.5
320	23.5
321	43.5
322	21.5
323	64.5
324	6.5
325	56.5
326	18.5
327	114.5
328	20.5
329	33.5
330	105.5
331	28.5
332	98.5
333	33.5
334	23.5
335	26.5
336	48.5
337	267.5
338	28.5
339	0.5
340	41.5
341	0.5
342	49.5
343	28.5
344	49.5
345	33.5
346	27.5
347	35.5
348	40.5
349	384.5
350	0.5
351	88.5
352	15.5
353	43.5
354	109.5
355	35.5
356	11.5
357	88.5
358	34.5
359	330.5
360	49.5
361	18.5
362	20.5
363	8.5
364	6.5
365	38.5
366	69.5
367	3.5
368	76.5
369	24.5
370	112.5
371	40.5
372	56.5
373	70.5
374	136.5
375	138.5
376	31.5
377	54.5
378	18.5
379	32.5
380	103.5
381	113.5
382	139.5
383	17.5
384	14.5
385	282.5
386	84.5
387	94.5
388	17.5
389	30.5
390	90.5
391	101.5
392	67.5
393	9.5
394	28.5
395	75.5
396	128.5
397	110.5
398	45.5
399	78.5
400	23.5
401	3.5
402	20.5
403	124.5
404	28.5
405	28.5
406	46.5
407	92.5
408	49.5
409	38.5
410	204.5
411	27.5
412	24.5
413	433.5
414	336.5
415	33.5
416	43.5
417	104.5
418	57.5
419	34.5
420	15.5
421	34.5
422	293.5
423	11.5
424	3.5
425	62.5
426	42.5
427	65.5
428	48.5
429	94.5
430	70.5
431	70.5
432	113.5
433	129.5
434	11.5
435	112.5
436	22.5
437	37.5
438	277.5
439	54.5
440	275.5
441	95.5
442	31.5
443	84.5
444	0.5
445	8.5
446	33.5
447	34.5
448	20.5
449	16.5
450	54.5
451	26.5
452	36.5
453	28.5
454	99.5
455	35.5
456	73.5
457	35.5
458	21.5
459	58.5
460	16.5
461	26.5
462	444.5
463	136.5
464	77.5
465	71.5
466	44.5
467	372.5
468	77.5
469	10.5
470	72.5
471	298.5
472	23.5
473	140.5
474	41.5
475	101.5
476	20.5
477	36.5
478	46.5
479	53.5
480	60.5
481	43.5
482	112.5
483	11.5
484	7.5
485	19.5
486	30.5
487	17.5
488	47.5
489	90.5
490	27.5
491	112.5
492	46.5
493	117.5
494	82.5
495	137.5
496	57.5
497	10.5
498	51.5
499	65.5
500	11.5
501	80.5
502	54.5
503	18.5
504	60.5
505	81.5
506	53.5
507	140.5
508	3.5
509	70.5
510	31.5
511	16.5
512	128.5
513	28.5
514	112.5
515	347.5
516	61.5
517	14.5
518	101.5
519	100.5
520	76.5
521	301.5
522	55.5
523	68.5
524	75.5
525	131.5
526	368.5
527	336.5
528	31.5
529	62.5
530	112.5
531	70.5
532	31.5
533	42.5
534	152.5
535	19.5
536	45.5
537	109.5
538	34.5
539	257.5
540	74.5
541	51.5
542	77.5
543	47.5
544	61.5
545	90.5
546	34.5
547	13.5
548	28.5
549	404.5
550	26.5
551	53.5
552	308.5
553	9.5
554	75.5
555	5.5
556	50.5
557	19.5
558	142.5
559	136.5
560	2.5
561	99.5
562	18.5
563	95.5
564	22.5
565	3.5
566	11.5
567	57.5
568	32.5
569	11.5
570	23.5
571	60.5
572	71.5
573	5.5
574	14.5
575	44.5
576	10.5
577	327.5
578	25.5
579	3.5
580	76.5
581	257.5
582	19.5
583	29.5
584	24.5
585	33.5
586	23.5
587	59.5
588	48.5
589	16.5
590	18.5
591	35.5
592	48.5
593	22.5
594	2.5
595	33.5
596	32.5
597	44.5
598	333.5
599	32.5
600	71.5
601	102.5
602	111.5
603	46.5
604	16.5
605	49.5
606	22.5
607	71.5
608	11.5
609	95.5
610	0.5
611	75.5
612	29.5
613	0.5
614	255.5
615	66.5
616	19.5
617	45.5
618	137.5
619	56.5
620	15.5
621	28.5
622	26.5
623	332.5
624	102.5
625	41.5
626	110.5
627	51.5
628	35.5
629	56.5
630	48.5
631	1.5
632	19.5
633	42.5
634	7.5
635	28.5
636	28.5
637	383.5
638	32.5
639	233.5
640	15.5
641	33.5
642	302.5
643	273.5
644	56.5
645	45.5
646	44.5
647	55.5
648	110.5
649	0.5
650	35.5
651	33.5
652	236.5
653	53.5
654	23.5
655	26.5
656	29.5
657	68.5
658	124.5
659	43.5
660	47.5
661	1.5
662	46.5
663	69.5
664	7.5
665	395.5
666	122.5
667	84.5
668	103.5
669	48.5
670	64.5
671	3.5
672	19.5
673	49.5
674	59.5
675	125.5
676	43.5
677	29.5
678	104.5
679	90.5
680	73.5
681	45.5
682	70.5
683	33.5
684	44.5
685	17.5
686	81.5
687	31.5
688	198.5
689	31.5
690	29.5
691	93.5
692	302.5
693	96.5
694	56.5
695	82.5
696	360.5
697	95.5
698	8.5
699	65.5
700	125.5
701	361.5
702	401.5
703	315.5
704	124.5
705	38.5
706	339.5
707	32.5
708	71.5
709	188.5
710	60.5
711	107.5
712	11.5
713	171.5
714	62.5
715	12.5
716	80.5
717	28.5
718	18.5
719	0.5
720	37.5
721	97.5
722	17.5
723	82.5
724	51.5
725	40.5
726	0.5
727	76.5
728	143.5
729	61.5
730	120.5
731	86.5
732	25.5
733	42.5
734	22.5
735	35.5
736	70.5
737	21.5
738	45.5
739	62.5
740	1.5
741	32.5
742	27.5
743	16.5
744	48.5
745	114.5
746	15.5
747	62.5
748	77.5
749	18.5
750	9.5
751	50.5
752	35.5
753	35.5
754	53.5
755	15.5
756	45.5
757	411.5
758	1.5
759	0.5
760	31.5
761	150.5
762	44.5
763	31.5
764	107.5
765	77.5
766	40.5
767	17.5
768	104.5
769	62.5
770	49.5
771	79.5
772	56.5
773	90.5
774	76.5
775	98.5
776	23.5
777	68.5
778	50.5
779	78.5
780	60.5
781	56.5
782	119.5
783	93.5
784	55.5
785	10.5
786	121.5
787	17.5
788	61.5
789	49.5
790	118.5
791	15.5
792	34.5
793	28.5
794	32.5
795	28.5
796	119.5
797	197.5
798	7.5
799	98.5
800	83.5
801	16.5
802	25.5
803	40.5
804	28.5
805	134.5
806	17.5
807	273.5
808	46.5
809	31.5
810	136.5
811	27.5
812	52.5
813	61.5
814	84.5
815	44.5
816	57.5
817	22.5
818	393.5
819	50.5
820	95.5
821	258.5
822	28.5
823	280.5
824	268.5
825	56.5
826	107.5
827	108.5
828	64.5
829	56.5
830	22.5
831	7.5
832	65.5
833	64.5
834	18.5
835	67.5
836	30.5
837	62.5
838	102.5
839	41.5
840	33.5
841	11.5
842	363.5
843	4.5
844	198.5
845	46.5
846	57.5
847	56.5
848	34.5
849	1.5
850	127.5
851	14.5
852	17.5
853	22.5
854	52.5
855	93.5
856	62.5
857	59.5
858	9.5
859	30.5
860	25.5
861	73.5
862	61.5
863	102.5
864	14.5
865	81.5
866	46.5
867	358.5
868	162.5
869	23.5
870	80.5
871	21.5
872	19.5
873	63.5
874	73.5
875	0.5
876	29.5
877	29.5
878	65.5
879	25.5
880	90.5
881	386.5
882	3.5
883	46.5
884	76.5
885	176.5
886	30.5
887	115.5
888	22.5
889	15.5
890	1.5
891	55.5
892	47.5
893	18.5
894	344.5
895	32.5
896	286.5
897	21.5
898	27.5
899	124.5
900	57.5
901	85.5
902	3.5
903	38.5
904	38.5
905	21.5
906	2.5
907	21.5
908	62.5
909	51.5
910	142.5
911	82.5
912	0.5
913	3.5
914	34.5
915	16.5
916	40.5
917	52.5
918	93.5
919	113.5
920	0.5
921	430.5
922	7.5
923	18.5
924	31.5
925	73.5
926	83.5
927	4.5
928	44.5
929	46.5
930	104.5
931	351.5
932	77.5
933	31.5
934	82.5
935	38.5
936	0.5
937	0.5
938	74.5
939	52.5
940	32.5
941	38.5
942	181.5
943	168.5
944	55.5
945	419.5
946	63.5
947	67.5
948	0.5
949	20.5
950	125.5
951	168.5
952	43.5
953	389.5
954	71.5
955	234.5
956	28.5
957	126.5
958	42.5
959	294.5
960	23.5
961	38.5
962	66.5
963	206.5
964	32.5
965	57.5
966	136.5
967	326.5
968	28.5
969	6.5
970	53.5
971	73.5
972	20.5
973	9.5
974	0.5
975	32.5
976	48.5
977	19.5
978	50.5
979	441.5
980	22.5
981	104.5
982	361.5
983	14.5
984	15.5
985	53.5
986	55.5
987	18.5
988	61.5
989	3.5
990	24.5
991	22.5
992	33.5
993	4.5
994	109.5
995	41.5
996	24.5
997	25.5
998	35.5
999	20.5
1000	5.5
1001	7.5
1002	96.5
1003	42.5
1004	83.5
1005	86.5
1006	90.5
1007	116.5
1008	34.5
1009	39.5
1010	141.5
1011	293.5
1012	94.5
1013	23.5
1014	129.5
1015	40.5
1016	44.5
1017	18.5
1018	105.5
1019	29.5
1020	73.5
1021	28.5
1022	104.5
1023	17.5
1024	28.5
1025	33.5
1026	285.5
1027	30.5
1028	111.5
1029	244.5
1030	381.5
1031	31.5
1032	101.5
1033	10.5
1034	34.5
1035	10.5
1036	7.5
1037	63.5
1038	197.5
1039	16.5
1040	106.5
1041	419.5
1042	95.5
1043	26.5
1044	1.5
1045	205.5
1046	46.5
1047	125.5
1048	18.5
1049	17.5
1050	16.5
1051	17.5
1052	23.5
1053	1.5
1054	18.5
1055	21.5
1056	6.5
1057	320.5
1058	134.5
1059	35.5
1060	126.5
1061	32.5
1062	124.5
1063	0.5
1064	0.5
1065	28.5
1066	47.5
1067	57.5
1068	57.5
1069	46.5
1070	54.5
1071	222.5
1072	103.5
1073	34.5
1074	112.5
1075	1.5
1076	13.5
1077	18.5
1078	63.5
1079	44.5
1080	52.5
1081	58.5
1082	5.5
1083	41.5
1084	20.5
1085	33.5
1086	93.5
1087	103.5
1088	8.5
1089	357.5
1090	35.5
1091	348.5
1092	325.5
1093	66.5
1094	18.5
1095	35.5
1096	42.5
1097	78.5
1098	43.5
1099	35.5
1100	29.5
1101	47.5
1102	30.5
1103	83.5
1104	54.5
1105	101.5
1106	94.5
1107	0.5
1108	48.5
1109	0.5
1110	164.5
1111	31.5
1112	7.5
1113	121.5
1114	59.5
1115	35.5
1116	10.5
1117	338.5
1118	51.5
1119	51.5
1120	322.5
1121	30.5
1122	29.5
1123	61.5
1124	22.5
1125	53.5
1126	21.5
1127	47.5
1128	49.5
1129	40.5
1130	15.5
1131	57.5
1132	32.5
1133	11.5
1134	75.5
1135	100.5
1136	38.5
1137	23.5
1138	41.5
1139	74.5
1140	69.5
1141	48.5
1142	12.5
1143	88.5
1144	63.5
1145	20.5
1146	33.5
1147	54.5
1148	130.5
1149	31.5
1150	17.5
1151	65.5
1152	290.5
1153	2.5
1154	137.5
1155	308.5
1156	204.5
1157	15.5
1158	33.5
1159	130.5
1160	41.5
1161	17.5
1162	54.5
1163	375.5
1164	1.5
1165	0.5
1166	58.5
1167	99.5
1168	44.5
1169	137.5
1170	78.5
1171	66.5
1172	21.5
1173	84.5
1174	87.5
1175	13.5
1176	53.5
1177	50.5
1178	22.5
1179	18.5
1180	43.5
1181	82.5
1182	50.5
1183	391.5
1184	45.5
1185	43.5
1186	400.5
1187	81.5
1188	34.5
1189	34.5
1190	25.5
1191	83.5
1192	41.5
1193	87.5
1194	316.5
1195	235.5
1196	294.5
1197	101.5
1198	41.5
1199	120.5
1200	22.5
1201	22.5
1202	43.5
1203	29.5
1204	28.5
1205	106.5
1206	49.5
1207	82.5
1208	71.5
1209	38.5
1210	14.5
1211	86.5
1212	64.5
1213	65.5
1214	45.5
1215	18.5
1216	28.5
1217	330.5
1218	56.5
1219	20.5
1220	13.5
1221	2.5
1222	15.5
1223	106.5
1224	24.5
1225	142.5
1226	9.5
1227	128.5
1228	72.5
1229	42.5
1230	34.5
1231	20.5
1232	94.5
1233	56.5
1234	47.5
1235	40.5
1236	27.5
1237	35.5
1238	41.5
1239	52.5
1240	25.5
1241	108.5
1242	30.5
1243	30.5
1244	124.5
1245	35.5
1246	431.5
1247	276.5
1248	41.5
1249	32.5
1250	42.5
1251	37.5
1252	42.5
1253	0.5
1254	42.5
1255	32.5
1256	18.5
1257	49.5
1258	68.5
1259	113.5
1260	307.5
1261	30.5
1262	69.5
1263	21.5
1264	333.5
1265	14.5
1266	17.5
1267	46.5
1268	28.5
1269	48.5
1270	127.5
1271	108.5
1272	70.5
1273	112.5
1274	27.5
1275	31.5
1276	287.5
1277	17.5
1278	11.5
1279	14.5
1280	27.5
1281	0.5
1282	254.5
1283	53.5
1284	57.5
1285	34.5
1286	405.5
1287	72.5
1288	23.5
1289	355.5
1290	35.5
1291	28.5
1292	18.5
1293	34.5
1294	100.5
1295	41.5
1296	89.5
1297	94.5
1298	57.5
1299	11.5
1300	0.5
1301	0.5
1302	24.5
1303	35.5
1304	31.5
1305	19.5
1306	383.5
1307	10.5
1308	114.5
1309	53.5
1310	60.5
1311	12.5
1312	351.5
1313	313.5
1314	46.5
1315	95.5
1316	32.5
1317	19.5
1318	31.5
1319	122.5
1320	80.5
1321	17.5
1322	24.5
1323	13.5
1324	266.5
1325	21.5
1326	428.5
1327	52.5
1328	34.5
1329	0.5
1330	16.5
1331	52.5
1332	8.5
1333	18.5
1334	62.5
1335	105.5
1336	99.5
1337	21.5
1338	114.5
1339	40.5
1340	84.5
1341	20.5
1342	27.5
1343	53.5
1344	35.5
1345	38.5
1346	51.5
1347	121.5
1348	63.5
1349	64.5
1350	68.5
1351	47.5
1352	11.5
1353	25.5
1354	27.5
1355	55.5
1356	0.5
1357	59.5
1358	195.5
1359	3.5
1360	21.5
1361	53.5
1362	121.5
1363	108.5
1364	18.5
1365	87.5
1366	83.5
1367	53.5
1368	17.5
1369	59.5
1370	42.5
1371	53.5
1372	45.5
1373	26.5
1374	2.5
1375	124.5
1376	23.5
1377	41.5
1378	293.5
1379	264.5
1380	149.5
1381	42.5
1382	12.5
1383	79.5
1384	0.5
1385	45.5
1386	84.5
1387	45.5
1388	28.5
1389	289.5
1390	2.5
1391	11.5
1392	109.5
1393	13.5
1394	55.5
1395	68.5
1396	0.5
1397	24.5
1398	13.5
1399	46.5
1400	31.5
1401	62.5
1402	6.5
1403	9.5
1404	91.5
1405	21.5
1406	35.5
1407	29.5
1408	60.5
1409	373.5
1410	17.5
1411	65.5
1412	64.5
1413	277.5
1414	6.5
1415	12.5
1416	210.5
1417	21.5
1418	54.5
1419	35.5
1420	22.5
1421	22.5
1422	351.5
1423	38.5
1424	16.5
1425	50.5
1426	32.5
1427	33.5
1428	17.5
1429	0.5
1430	69.5
1431	70.5
1432	98.5
1433	75.5
1434	113.5
1435	32.5
1436	61.5
1437	0.5
1438	32.5
1439	19.5
1440	191.5
1441	3.5
1442	29.5
1443	78.5
1444	15.5
1445	46.5
1446	19.5
1447	111.5
1448	0.5
1449	275.5
1450	104.5
1451	25.5
1452	0.5
1453	31.5
1454	110.5
1455	26.5
1456	40.5
1457	365.5
1458	14.5
1459	45.5
1460	3.5
1461	66.5
1462	228.5
1463	21.5
1464	27.5
1465	359.5
1466	52.5
1467	18.5
1468	141.5
1469	48.5
1470	21.5
1471	13.5
1472	360.5
1473	45.5
1474	8.5
1475	52.5
1476	86.5
1477	41.5
1478	12.5
1479	43.5
1480	71.5
1481	47.5
1482	41.5
1483	110.5
1484	34.5
1485	69.5
1486	57.5
1487	80.5
1488	15.5
1489	18.5
1490	14.5
1491	89.5
1492	49.5
1493	40.5
1494	33.5
1495	9.5
1496	98.5
1497	382.5
1498	101.5
1499	28.5
1500	42.5
1501	64.5
1502	322.5
1503	33.5
1504	18.5
1505	40.5
1506	23.5
1507	36.5
1508	21.5
1509	22.5
1510	75.5
1511	88.5
1512	54.5
1513	22.5
1514	74.5
1515	73.5
1516	17.5
1517	34.5
1518	311.5
1519	20.5
1520	81.5
1521	34.5
1522	30.5
1523	28.5
1524	52.5
1525	74.5
1526	11.5
1527	20.5
1528	34.5
1529	35.5
1530	25.5
1531	41.5
1532	121.5
1533	10.5
1534	8.5
1535	41.5
1536	60.5
1537	89.5
1538	89.5
1539	59.5
1540	97.5
1541	118.5
1542	14.5
1543	0.5
1544	23.5
1545	32.5
1546	56.5
1547	132.5
1548	3.5
1549	58.5
1550	20.5
1551	347.5
1552	39.5
1553	52.5
1554	65.5
1555	31.5
1556	43.5
1557	21.5
1558	187.5
1559	28.5
1560	17.5
1561	68.5
1562	70.5
1563	20.5
1564	0.5
1565	92.5
1566	110.5
1567	3.5
1568	69.5
1569	34.5
1570	141.5
1571	30.5
1572	94.5
1573	51.5
1574	34.5
1575	88.5
1576	107.5
1577	26.5
1578	5.5
1579	28.5
1580	388.5
1581	22.5
1582	16.5
1583	30.5
1584	27.5
1585	27.5
1586	25.5
1587	42.5
1588	33.5
1589	299.5
1590	52.5
1591	42.5
1592	62.5
1593	28.5
1594	69.5
1595	16.5
1596	156.5
1597	77.5
1598	94.5
1599	103.5
1600	73.5
1601	136.5
1602	41.5
1603	23.5
1604	21.5
1605	71.5
1606	354.5
1607	15.5
1608	35.5
1609	98.5
1610	24.5
1611	26.5
1612	355.5
1613	36.5
1614	27.5
1615	43.5
1616	45.5
1617	444.5
1618	41.5
1619	45.5
1620	13.5
1621	19.5
1622	0.5
1623	34.5
1624	12.5
1625	16.5
1626	15.5
1627	16.5
1628	90.5
1629	41.5
1630	13.5
1631	24.5
1632	29.5
1633	46.5
1634	13.5
1635	25.5
1636	196.5
1637	395.5
1638	72.5
1639	30.5
1640	277.5
1641	68.5
1642	30.5
1643	13.5
1644	33.5
1645	65.5
1646	22.5
1647	69.5
1648	139.5
1649	96.5
1650	82.5
1651	95.5
1652	23.5
1653	8.5
1654	55.5
1655	48.5
1656	26.5
1657	23.5
1658	282.5
1659	35.5
1660	27.5
1661	13.5
1662	128.5
1663	133.5
1664	66.5
1665	28.5
1666	94.5
1667	61.5
1668	17.5
1669	0.5
1670	43.5
1671	22.5
1672	83.5
1673	0.5
1674	38.5
1675	121.5
1676	9.5
1677	50.5
1678	25.5
1679	34.5
1680	12.5
1681	91.5
1682	5.5
1683	45.5
1684	5.5
1685	54.5
1686	11.5
1687	27.5
1688	43.5
1689	127.5
1690	2.5
1691	104.5
1692	36.5
1693	22.5
1694	65.5
1695	18.5
1696	420.5
1697	2.5
1698	137.5
1699	2.5
1700	72.5
1701	70.5
1702	31.5
1703	22.5
1704	75.5
1705	53.5
1706	291.5
1707	26.5
1708	35.5
1709	203.5
1710	18.5
1711	93.5
1712	258.5
1713	35.5
1714	347.5
1715	3.5
1716	23.5
1717	33.5
1718	308.5
1719	103.5
1720	3.5
1721	35.5
1722	93.5
1723	51.5
1724	52.5
1725	81.5
1726	66.5
1727	36.5
1728	99.5
1729	34.5
1730	27.5
1731	80.5
1732	9.5
1733	28.5
1734	87.5
1735	88.5
1736	129.5
1737	44.5
1738	26.5
1739	48.5
1740	15.5
1741	20.5
1742	17.5
1743	98.5
1744	7.5
1745	47.5
1746	11.5
1747	29.5
1748	41.5
1749	19.5
1750	48.5
1751	119.5
1752	45.5
1753	13.5
1754	28.5
1755	78.5
1756	20.5
1757	1.5
1758	18.5
1759	13.5
1760	131.5
1761	63.5
1762	10.5
1763	31.5
1764	28.5
1765	2.5
1766	397.5
1767	414.5
1768	64.5
1769	387.5
1770	118.5
1771	22.5
1772	117.5
1773	26.5
1774	64.5
1775	35.5
1776	20.5
1777	30.5
1778	20.5
1779	11.5
1780	106.5
1781	32.5
1782	15.5
1783	108.5
1784	57.5
1785	28.5
1786	34.5
1787	338.5
1788	22.5
1789	29.5
1790	25.5
1791	63.5
1792	285.5
1793	119.5
1794	49.5
1795	10.5
1796	12.5
1797	143.5
1798	35.5
1799	5.5
1800	258.5
1801	28.5
1802	69.5
1803	16.5
1804	81.5
1805	72.5
1806	267.5
1807	59.5
1808	14.5
1809	12.5
1810	78.5
1811	32.5
1812	45.5
1813	85.5
1814	34.5
1815	65.5
1816	20.5
1817	14.5
1818	137.5
1819	25.5
1820	139.5
1821	238.5
1822	14.5
1823	331.5
1824	31.5
1825	83.5
1826	0.5
1827	49.5
1828	112.5
1829	92.5
1830	94.5
1831	59.5
1832	132.5
1833	133.5
1834	28.5
1835	108.5
1836	48.5
1837	21.5
1838	55.5
1839	126.5
1840	26.5
1841	52.5
1842	427.5
1843	104.5
1844	10.5
1845	0.5
1846	0.5
1847	117.5
1848	5.5
1849	131.5
1850	11.5
1851	90.5
1852	135.5
1853	14.5
1854	54.5
1855	41.5
1856	28.5
1857	94.5
1858	87.5
1859	88.5
1860	19.5
1861	73.5
1862	66.5
1863	3.5
1864	29.5
1865	15.5
1866	15.5
1867	42.5
1868	41.5
1869	45.5
1870	195.5
1871	46.5
1872	32.5
1873	37.5
1874	396.5
1875	72.5
1876	29.5
1877	31.5
1878	144.5
1879	23.5
1880	142.5
1881	27.5
1882	11.5
1883	22.5
1884	248.5
1885	86.5
1886	38.5
1887	115.5
1888	54.5
1889	99.5
1890	128.5
1891	55.5
1892	69.5
1893	56.5
1894	59.5
1895	17.5
1896	18.5
1897	95.5
1898	87.5
1899	65.5
1900	382.5
1901	86.5
1902	24.5
1903	12.5
1904	20.5
1905	134.5
1906	54.5
1907	21.5
1908	312.5
1909	10.5
1910	13.5
1911	47.5
1912	76.5
1913	99.5
1914	102.5
1915	79.5
1916	121.5
1917	33.5
1918	114.5
1919	31.5
1920	22.5
1921	248.5
1922	169.5
1923	395.5
1924	8.5
1925	130.5
1926	0.5
1927	98.5
1928	22.5
1929	18.5
1930	19.5
1931	6.5
1932	59.5
1933	12.5
1934	13.5
1935	59.5
1936	0.5
1937	57.5
1938	14.5
1939	55.5
1940	48.5
1941	126.5
1942	60.5
1943	43.5
1944	41.5
1945	80.5
1946	30.5
1947	31.5
1948	24.5
1949	261.5
1950	2.5
1951	67.5
1952	301.5
1953	14.5
1954	28.5
1955	62.5
1956	47.5
1957	81.5
1958	65.5
1959	75.5
1960	351.5
1961	53.5
1962	77.5
1963	58.5
1964	69.5
1965	19.5
1966	19.5
1967	66.5
1968	358.5
1969	26.5
1970	0.5
1971	32.5
1972	96.5
1973	2.5
1974	20.5
1975	85.5
1976	16.5
1977	84.5
1978	57.5
1979	106.5
1980	31.5
1981	12.5
1982	107.5
1983	13.5
1984	42.5
1985	34.5
1986	47.5
1987	333.5
1988	25.5
1989	58.5
1990	315.5
1991	60.5
1992	36.5
1993	26.5
1994	35.5
1995	65.5
1996	54.5
1997	39.5
[truncated: 998,000+ more rows]
