# Supplementary material for: Potential survival benefits from optimized chemotherapy implementation in advanced ovarian cancer: Projections from a microsimulation model
Source: PLoS One. 2019 Sep 20;14(9):e0222828. doi: 10.1371/journal.pone.0222828 (PMC6754166; doi:10.1371/journal.pone.0222828)
Supplement: S23 File — Model output for life expectancy under the “optimized implementation” strategy with a hazard ratio of 0.97 on IP+IV. (TXT) [file pone.0222828.s023.txt]

Implementation Strategy:
Optimal HighHRonIP
ID	LifeExpectancyInMonths
1	82.5
2	83.5
3	402.5
4	120.5
5	52.5
6	4.5
7	56.5
8	28.5
9	84.5
10	9.5
11	98.5
12	14.5
13	42.5
14	117.5
15	25.5
16	49.5
17	50.5
18	73.5
19	34.5
20	61.5
21	81.5
22	12.5
23	17.5
24	54.5
25	129.5
26	18.5
27	125.5
28	22.5
29	77.5
30	3.5
31	358.5
32	351.5
33	61.5
34	13.5
35	24.5
36	207.5
37	401.5
38	52.5
39	53.5
40	0.5
41	38.5
42	82.5
43	20.5
44	22.5
45	19.5
46	14.5
47	34.5
48	60.5
49	30.5
50	74.5
51	90.5
52	130.5
53	23.5
54	55.5
55	43.5
56	48.5
57	62.5
58	20.5
59	19.5
60	360.5
61	262.5
62	56.5
63	0.5
64	23.5
65	41.5
66	79.5
67	45.5
68	79.5
69	89.5
70	36.5
71	117.5
72	22.5
73	137.5
74	27.5
75	54.5
76	35.5
77	18.5
78	51.5
79	0.5
80	31.5
81	42.5
82	38.5
83	271.5
84	33.5
85	18.5
86	81.5
87	0.5
88	69.5
89	33.5
90	374.5
91	95.5
92	15.5
93	100.5
94	124.5
95	0.5
96	18.5
97	16.5
98	19.5
99	2.5
100	19.5
101	0.5
102	62.5
103	1.5
104	243.5
105	9.5
106	51.5
107	50.5
108	26.5
109	25.5
110	22.5
111	21.5
112	333.5
113	19.5
114	277.5
115	178.5
116	27.5
117	37.5
118	33.5
119	65.5
120	31.5
121	5.5
122	16.5
123	170.5
124	32.5
125	14.5
126	15.5
127	32.5
128	118.5
129	14.5
130	53.5
131	8.5
132	262.5
133	368.5
134	11.5
135	49.5
136	56.5
137	46.5
138	42.5
139	109.5
140	51.5
141	10.5
142	79.5
143	32.5
144	100.5
145	62.5
146	51.5
147	97.5
148	302.5
149	184.5
150	58.5
151	22.5
152	60.5
153	444.5
154	32.5
155	231.5
156	23.5
157	68.5
158	28.5
159	14.5
160	57.5
161	18.5
162	89.5
163	88.5
164	50.5
165	11.5
166	404.5
167	15.5
168	91.5
169	49.5
170	138.5
171	20.5
172	10.5
173	2.5
174	71.5
175	23.5
176	5.5
177	18.5
178	83.5
179	105.5
180	114.5
181	4.5
182	58.5
183	18.5
184	79.5
185	67.5
186	55.5
187	0.5
188	198.5
189	91.5
190	71.5
191	28.5
192	16.5
193	18.5
194	15.5
195	21.5
196	3.5
197	49.5
198	80.5
199	28.5
200	62.5
201	28.5
202	12.5
203	25.5
204	46.5
205	72.5
206	44.5
207	79.5
208	2.5
209	417.5
210	32.5
211	65.5
212	24.5
213	139.5
214	375.5
215	20.5
216	117.5
217	444.5
218	17.5
219	70.5
220	73.5
221	55.5
222	1.5
223	48.5
224	30.5
225	306.5
226	118.5
227	88.5
228	33.5
229	61.5
230	48.5
231	10.5
232	44.5
233	17.5
234	52.5
235	123.5
236	38.5
237	52.5
238	26.5
239	38.5
240	93.5
241	12.5
242	11.5
243	0.5
244	105.5
245	60.5
246	14.5
247	18.5
248	14.5
249	355.5
250	24.5
251	65.5
252	22.5
253	63.5
254	77.5
255	173.5
256	31.5
257	3.5
258	38.5
259	20.5
260	353.5
261	68.5
262	57.5
263	11.5
264	41.5
265	31.5
266	110.5
267	54.5
268	0.5
269	54.5
270	27.5
271	49.5
272	90.5
273	64.5
274	133.5
275	23.5
276	45.5
277	50.5
278	76.5
279	18.5
280	65.5
281	26.5
282	65.5
283	103.5
284	93.5
285	113.5
286	136.5
287	68.5
288	9.5
289	75.5
290	56.5
291	32.5
292	274.5
293	46.5
294	2.5
295	40.5
296	47.5
297	60.5
298	138.5
299	21.5
300	233.5
301	25.5
302	21.5
303	100.5
304	16.5
305	15.5
306	23.5
307	40.5
308	99.5
309	18.5
310	19.5
311	28.5
312	62.5
313	11.5
314	0.5
315	50.5
316	25.5
317	86.5
318	34.5
319	23.5
320	14.5
321	20.5
322	47.5
323	141.5
324	54.5
325	34.5
326	10.5
327	13.5
328	23.5
329	9.5
330	444.5
331	49.5
332	23.5
333	43.5
334	21.5
335	64.5
336	6.5
337	56.5
338	18.5
339	114.5
340	20.5
341	33.5
342	105.5
343	28.5
344	98.5
345	33.5
346	23.5
347	26.5
348	184.5
349	2.5
350	48.5
351	7.5
352	61.5
353	28.5
354	0.5
355	13.5
356	22.5
357	93.5
358	2.5
359	36.5
360	33.5
361	27.5
362	35.5
363	40.5
364	384.5
365	0.5
366	88.5
367	15.5
368	43.5
369	109.5
370	35.5
371	87.5
372	12.5
373	34.5
374	69.5
375	12.5
376	18.5
377	444.5
378	136.5
379	104.5
380	40.5
381	70.5
382	56.5
383	136.5
384	138.5
385	31.5
386	54.5
387	18.5
388	32.5
389	70.5
390	20.5
391	118.5
392	114.5
393	19.5
394	85.5
395	113.5
396	41.5
397	36.5
398	31.5
399	81.5
400	94.5
401	17.5
402	30.5
403	90.5
404	83.5
405	82.5
406	9.5
407	28.5
408	75.5
409	128.5
410	110.5
411	45.5
412	78.5
413	23.5
414	3.5
415	20.5
416	124.5
417	28.5
418	28.5
419	18.5
420	58.5
421	9.5
422	4.5
423	36.5
424	76.5
425	35.5
426	35.5
427	23.5
428	51.5
429	12.5
430	18.5
431	12.5
432	27.5
433	24.5
434	33.5
435	10.5
436	65.5
437	444.5
438	33.5
439	95.5
440	63.5
441	33.5
442	29.5
443	46.5
444	98.5
445	0.5
446	21.5
447	34.5
448	15.5
449	34.5
450	293.5
451	11.5
452	3.5
453	62.5
454	42.5
455	65.5
456	48.5
457	37.5
458	40.5
459	27.5
460	114.5
461	124.5
462	17.5
463	68.5
464	352.5
465	94.5
466	17.5
467	21.5
468	15.5
469	4.5
470	22.5
471	21.5
472	114.5
473	120.5
474	115.5
475	58.5
476	124.5
477	34.5
478	20.5
479	16.5
480	298.5
481	73.5
482	35.5
483	21.5
484	48.5
485	33.5
486	94.5
487	15.5
488	78.5
489	74.5
490	2.5
491	0.5
492	16.5
493	33.5
494	341.5
495	71.5
496	44.5
497	372.5
498	77.5
499	97.5
500	11.5
501	80.5
502	43.5
503	29.5
504	60.5
505	81.5
506	53.5
507	140.5
508	3.5
509	70.5
510	31.5
511	16.5
512	128.5
513	28.5
514	101.5
515	22.5
516	46.5
517	279.5
518	61.5
519	14.5
520	101.5
521	100.5
522	76.5
523	46.5
524	27.5
525	28.5
526	29.5
527	14.5
528	46.5
529	33.5
530	54.5
531	57.5
532	424.5
533	23.5
534	394.5
535	4.5
536	78.5
537	62.5
538	58.5
539	18.5
540	102.5
541	70.5
542	31.5
543	42.5
544	122.5
545	26.5
546	19.5
547	45.5
548	17.5
549	0.5
550	85.5
551	34.5
552	76.5
553	19.5
554	15.5
555	20.5
556	46.5
557	23.5
558	104.5
559	138.5
560	13.5
561	47.5
562	34.5
563	46.5
564	84.5
565	13.5
566	28.5
567	404.5
568	26.5
569	53.5
570	25.5
571	85.5
572	89.5
573	35.5
574	99.5
575	41.5
576	5.5
577	50.5
578	19.5
579	142.5
580	36.5
581	29.5
582	60.5
583	2.5
584	21.5
585	242.5
586	100.5
587	79.5
588	22.5
589	74.5
590	14.5
591	44.5
592	10.5
593	11.5
594	49.5
595	118.5
596	108.5
597	25.5
598	22.5
599	3.5
600	76.5
601	257.5
602	19.5
603	29.5
604	24.5
605	33.5
606	23.5
607	59.5
608	48.5
609	16.5
610	18.5
611	35.5
612	48.5
613	22.5
614	2.5
615	33.5
616	32.5
617	293.5
618	23.5
619	27.5
620	27.5
621	107.5
622	41.5
623	29.5
624	94.5
625	89.5
626	96.5
627	67.5
628	11.5
629	90.5
630	90.5
631	43.5
632	79.5
633	0.5
634	23.5
635	52.5
636	67.5
637	61.5
638	19.5
639	45.5
640	137.5
641	56.5
642	15.5
643	28.5
644	26.5
645	332.5
646	102.5
647	41.5
648	110.5
649	18.5
650	45.5
651	20.5
652	56.5
653	48.5
654	1.5
655	19.5
656	42.5
657	7.5
658	28.5
659	28.5
660	383.5
661	32.5
662	41.5
663	16.5
664	30.5
665	4.5
666	21.5
667	116.5
668	33.5
669	302.5
670	273.5
671	56.5
672	16.5
673	93.5
674	22.5
675	123.5
676	0.5
677	35.5
678	33.5
679	236.5
680	53.5
681	23.5
682	26.5
683	13.5
684	30.5
685	49.5
686	17.5
687	47.5
688	80.5
689	38.5
690	52.5
691	23.5
692	61.5
693	7.5
694	33.5
695	73.5
696	23.5
697	30.5
698	33.5
699	22.5
700	43.5
701	63.5
702	291.5
703	21.5
704	31.5
705	26.5
706	17.5
707	103.5
708	44.5
709	31.5
710	12.5
711	23.5
712	24.5
713	134.5
714	29.5
715	104.5
716	90.5
717	73.5
718	45.5
719	70.5
720	33.5
721	44.5
722	17.5
723	81.5
724	31.5
725	198.5
726	31.5
727	296.5
728	41.5
729	87.5
730	62.5
731	23.5
732	233.5
733	54.5
734	84.5
735	57.5
736	24.5
737	64.5
738	69.5
739	8.5
740	65.5
741	125.5
742	361.5
743	401.5
744	315.5
745	124.5
746	38.5
747	339.5
748	32.5
749	28.5
750	22.5
751	51.5
752	118.5
753	10.5
754	7.5
755	47.5
756	123.5
757	11.5
758	140.5
759	24.5
760	62.5
761	12.5
762	80.5
763	28.5
764	18.5
765	0.5
766	37.5
767	97.5
768	17.5
769	82.5
770	51.5
771	40.5
772	0.5
773	76.5
774	143.5
775	61.5
776	56.5
777	41.5
778	1.5
779	35.5
780	24.5
781	11.5
782	50.5
783	42.5
784	22.5
785	20.5
786	46.5
787	60.5
788	45.5
789	62.5
790	1.5
791	32.5
792	27.5
793	16.5
794	48.5
795	9.5
796	12.5
797	64.5
798	360.5
799	53.5
800	15.5
801	35.5
802	28.5
803	64.5
804	336.5
805	16.5
806	24.5
807	321.5
808	77.5
809	40.5
810	62.5
811	24.5
812	143.5
813	321.5
814	52.5
815	44.5
816	15.5
817	54.5
818	4.5
819	275.5
820	1.5
821	203.5
822	9.5
823	2.5
824	61.5
825	37.5
826	51.5
827	69.5
828	70.5
829	13.5
830	2.5
831	115.5
832	15.5
833	34.5
834	28.5
835	32.5
836	28.5
837	119.5
838	197.5
839	7.5
840	98.5
841	83.5
842	16.5
843	25.5
844	40.5
845	28.5
846	60.5
847	64.5
848	350.5
849	31.5
850	136.5
851	27.5
852	30.5
853	83.5
854	84.5
855	372.5
856	22.5
857	40.5
858	82.5
859	64.5
860	78.5
861	258.5
862	28.5
863	280.5
864	78.5
865	13.5
866	26.5
867	0.5
868	114.5
869	76.5
870	107.5
871	108.5
872	64.5
873	56.5
874	22.5
875	7.5
876	45.5
877	40.5
878	29.5
879	117.5
880	60.5
881	89.5
882	30.5
883	41.5
884	33.5
885	11.5
886	363.5
887	4.5
888	198.5
889	28.5
890	17.5
891	114.5
892	34.5
893	1.5
894	127.5
895	14.5
896	17.5
897	22.5
898	52.5
899	93.5
900	62.5
901	59.5
902	9.5
903	30.5
904	25.5
905	16.5
906	34.5
907	22.5
908	10.5
909	38.5
910	102.5
911	14.5
912	81.5
913	46.5
914	358.5
915	162.5
916	23.5
917	80.5
918	21.5
919	19.5
920	55.5
921	81.5
922	0.5
923	29.5
924	29.5
925	65.5
926	25.5
927	90.5
928	386.5
929	3.5
930	44.5
931	35.5
932	137.5
933	57.5
934	48.5
935	115.5
936	22.5
937	15.5
938	1.5
939	55.5
940	73.5
941	0.5
942	59.5
943	66.5
944	207.5
945	29.5
946	73.5
947	73.5
948	78.5
949	11.5
950	30.5
951	21.5
952	27.5
953	29.5
954	31.5
955	35.5
956	15.5
957	57.5
958	85.5
959	3.5
960	38.5
961	38.5
962	21.5
963	2.5
964	21.5
965	62.5
966	51.5
967	123.5
968	101.5
969	0.5
970	3.5
971	34.5
972	16.5
973	40.5
974	52.5
975	117.5
976	89.5
977	0.5
978	430.5
979	7.5
980	18.5
981	45.5
982	101.5
983	50.5
984	44.5
985	46.5
986	19.5
987	12.5
988	24.5
989	36.5
990	351.5
991	77.5
992	70.5
993	0.5
994	13.5
995	69.5
996	74.5
997	52.5
998	32.5
999	38.5
1000	181.5
1001	7.5
1002	96.5
1003	42.5
1004	317.5
1005	68.5
1006	34.5
1007	39.5
1008	141.5
1009	77.5
1010	10.5
1011	48.5
1012	98.5
1013	44.5
1014	298.5
1015	26.5
1016	34.5
1017	23.5
1018	80.5
1019	29.5
1020	59.5
1021	19.5
1022	127.5
1023	17.5
1024	28.5
1025	33.5
1026	285.5
1027	30.5
1028	56.5
1029	236.5
1030	9.5
1031	9.5
1032	29.5
1033	24.5
1034	0.5
1035	139.5
1036	13.5
1037	0.5
1038	38.5
1039	8.5
1040	25.5
1041	0.5
1042	97.5
1043	31.5
1044	101.5
1045	10.5
1046	74.5
1047	13.5
1048	32.5
1049	197.5
1050	16.5
1051	106.5
1052	419.5
1053	95.5
1054	26.5
1055	1.5
1056	12.5
1057	31.5
1058	28.5
1059	48.5
1060	94.5
1061	59.5
1062	17.5
1063	63.5
1064	18.5
1065	17.5
1066	16.5
1067	17.5
1068	23.5
1069	1.5
1070	18.5
1071	21.5
1072	6.5
1073	320.5
1074	134.5
1075	35.5
1076	126.5
1077	32.5
1078	71.5
1079	53.5
1080	28.5
1081	47.5
1082	57.5
1083	57.5
1084	46.5
1085	54.5
1086	222.5
1087	103.5
1088	34.5
1089	112.5
1090	1.5
1091	13.5
1092	18.5
1093	63.5
1094	44.5
1095	52.5
1096	58.5
1097	5.5
1098	41.5
1099	20.5
1100	33.5
1101	93.5
1102	103.5
1103	8.5
1104	357.5
1105	35.5
1106	17.5
1107	19.5
1108	301.5
1109	325.5
1110	66.5
1111	18.5
1112	35.5
1113	23.5
1114	97.5
1115	43.5
1116	35.5
1117	29.5
1118	47.5
1119	30.5
1120	83.5
1121	54.5
1122	101.5
1123	244.5
1124	120.5
1125	117.5
1126	59.5
1127	35.5
1128	10.5
1129	338.5
1130	51.5
1131	27.5
1132	15.5
1133	66.5
1134	83.5
1135	57.5
1136	107.5
1137	30.5
1138	29.5
1139	61.5
1140	22.5
1141	19.5
1142	67.5
1143	35.5
1144	49.5
1145	40.5
1146	15.5
1147	74.5
1148	15.5
1149	11.5
1150	75.5
1151	100.5
1152	38.5
1153	23.5
1154	41.5
1155	74.5
1156	69.5
1157	48.5
1158	12.5
1159	12.5
1160	9.5
1161	89.5
1162	30.5
1163	20.5
1164	33.5
1165	54.5
1166	130.5
1167	31.5
1168	17.5
1169	65.5
1170	290.5
1171	2.5
1172	58.5
1173	22.5
1174	22.5
1175	16.5
1176	308.5
1177	108.5
1178	100.5
1179	25.5
1180	83.5
1181	57.5
1182	15.5
1183	20.5
1184	17.5
1185	54.5
1186	70.5
1187	69.5
1188	46.5
1189	83.5
1190	305.5
1191	137.5
1192	9.5
1193	18.5
1194	26.5
1195	11.5
1196	35.5
1197	31.5
1198	17.5
1199	273.5
1200	27.5
1201	9.5
1202	16.5
1203	16.5
1204	43.5
1205	82.5
1206	50.5
1207	86.5
1208	117.5
1209	47.5
1210	89.5
1211	0.5
1212	16.5
1213	11.5
1214	45.5
1215	43.5
1216	116.5
1217	61.5
1218	2.5
1219	19.5
1220	45.5
1221	66.5
1222	25.5
1223	57.5
1224	56.5
1225	34.5
1226	34.5
1227	24.5
1228	19.5
1229	50.5
1230	2.5
1231	49.5
1232	11.5
1233	20.5
1234	157.5
1235	47.5
1236	0.5
1237	11.5
1238	21.5
1239	51.5
1240	22.5
1241	27.5
1242	42.5
1243	47.5
1244	50.5
1245	79.5
1246	294.5
1247	101.5
1248	41.5
1249	120.5
1250	22.5
1251	22.5
1252	43.5
1253	29.5
1254	28.5
1255	106.5
1256	49.5
1257	42.5
1258	54.5
1259	54.5
1260	38.5
1261	14.5
1262	86.5
1263	64.5
1264	65.5
1265	45.5
1266	18.5
1267	28.5
1268	330.5
1269	56.5
1270	20.5
1271	13.5
1272	2.5
1273	15.5
1274	106.5
1275	24.5
1276	85.5
1277	62.5
1278	18.5
1279	44.5
1280	59.5
1281	72.5
1282	42.5
1283	34.5
1284	32.5
1285	82.5
1286	56.5
1287	47.5
1288	40.5
1289	27.5
1290	35.5
1291	41.5
1292	52.5
1293	25.5
1294	108.5
1295	30.5
1296	30.5
1297	98.5
1298	9.5
1299	23.5
1300	18.5
1301	68.5
1302	77.5
1303	16.5
1304	84.5
1305	30.5
1306	133.5
1307	276.5
1308	41.5
1309	32.5
1310	42.5
1311	37.5
1312	42.5
1313	0.5
1314	157.5
1315	326.5
1316	54.5
1317	99.5
1318	30.5
1319	69.5
1320	21.5
1321	130.5
1322	288.5
1323	28.5
1324	48.5
1325	127.5
1326	108.5
1327	41.5
1328	34.5
1329	33.5
1330	57.5
1331	25.5
1332	42.5
1333	32.5
1334	36.5
1335	71.5
1336	49.5
1337	2.5
1338	28.5
1339	41.5
1340	17.5
1341	11.5
1342	14.5
1343	288.5
1344	41.5
1345	13.5
1346	90.5
1347	405.5
1348	72.5
1349	23.5
1350	355.5
1351	35.5
1352	28.5
1353	18.5
1354	34.5
1355	100.5
1356	54.5
1357	76.5
1358	28.5
1359	123.5
1360	11.5
1361	0.5
1362	0.5
1363	24.5
1364	35.5
1365	31.5
1366	19.5
1367	383.5
1368	10.5
1369	38.5
1370	84.5
1371	72.5
1372	25.5
1373	12.5
1374	133.5
1375	372.5
1376	29.5
1377	28.5
1378	92.5
1379	34.5
1380	27.5
1381	23.5
1382	1.5
1383	23.5
1384	28.5
1385	33.5
1386	31.5
1387	122.5
1388	80.5
1389	17.5
1390	24.5
1391	13.5
1392	86.5
1393	47.5
1394	19.5
1395	15.5
1396	31.5
1397	43.5
1398	46.5
1399	109.5
1400	40.5
1401	22.5
1402	41.5
1403	8.5
1404	25.5
1405	21.5
1406	25.5
1407	74.5
1408	52.5
1409	34.5
1410	0.5
1411	36.5
1412	63.5
1413	59.5
1414	41.5
1415	25.5
1416	41.5
1417	119.5
1418	114.5
1419	40.5
1420	84.5
1421	33.5
1422	80.5
1423	59.5
1424	27.5
1425	18.5
1426	10.5
1427	121.5
1428	63.5
1429	64.5
1430	68.5
1431	47.5
1432	11.5
1433	25.5
1434	27.5
1435	55.5
1436	0.5
1437	93.5
1438	113.5
1439	1.5
1440	45.5
1441	22.5
1442	53.5
1443	121.5
1444	17.5
1445	22.5
1446	95.5
1447	377.5
1448	5.5
1449	21.5
1450	95.5
1451	123.5
1452	34.5
1453	63.5
1454	30.5
1455	25.5
1456	66.5
1457	102.5
1458	271.5
1459	101.5
1460	41.5
1461	42.5
1462	12.5
1463	79.5
1464	0.5
1465	45.5
1466	43.5
1467	105.5
1468	20.5
1469	55.5
1470	79.5
1471	52.5
1472	107.5
1473	100.5
1474	13.5
1475	55.5
1476	68.5
1477	0.5
1478	24.5
1479	13.5
1480	46.5
1481	31.5
1482	62.5
1483	6.5
1484	9.5
1485	257.5
1486	373.5
1487	17.5
1488	65.5
1489	19.5
1490	32.5
1491	23.5
1492	26.5
1493	44.5
1494	63.5
1495	38.5
1496	61.5
1497	6.5
1498	12.5
1499	210.5
1500	21.5
1501	64.5
1502	322.5
1503	33.5
1504	18.5
1505	40.5
1506	23.5
1507	36.5
1508	21.5
1509	22.5
1510	75.5
1511	15.5
1512	0.5
1513	66.5
1514	54.5
1515	22.5
1516	74.5
1517	73.5
1518	17.5
1519	34.5
1520	9.5
1521	107.5
1522	53.5
1523	66.5
1524	52.5
1525	31.5
1526	90.5
1527	45.5
1528	103.5
1529	100.5
1530	17.5
1531	62.5
1532	48.5
1533	15.5
1534	121.5
1535	10.5
1536	57.5
1537	22.5
1538	29.5
1539	89.5
1540	89.5
1541	59.5
1542	239.5
1543	0.5
1544	23.5
1545	32.5
1546	56.5
1547	132.5
1548	3.5
1549	58.5
1550	20.5
1551	347.5
1552	39.5
1553	52.5
1554	65.5
1555	31.5
1556	44.5
1557	0.5
1558	134.5
1559	2.5
1560	31.5
1561	71.5
1562	50.5
1563	23.5
1564	70.5
1565	20.5
1566	0.5
1567	56.5
1568	315.5
1569	94.5
1570	30.5
1571	94.5
1572	43.5
1573	42.5
1574	19.5
1575	42.5
1576	52.5
1577	0.5
1578	42.5
1579	96.5
1580	100.5
1581	68.5
1582	18.5
1583	79.5
1584	102.5
1585	22.5
1586	16.5
1587	30.5
1588	27.5
1589	27.5
1590	25.5
1591	28.5
1592	3.5
1593	107.5
1594	108.5
1595	12.5
1596	103.5
1597	52.5
1598	22.5
1599	82.5
1600	28.5
1601	27.5
1602	10.5
1603	41.5
1604	53.5
1605	48.5
1606	0.5
1607	0.5
1608	25.5
1609	11.5
1610	77.5
1611	94.5
1612	130.5
1613	47.5
1614	136.5
1615	29.5
1616	35.5
1617	21.5
1618	71.5
1619	91.5
1620	31.5
1621	116.5
1622	48.5
1623	65.5
1624	35.5
1625	98.5
1626	24.5
1627	26.5
1628	355.5
1629	36.5
1630	14.5
1631	0.5
1632	31.5
1633	18.5
1634	45.5
1635	444.5
1636	35.5
1637	63.5
1638	24.5
1639	0.5
1640	34.5
1641	73.5
1642	90.5
1643	41.5
1644	13.5
1645	110.5
1646	13.5
1647	25.5
1648	196.5
1649	62.5
1650	35.5
1651	72.5
1652	29.5
1653	116.5
1654	55.5
1655	107.5
1656	277.5
1657	68.5
1658	30.5
1659	13.5
1660	33.5
1661	37.5
1662	18.5
1663	101.5
1664	139.5
1665	283.5
1666	23.5
1667	8.5
1668	35.5
1669	68.5
1670	26.5
1671	23.5
1672	44.5
1673	103.5
1674	16.5
1675	22.5
1676	29.5
1677	63.5
1678	10.5
1679	44.5
1680	136.5
1681	133.5
1682	24.5
1683	31.5
1684	36.5
1685	94.5
1686	61.5
1687	17.5
1688	0.5
1689	43.5
1690	22.5
1691	83.5
1692	0.5
1693	38.5
1694	121.5
1695	9.5
1696	50.5
1697	25.5
1698	34.5
1699	12.5
1700	91.5
1701	5.5
1702	45.5
1703	5.5
1704	54.5
1705	11.5
1706	27.5
1707	43.5
1708	127.5
1709	2.5
1710	104.5
1711	36.5
1712	22.5
1713	65.5
1714	18.5
1715	62.5
1716	244.5
1717	122.5
1718	125.5
1719	2.5
1720	108.5
1721	34.5
1722	15.5
1723	31.5
1724	1.5
1725	3.5
1726	53.5
1727	31.5
1728	327.5
1729	26.5
1730	215.5
1731	23.5
1732	18.5
1733	93.5
1734	55.5
1735	38.5
1736	154.5
1737	35.5
1738	35.5
1739	62.5
1740	31.5
1741	32.5
1742	27.5
1743	3.5
1744	37.5
1745	45.5
1746	37.5
1747	3.5
1748	23.5
1749	33.5
1750	64.5
1751	51.5
1752	41.5
1753	25.5
1754	65.5
1755	13.5
1756	20.5
1757	17.5
1758	91.5
1759	15.5
1760	24.5
1761	0.5
1762	58.5
1763	21.5
1764	51.5
1765	52.5
1766	81.5
1767	66.5
1768	36.5
1769	99.5
1770	34.5
1771	27.5
1772	80.5
1773	9.5
1774	28.5
1775	87.5
1776	400.5
1777	17.5
1778	98.5
1779	7.5
1780	47.5
1781	11.5
1782	29.5
1783	40.5
1784	260.5
1785	24.5
1786	87.5
1787	38.5
1788	23.5
1789	131.5
1790	63.5
1791	10.5
1792	31.5
1793	25.5
1794	54.5
1795	116.5
1796	31.5
1797	12.5
1798	47.5
1799	22.5
1800	371.5
1801	91.5
1802	51.5
1803	86.5
1804	121.5
1805	34.5
1806	425.5
1807	22.5
1808	12.5
1809	84.5
1810	35.5
1811	20.5
1812	30.5
1813	20.5
1814	11.5
1815	106.5
1816	32.5
1817	15.5
1818	108.5
1819	34.5
1820	4.5
1821	11.5
1822	28.5
1823	60.5
1824	131.5
1825	19.5
1826	3.5
1827	33.5
1828	32.5
1829	29.5
1830	33.5
1831	22.5
1832	29.5
1833	25.5
1834	63.5
1835	27.5
1836	26.5
1837	91.5
1838	92.5
1839	18.5
1840	6.5
1841	0.5
1842	27.5
1843	66.5
1844	64.5
1845	3.5
1846	10.5
1847	12.5
1848	143.5
1849	35.5
1850	5.5
1851	258.5
1852	28.5
1853	69.5
1854	16.5
1855	81.5
1856	72.5
1857	33.5
1858	14.5
1859	43.5
1860	339.5
1861	31.5
1862	111.5
1863	24.5
1864	34.5
1865	65.5
1866	20.5
1867	14.5
1868	58.5
1869	34.5
1870	34.5
1871	25.5
1872	139.5
1873	238.5
1874	14.5
1875	101.5
1876	301.5
1877	43.5
1878	0.5
1879	49.5
1880	112.5
1881	92.5
1882	94.5
1883	59.5
1884	132.5
1885	66.5
1886	13.5
1887	332.5
1888	126.5
1889	34.5
1890	44.5
1891	427.5
1892	104.5
1893	10.5
1894	0.5
1895	0.5
1896	25.5
1897	33.5
1898	51.5
1899	5.5
1900	247.5
1901	131.5
1902	14.5
1903	54.5
1904	41.5
1905	28.5
1906	94.5
1907	87.5
1908	88.5
1909	19.5
1910	73.5
1911	66.5
1912	3.5
1913	29.5
1914	15.5
1915	15.5
1916	42.5
1917	41.5
1918	45.5
1919	195.5
1920	46.5
1921	32.5
1922	37.5
1923	396.5
1924	140.5
1925	144.5
1926	23.5
1927	142.5
1928	27.5
1929	11.5
1930	22.5
1931	248.5
1932	86.5
1933	38.5
1934	115.5
1935	54.5
1936	99.5
1937	128.5
1938	55.5
1939	69.5
1940	56.5
1941	21.5
1942	65.5
1943	2.5
1944	46.5
1945	50.5
1946	33.5
1947	40.5
1948	46.5
1949	0.5
1950	71.5
1951	11.5
1952	100.5
1953	44.5
1954	51.5
1955	101.5
1956	86.5
1957	24.5
1958	12.5
1959	20.5
1960	134.5
1961	54.5
1962	21.5
1963	312.5
1964	10.5
1965	13.5
1966	47.5
1967	76.5
1968	99.5
1969	102.5
1970	79.5
1971	121.5
1972	33.5
1973	114.5
1974	31.5
1975	22.5
1976	248.5
1977	169.5
1978	76.5
1979	49.5
1980	122.5
1981	56.5
1982	45.5
1983	22.5
1984	8.5
1985	102.5
1986	275.5
1987	12.5
1988	13.5
1989	27.5
1990	60.5
1991	47.5
1992	55.5
1993	48.5
1994	18.5
1995	32.5
1996	7.5
1997	121.5
[truncated: 998,000+ more rows]
