# Supplementary material for: Potential survival benefits from optimized chemotherapy implementation in advanced ovarian cancer: Projections from a microsimulation model
Source: PLoS One. 2019 Sep 20;14(9):e0222828. doi: 10.1371/journal.pone.0222828 (PMC6754166; doi:10.1371/journal.pone.0222828)
Supplement: S24 File — Life expectancy output assuming that 100% of complete or optimally cytoreduced patients who received neoadjuvant chemotherapy and interval cytoreductive surgery are given HIPEC+IV. (TXT) [file pone.0222828.s024.txt]

Implementation Strategy:
Optimal HIPEC
ID	LifeExpectancyInMonths
1	14.5
2	28.5
3	29.5
4	83.5
5	402.5
6	120.5
7	26.5
8	22.5
9	61.5
10	0.5
11	57.5
12	50.5
13	77.5
14	30.5
15	14.5
16	55.5
17	74.5
18	25.5
19	25.5
20	49.5
21	17.5
22	44.5
23	246.5
24	35.5
25	28.5
26	14.5
27	22.5
28	61.5
29	1.5
30	30.5
31	4.5
32	409.5
33	143.5
34	48.5
35	35.5
36	18.5
37	42.5
38	18.5
39	51.5
40	31.5
41	30.5
42	95.5
43	74.5
44	111.5
45	0.5
46	55.5
47	22.5
48	0.5
49	21.5
50	6.5
51	417.5
52	52.5
53	53.5
54	0.5
55	26.5
56	124.5
57	63.5
58	34.5
59	60.5
60	30.5
61	74.5
62	19.5
63	66.5
64	130.5
65	23.5
66	55.5
67	206.5
68	87.5
69	22.5
70	83.5
71	34.5
72	41.5
73	332.5
74	59.5
75	0.5
76	69.5
77	62.5
78	67.5
79	4.5
80	110.5
81	85.5
82	117.5
83	22.5
84	137.5
85	27.5
86	54.5
87	10.5
88	25.5
89	13.5
90	53.5
91	31.5
92	85.5
93	271.5
94	33.5
95	18.5
96	27.5
97	40.5
98	83.5
99	10.5
100	19.5
101	27.5
102	41.5
103	25.5
104	64.5
105	248.5
106	172.5
107	33.5
108	115.5
109	31.5
110	3.5
111	21.5
112	70.5
113	239.5
114	119.5
115	17.5
116	32.5
117	58.5
118	322.5
119	52.5
120	75.5
121	87.5
122	54.5
123	11.5
124	178.5
125	27.5
126	37.5
127	104.5
128	31.5
129	5.5
130	69.5
131	13.5
132	79.5
133	51.5
134	70.5
135	118.5
136	14.5
137	53.5
138	8.5
139	27.5
140	73.5
141	80.5
142	14.5
143	46.5
144	67.5
145	22.5
146	1.5
147	47.5
148	13.5
149	99.5
150	31.5
151	76.5
152	42.5
153	64.5
154	46.5
155	124.5
156	32.5
157	19.5
158	35.5
159	101.5
160	116.5
161	28.5
162	96.5
163	19.5
164	83.5
165	109.5
166	26.5
167	111.5
168	18.5
169	184.5
170	33.5
171	47.5
172	60.5
173	444.5
174	28.5
175	86.5
176	81.5
177	26.5
178	2.5
179	23.5
180	26.5
181	48.5
182	10.5
183	107.5
184	23.5
185	98.5
186	118.5
187	70.5
188	15.5
189	21.5
190	18.5
191	100.5
192	71.5
193	102.5
194	15.5
195	91.5
196	51.5
197	82.5
198	92.5
199	2.5
200	71.5
201	31.5
202	34.5
203	20.5
204	42.5
205	44.5
206	54.5
207	33.5
208	33.5
209	2.5
210	102.5
211	18.5
212	409.5
213	21.5
214	88.5
215	7.5
216	34.5
217	21.5
218	19.5
219	16.5
220	125.5
221	80.5
222	28.5
223	62.5
224	28.5
225	12.5
226	25.5
227	14.5
228	27.5
229	72.5
230	67.5
231	16.5
232	264.5
233	25.5
234	206.5
235	59.5
236	24.5
237	18.5
238	2.5
239	112.5
240	375.5
241	16.5
242	7.5
243	49.5
244	3.5
245	32.5
246	30.5
247	31.5
248	120.5
249	68.5
250	84.5
251	91.5
252	3.5
253	27.5
254	60.5
255	302.5
256	22.5
257	27.5
258	22.5
259	35.5
260	241.5
261	19.5
262	56.5
263	33.5
264	53.5
265	70.5
266	44.5
267	17.5
268	84.5
269	15.5
270	116.5
271	52.5
272	26.5
273	23.5
274	30.5
275	74.5
276	26.5
277	0.5
278	412.5
279	18.5
280	99.5
281	58.5
282	18.5
283	63.5
284	4.5
285	377.5
286	13.5
287	43.5
288	353.5
289	68.5
290	57.5
291	11.5
292	41.5
293	21.5
294	327.5
295	121.5
296	33.5
297	133.5
298	24.5
299	110.5
300	18.5
301	69.5
302	9.5
303	53.5
304	89.5
305	56.5
306	49.5
307	93.5
308	113.5
309	136.5
310	18.5
311	28.5
312	106.5
313	222.5
314	153.5
315	51.5
316	46.5
317	14.5
318	81.5
319	138.5
320	21.5
321	233.5
322	300.5
323	89.5
324	19.5
325	28.5
326	62.5
327	13.5
328	50.5
329	21.5
330	90.5
331	80.5
332	20.5
333	34.5
334	23.5
335	49.5
336	46.5
337	130.5
338	13.5
339	23.5
340	9.5
341	444.5
342	49.5
343	23.5
344	67.5
345	64.5
346	69.5
347	4.5
348	134.5
349	11.5
350	33.5
351	105.5
352	28.5
353	98.5
354	33.5
355	316.5
356	61.5
357	28.5
358	0.5
359	41.5
360	0.5
361	22.5
362	56.5
363	118.5
364	35.5
365	40.5
366	34.5
367	114.5
368	28.5
369	76.5
370	0.5
371	17.5
372	252.5
373	36.5
374	1.5
375	22.5
376	77.5
377	87.5
378	12.5
379	34.5
380	21.5
381	42.5
382	12.5
383	18.5
384	444.5
385	100.5
386	28.5
387	105.5
388	9.5
389	28.5
390	0.5
391	70.5
392	112.5
393	13.5
394	56.5
395	151.5
396	106.5
397	0.5
398	32.5
399	103.5
400	91.5
401	52.5
402	105.5
403	17.5
404	14.5
405	282.5
406	84.5
407	94.5
408	17.5
409	20.5
410	65.5
411	29.5
412	101.5
413	67.5
414	9.5
415	18.5
416	17.5
417	50.5
418	17.5
419	105.5
420	22.5
421	95.5
422	45.5
423	78.5
424	399.5
425	76.5
426	76.5
427	38.5
428	37.5
429	12.5
430	18.5
431	12.5
432	27.5
433	38.5
434	33.5
435	65.5
436	22.5
437	46.5
438	403.5
439	95.5
440	63.5
441	33.5
442	251.5
443	351.5
444	11.5
445	3.5
446	62.5
447	42.5
448	84.5
449	47.5
450	7.5
451	17.5
452	45.5
453	70.5
454	47.5
455	134.5
456	105.5
457	336.5
458	32.5
459	0.5
460	77.5
461	43.5
462	13.5
463	45.5
464	103.5
465	120.5
466	115.5
467	46.5
468	84.5
469	0.5
470	8.5
471	35.5
472	57.5
473	25.5
474	46.5
475	26.5
476	36.5
477	24.5
478	28.5
479	72.5
480	35.5
481	65.5
482	3.5
483	35.5
484	21.5
485	44.5
486	38.5
487	310.5
488	125.5
489	370.5
490	372.5
491	12.5
492	18.5
493	67.5
494	11.5
495	52.5
496	11.5
497	20.5
498	34.5
499	96.5
500	108.5
501	70.5
502	44.5
503	49.5
504	133.5
505	227.5
506	83.5
507	16.5
508	128.5
509	28.5
510	97.5
511	327.5
512	28.5
513	9.5
514	23.5
515	18.5
516	14.5
517	51.5
518	58.5
519	242.5
520	81.5
521	56.5
522	79.5
523	55.5
524	284.5
525	368.5
526	336.5
527	31.5
528	70.5
529	102.5
530	71.5
531	78.5
532	152.5
533	70.5
534	34.5
535	70.5
536	18.5
537	13.5
538	257.5
539	74.5
540	138.5
541	13.5
542	47.5
543	32.5
544	17.5
545	21.5
546	363.5
547	411.5
548	38.5
549	66.5
550	51.5
551	9.5
552	83.5
553	37.5
554	36.5
555	139.5
556	136.5
557	2.5
558	12.5
559	22.5
560	259.5
561	25.5
562	32.5
563	40.5
564	60.5
565	79.5
566	34.5
567	22.5
568	10.5
569	63.5
570	14.5
571	60.5
572	21.5
573	119.5
574	25.5
575	22.5
576	3.5
577	16.5
578	55.5
579	35.5
580	15.5
581	35.5
582	24.5
583	17.5
584	28.5
585	131.5
586	24.5
587	33.5
588	23.5
589	59.5
590	48.5
591	241.5
592	50.5
593	326.5
594	85.5
595	97.5
596	88.5
597	45.5
598	46.5
599	101.5
600	61.5
601	11.5
602	95.5
603	0.5
604	73.5
605	52.5
606	109.5
607	52.5
608	25.5
609	25.5
610	74.5
611	50.5
612	91.5
613	72.5
614	61.5
615	28.5
616	26.5
617	332.5
618	102.5
619	41.5
620	51.5
621	54.5
622	48.5
623	16.5
624	82.5
625	51.5
626	47.5
627	15.5
628	7.5
629	61.5
630	383.5
631	57.5
632	43.5
633	24.5
634	4.5
635	21.5
636	116.5
637	33.5
638	302.5
639	273.5
640	56.5
641	95.5
642	55.5
643	28.5
644	34.5
645	38.5
646	0.5
647	35.5
648	33.5
649	44.5
650	187.5
651	53.5
652	23.5
653	26.5
654	101.5
655	17.5
656	47.5
657	29.5
658	61.5
659	23.5
660	73.5
661	41.5
662	15.5
663	28.5
664	19.5
665	73.5
666	40.5
667	52.5
668	376.5
669	28.5
670	24.5
671	24.5
672	33.5
673	48.5
674	95.5
675	53.5
676	53.5
677	35.5
678	134.5
679	46.5
680	88.5
681	90.5
682	73.5
683	11.5
684	105.5
685	33.5
686	66.5
687	52.5
688	24.5
689	8.5
690	18.5
691	98.5
692	31.5
693	31.5
694	72.5
695	79.5
696	31.5
697	22.5
698	45.5
699	88.5
700	41.5
701	19.5
702	48.5
703	12.5
704	58.5
705	29.5
706	27.5
707	109.5
708	16.5
709	116.5
710	84.5
711	30.5
712	0.5
713	117.5
714	69.5
715	13.5
716	81.5
717	43.5
718	18.5
719	41.5
720	34.5
721	0.5
722	98.5
723	444.5
724	420.5
725	94.5
726	13.5
727	6.5
728	49.5
729	388.5
730	17.5
731	0.5
732	21.5
733	56.5
734	36.5
735	118.5
736	10.5
737	7.5
738	35.5
739	75.5
740	22.5
741	45.5
742	171.5
743	62.5
744	12.5
745	80.5
746	70.5
747	21.5
748	59.5
749	25.5
750	35.5
751	28.5
752	3.5
753	18.5
754	9.5
755	51.5
756	125.5
757	109.5
758	28.5
759	11.5
760	32.5
761	127.5
762	86.5
763	25.5
764	19.5
765	43.5
766	111.5
767	89.5
768	20.5
769	20.5
770	1.5
771	32.5
772	41.5
773	56.5
774	93.5
775	360.5
776	59.5
777	9.5
778	45.5
779	411.5
780	1.5
781	0.5
782	31.5
783	150.5
784	54.5
785	21.5
786	107.5
787	77.5
788	40.5
789	62.5
790	24.5
791	97.5
792	32.5
793	99.5
794	69.5
795	77.5
796	126.5
797	19.5
798	51.5
799	42.5
800	4.5
801	14.5
802	50.5
803	29.5
804	316.5
805	69.5
806	60.5
807	48.5
808	21.5
809	65.5
810	100.5
811	15.5
812	47.5
813	84.5
814	34.5
815	27.5
816	33.5
817	28.5
818	37.5
819	48.5
820	227.5
821	7.5
822	98.5
823	83.5
824	14.5
825	0.5
826	25.5
827	32.5
828	109.5
829	57.5
830	64.5
831	113.5
832	0.5
833	4.5
834	91.5
835	55.5
836	31.5
837	36.5
838	96.5
839	7.5
840	14.5
841	49.5
842	45.5
843	15.5
844	71.5
845	46.5
846	68.5
847	22.5
848	52.5
849	49.5
850	20.5
851	12.5
852	82.5
853	294.5
854	30.5
855	71.5
856	59.5
857	2.5
858	35.5
859	23.5
860	29.5
861	20.5
862	52.5
863	81.5
864	29.5
865	23.5
866	56.5
867	91.5
868	18.5
869	42.5
870	99.5
871	15.5
872	67.5
873	25.5
874	64.5
875	72.5
876	31.5
877	68.5
878	0.5
879	49.5
880	22.5
881	7.5
882	59.5
883	71.5
884	18.5
885	30.5
886	32.5
887	289.5
888	11.5
889	37.5
890	23.5
891	131.5
892	30.5
893	77.5
894	29.5
895	8.5
896	19.5
897	114.5
898	66.5
899	97.5
900	40.5
901	17.5
902	28.5
903	1.5
904	19.5
905	120.5
906	17.5
907	80.5
908	93.5
909	23.5
910	96.5
911	9.5
912	30.5
913	25.5
914	36.5
915	40.5
916	10.5
917	38.5
918	25.5
919	67.5
920	444.5
921	71.5
922	25.5
923	185.5
924	32.5
925	10.5
926	121.5
927	28.5
928	42.5
929	134.5
930	29.5
931	87.5
932	44.5
933	344.5
934	127.5
935	41.5
936	108.5
937	24.5
938	25.5
939	115.5
940	22.5
941	37.5
942	420.5
943	75.5
944	28.5
945	218.5
946	24.5
947	58.5
948	28.5
949	18.5
950	48.5
951	16.5
952	3.5
953	51.5
954	85.5
955	3.5
956	38.5
957	96.5
958	62.5
959	51.5
960	31.5
961	106.5
962	82.5
963	0.5
964	3.5
965	34.5
966	16.5
967	40.5
968	52.5
969	117.5
970	89.5
971	0.5
972	38.5
973	34.5
974	0.5
975	98.5
976	57.5
977	33.5
978	70.5
979	35.5
980	38.5
981	18.5
982	45.5
983	61.5
984	83.5
985	4.5
986	44.5
987	46.5
988	37.5
989	24.5
990	36.5
991	95.5
992	212.5
993	9.5
994	19.5
995	0.5
996	66.5
997	393.5
998	181.5
999	74.5
1000	394.5
1001	7.5
1002	96.5
1003	42.5
1004	317.5
1005	28.5
1006	35.5
1007	34.5
1008	39.5
1009	127.5
1010	305.5
1011	302.5
1012	70.5
1013	18.5
1014	95.5
1015	63.5
1016	410.5
1017	18.5
1018	93.5
1019	352.5
1020	23.5
1021	23.5
1022	1.5
1023	60.5
1024	11.5
1025	104.5
1026	0.5
1027	38.5
1028	8.5
1029	27.5
1030	97.5
1031	31.5
1032	40.5
1033	59.5
1034	45.5
1035	12.5
1036	7.5
1037	26.5
1038	33.5
1039	31.5
1040	84.5
1041	48.5
1042	19.5
1043	13.5
1044	106.5
1045	208.5
1046	0.5
1047	24.5
1048	34.5
1049	0.5
1050	21.5
1051	28.5
1052	23.5
1053	144.5
1054	78.5
1055	69.5
1056	66.5
1057	34.5
1058	20.5
1059	46.5
1060	59.5
1061	13.5
1062	18.5
1063	17.5
1064	50.5
1065	194.5
1066	110.5
1067	17.5
1068	27.5
1069	0.5
1070	19.5
1071	25.5
1072	111.5
1073	35.5
1074	126.5
1075	32.5
1076	124.5
1077	0.5
1078	0.5
1079	26.5
1080	0.5
1081	28.5
1082	47.5
1083	116.5
1084	63.5
1085	15.5
1086	31.5
1087	103.5
1088	24.5
1089	12.5
1090	19.5
1091	20.5
1092	25.5
1093	50.5
1094	29.5
1095	115.5
1096	1.5
1097	37.5
1098	63.5
1099	44.5
1100	21.5
1101	75.5
1102	61.5
1103	20.5
1104	33.5
1105	24.5
1106	326.5
1107	28.5
1108	19.5
1109	18.5
1110	87.5
1111	13.5
1112	63.5
1113	421.5
1114	86.5
1115	97.5
1116	31.5
1117	93.5
1118	18.5
1119	340.5
1120	30.5
1121	83.5
1122	12.5
1123	37.5
1124	210.5
1125	69.5
1126	182.5
1127	121.5
1128	59.5
1129	35.5
1130	353.5
1131	51.5
1132	29.5
1133	342.5
1134	30.5
1135	29.5
1136	61.5
1137	18.5
1138	0.5
1139	20.5
1140	67.5
1141	23.5
1142	8.5
1143	35.5
1144	27.5
1145	41.5
1146	21.5
1147	40.5
1148	26.5
1149	11.5
1150	75.5
1151	100.5
1152	38.5
1153	61.5
1154	18.5
1155	57.5
1156	21.5
1157	81.5
1158	10.5
1159	28.5
1160	71.5
1161	74.5
1162	242.5
1163	31.5
1164	110.5
1165	87.5
1166	100.5
1167	29.5
1168	99.5
1169	81.5
1170	308.5
1171	204.5
1172	15.5
1173	33.5
1174	130.5
1175	63.5
1176	66.5
1177	11.5
1178	28.5
1179	1.5
1180	76.5
1181	46.5
1182	83.5
1183	305.5
1184	50.5
1185	51.5
1186	62.5
1187	112.5
1188	21.5
1189	97.5
1190	47.5
1191	20.5
1192	13.5
1193	53.5
1194	50.5
1195	22.5
1196	18.5
1197	141.5
1198	0.5
1199	128.5
1200	34.5
1201	9.5
1202	123.5
1203	34.5
1204	31.5
1205	13.5
1206	0.5
1207	10.5
1208	11.5
1209	62.5
1210	92.5
1211	45.5
1212	64.5
1213	2.5
1214	19.5
1215	45.5
1216	125.5
1217	29.5
1218	17.5
1219	34.5
1220	34.5
1221	14.5
1222	33.5
1223	140.5
1224	197.5
1225	55.5
1226	137.5
1227	243.5
1228	129.5
1229	11.5
1230	15.5
1231	11.5
1232	64.5
1233	34.5
1234	22.5
1235	262.5
1236	41.5
1237	24.5
1238	281.5
1239	18.5
1240	26.5
1241	64.5
1242	7.5
1243	38.5
1244	14.5
1245	86.5
1246	64.5
1247	65.5
1248	45.5
1249	18.5
1250	28.5
1251	52.5
1252	123.5
1253	143.5
1254	56.5
1255	20.5
1256	13.5
1257	2.5
1258	22.5
1259	84.5
1260	40.5
1261	116.5
1262	21.5
1263	9.5
1264	128.5
1265	64.5
1266	0.5
1267	124.5
1268	86.5
1269	51.5
1270	93.5
1271	27.5
1272	35.5
1273	41.5
1274	27.5
1275	69.5
1276	23.5
1277	32.5
1278	53.5
1279	9.5
1280	29.5
1281	71.5
1282	26.5
1283	66.5
1284	128.5
1285	16.5
1286	84.5
1287	30.5
1288	31.5
1289	1.5
1290	354.5
1291	14.5
1292	41.5
1293	32.5
1294	42.5
1295	134.5
1296	32.5
1297	18.5
1298	48.5
1299	68.5
1300	35.5
1301	95.5
1302	15.5
1303	110.5
1304	117.5
1305	22.5
1306	33.5
1307	28.5
1308	5.5
1309	32.5
1310	33.5
1311	127.5
1312	13.5
1313	90.5
1314	57.5
1315	40.5
1316	62.5
1317	28.5
1318	48.5
1319	127.5
1320	24.5
1321	376.5
1322	17.5
1323	75.5
1324	81.5
1325	34.5
1326	29.5
1327	34.5
1328	8.5
1329	288.5
1330	53.5
1331	15.5
1332	29.5
1333	14.5
1334	41.5
1335	18.5
1336	34.5
1337	44.5
1338	10.5
1339	29.5
1340	36.5
1341	72.5
1342	24.5
1343	0.5
1344	82.5
1345	35.5
1346	71.5
1347	28.5
1348	40.5
1349	325.5
1350	66.5
1351	34.5
1352	107.5
1353	123.5
1354	74.5
1355	60.5
1356	0.5
1357	0.5
1358	24.5
1359	35.5
1360	31.5
1361	58.5
1362	7.5
1363	50.5
1364	64.5
1365	343.5
1366	53.5
1367	60.5
1368	133.5
1369	60.5
1370	356.5
1371	113.5
1372	56.5
1373	91.5
1374	54.5
1375	26.5
1376	0.5
1377	0.5
1378	122.5
1379	80.5
1380	17.5
1381	24.5
1382	13.5
1383	41.5
1384	32.5
1385	80.5
1386	49.5
1387	43.5
1388	46.5
1389	109.5
1390	40.5
1391	47.5
1392	25.5
1393	74.5
1394	18.5
1395	58.5
1396	52.5
1397	34.5
1398	0.5
1399	36.5
1400	18.5
1401	40.5
1402	59.5
1403	41.5
1404	25.5
1405	41.5
1406	119.5
1407	67.5
1408	51.5
1409	12.5
1410	103.5
1411	33.5
1412	80.5
1413	59.5
1414	64.5
1415	121.5
1416	24.5
1417	104.5
1418	68.5
1419	47.5
1420	11.5
1421	19.5
1422	38.5
1423	51.5
1424	0.5
1425	93.5
1426	113.5
1427	1.5
1428	45.5
1429	32.5
1430	31.5
1431	76.5
1432	10.5
1433	29.5
1434	14.5
1435	94.5
1436	387.5
1437	53.5
1438	45.5
1439	74.5
1440	109.5
1441	18.5
1442	63.5
1443	30.5
1444	45.5
1445	47.5
1446	34.5
1447	63.5
1448	83.5
1449	41.5
1450	15.5
1451	52.5
1452	45.5
1453	13.5
1454	81.5
1455	23.5
1456	81.5
1457	307.5
1458	20.5
1459	55.5
1460	79.5
1461	52.5
1462	107.5
1463	100.5
1464	74.5
1465	68.5
1466	0.5
1467	24.5
1468	13.5
1469	46.5
1470	31.5
1471	62.5
1472	6.5
1473	36.5
1474	35.5
1475	10.5
1476	22.5
1477	28.5
1478	14.5
1479	45.5
1480	143.5
1481	64.5
1482	360.5
1483	8.5
1484	39.5
1485	33.5
1486	21.5
1487	49.5
1488	38.5
1489	61.5
1490	6.5
1491	12.5
1492	210.5
1493	345.5
1494	10.5
1495	62.5
1496	51.5
1497	40.5
1498	38.5
1499	25.5
1500	17.5
1501	299.5
1502	66.5
1503	12.5
1504	63.5
1505	30.5
1506	64.5
1507	139.5
1508	82.5
1509	54.5
1510	22.5
1511	74.5
1512	73.5
1513	66.5
1514	43.5
1515	20.5
1516	34.5
1517	79.5
1518	35.5
1519	63.5
1520	28.5
1521	5.5
1522	72.5
1523	34.5
1524	30.5
1525	105.5
1526	88.5
1527	17.5
1528	26.5
1529	55.5
1530	41.5
1531	121.5
1532	24.5
1533	44.5
1534	22.5
1535	29.5
1536	89.5
1537	89.5
1538	59.5
1539	239.5
1540	0.5
1541	29.5
1542	27.5
1543	56.5
1544	22.5
1545	46.5
1546	54.5
1547	3.5
1548	23.5
1549	34.5
1550	18.5
1551	247.5
1552	25.5
1553	35.5
1554	68.5
1555	20.5
1556	25.5
1557	14.5
1558	58.5
1559	76.5
1560	134.5
1561	2.5
1562	19.5
1563	71.5
1564	42.5
1565	118.5
1566	20.5
1567	7.5
1568	60.5
1569	134.5
1570	3.5
1571	69.5
1572	23.5
1573	86.5
1574	12.5
1575	79.5
1576	31.5
1577	34.5
1578	75.5
1579	9.5
1580	90.5
1581	52.5
1582	0.5
1583	42.5
1584	13.5
1585	6.5
1586	26.5
1587	5.5
1588	28.5
1589	388.5
1590	22.5
1591	16.5
1592	24.5
1593	18.5
1594	10.5
1595	73.5
1596	25.5
1597	13.5
1598	83.5
1599	108.5
1600	89.5
1601	75.5
1602	49.5
1603	43.5
1604	13.5
1605	19.5
1606	50.5
1607	41.5
1608	27.5
1609	71.5
1610	0.5
1611	0.5
1612	0.5
1613	25.5
1614	49.5
1615	139.5
1616	130.5
1617	47.5
1618	104.5
1619	74.5
1620	124.5
1621	103.5
1622	251.5
1623	48.5
1624	98.5
1625	16.5
1626	46.5
1627	15.5
1628	9.5
1629	49.5
1630	28.5
1631	93.5
1632	25.5
1633	14.5
1634	19.5
1635	137.5
1636	32.5
1637	40.5
1638	444.5
1639	7.5
1640	15.5
1641	59.5
1642	13.5
1643	10.5
1644	26.5
1645	28.5
1646	19.5
1647	15.5
1648	112.5
1649	21.5
1650	15.5
1651	13.5
1652	110.5
1653	13.5
1654	25.5
1655	196.5
1656	103.5
1657	27.5
1658	72.5
1659	288.5
1660	277.5
1661	68.5
1662	48.5
1663	33.5
1664	31.5
1665	129.5
1666	47.5
1667	14.5
1668	0.5
1669	43.5
1670	18.5
1671	283.5
1672	34.5
1673	139.5
1674	23.5
1675	30.5
1676	16.5
1677	118.5
1678	22.5
1679	29.5
1680	63.5
1681	10.5
1682	15.5
1683	75.5
1684	86.5
1685	133.5
1686	66.5
1687	28.5
1688	94.5
1689	61.5
1690	17.5
1691	0.5
1692	250.5
1693	13.5
1694	0.5
1695	12.5
1696	52.5
1697	50.5
1698	25.5
1699	34.5
1700	109.5
1701	5.5
1702	33.5
1703	27.5
1704	2.5
1705	53.5
1706	27.5
1707	101.5
1708	0.5
1709	37.5
1710	28.5
1711	256.5
1712	69.5
1713	97.5
1714	93.5
1715	267.5
1716	27.5
1717	2.5
1718	108.5
1719	59.5
1720	32.5
1721	74.5
1722	52.5
1723	22.5
1724	7.5
1725	29.5
1726	35.5
1727	22.5
1728	292.5
1729	108.5
1730	23.5
1731	18.5
1732	93.5
1733	107.5
1734	41.5
1735	53.5
1736	19.5
1737	57.5
1738	141.5
1739	67.5
1740	128.5
1741	3.5
1742	42.5
1743	20.5
1744	31.5
1745	22.5
1746	51.5
1747	28.5
1748	21.5
1749	62.5
1750	16.5
1751	13.5
1752	20.5
1753	62.5
1754	47.5
1755	15.5
1756	24.5
1757	0.5
1758	58.5
1759	78.5
1760	52.5
1761	81.5
1762	66.5
1763	36.5
1764	99.5
1765	34.5
1766	27.5
1767	29.5
1768	45.5
1769	42.5
1770	26.5
1771	61.5
1772	23.5
1773	7.5
1774	174.5
1775	45.5
1776	22.5
1777	41.5
1778	31.5
1779	40.5
1780	14.5
1781	60.5
1782	45.5
1783	33.5
1784	38.5
1785	63.5
1786	48.5
1787	119.5
1788	57.5
1789	322.5
1790	63.5
1791	91.5
1792	40.5
1793	110.5
1794	52.5
1795	47.5
1796	22.5
1797	371.5
1798	63.5
1799	54.5
1800	29.5
1801	48.5
1802	144.5
1803	19.5
1804	444.5
1805	22.5
1806	12.5
1807	84.5
1808	35.5
1809	72.5
1810	18.5
1811	106.5
1812	32.5
1813	15.5
1814	108.5
1815	104.5
1816	97.5
1817	82.5
1818	19.5
1819	3.5
1820	33.5
1821	32.5
1822	67.5
1823	22.5
1824	29.5
1825	25.5
1826	63.5
1827	285.5
1828	12.5
1829	14.5
1830	130.5
1831	3.5
1832	10.5
1833	12.5
1834	143.5
1835	28.5
1836	56.5
1837	50.5
1838	65.5
1839	47.5
1840	75.5
1841	42.5
1842	15.5
1843	16.5
1844	38.5
1845	38.5
1846	72.5
1847	267.5
1848	94.5
1849	78.5
1850	32.5
1851	104.5
1852	24.5
1853	34.5
1854	15.5
1855	28.5
1856	20.5
1857	94.5
1858	43.5
1859	34.5
1860	64.5
1861	117.5
1862	22.5
1863	3.5
1864	182.5
1865	80.5
1866	72.5
1867	10.5
1868	117.5
1869	50.5
1870	38.5
1871	75.5
1872	0.5
1873	45.5
1874	57.5
1875	205.5
1876	37.5
1877	59.5
1878	106.5
1879	13.5
1880	75.5
1881	62.5
1882	28.5
1883	61.5
1884	24.5
1885	68.5
1886	53.5
1887	52.5
1888	25.5
1889	106.5
1890	38.5
1891	47.5
1892	23.5
1893	153.5
1894	130.5
1895	89.5
1896	22.5
1897	0.5
1898	2.5
1899	49.5
1900	18.5
1901	64.5
1902	23.5
1903	9.5
1904	118.5
1905	44.5
1906	304.5
1907	344.5
1908	23.5
1909	23.5
1910	52.5
1911	0.5
1912	56.5
1913	3.5
1914	29.5
1915	81.5
1916	13.5
1917	73.5
1918	5.5
1919	10.5
1920	56.5
1921	34.5
1922	161.5
1923	35.5
1924	71.5
1925	31.5
1926	102.5
1927	110.5
1928	63.5
1929	140.5
1930	36.5
1931	103.5
1932	23.5
1933	142.5
1934	86.5
1935	21.5
1936	61.5
1937	74.5
1938	35.5
1939	4.5
1940	51.5
1941	11.5
1942	36.5
1943	48.5
1944	71.5
1945	29.5
1946	54.5
1947	99.5
1948	71.5
1949	67.5
1950	129.5
1951	1.5
1952	66.5
1953	61.5
1954	2.5
1955	98.5
1956	46.5
1957	31.5
1958	13.5
1959	28.5
1960	0.5
1961	71.5
1962	64.5
1963	45.5
1964	44.5
1965	87.5
1966	410.5
1967	9.5
1968	55.5
1969	17.5
1970	184.5
1971	21.5
1972	41.5
1973	76.5
1974	249.5
1975	14.5
1976	0.5
1977	98.5
1978	121.5
1979	87.5
1980	47.5
1981	72.5
1982	32.5
1983	46.5
1984	93.5
1985	61.5
1986	8.5
1987	138.5
1988	92.5
1989	49.5
1990	122.5
1991	56.5
1992	13.5
1993	19.5
1994	41.5
1995	21.5
1996	76.5
1997	23.5
[truncated: 998,000+ more rows]
