# Supplementary material for: Potential survival benefits from optimized chemotherapy implementation in advanced ovarian cancer: Projections from a microsimulation model
Source: PLoS One. 2019 Sep 20;14(9):e0222828. doi: 10.1371/journal.pone.0222828 (PMC6754166; doi:10.1371/journal.pone.0222828)
Supplement: S25 File — Life expectancy output under the “optimized implementation” strategy. (TXT) [file pone.0222828.s025.txt]

Implementation Strategy:
Optimal Implementation
ID	LifeExpectancyInMonths
1	82.5
2	83.5
3	402.5
4	120.5
5	52.5
6	4.5
7	56.5
8	28.5
9	84.5
10	77.5
11	30.5
12	14.5
13	55.5
14	104.5
15	25.5
16	49.5
17	50.5
18	73.5
19	417.5
20	18.5
21	125.5
22	22.5
23	77.5
24	3.5
25	358.5
26	351.5
27	61.5
28	111.5
29	0.5
30	55.5
31	22.5
32	0.5
33	79.5
34	101.5
35	96.5
36	3.5
37	375.5
38	50.5
39	63.5
40	214.5
41	90.5
42	130.5
43	23.5
44	55.5
45	206.5
46	87.5
47	22.5
48	83.5
49	120.5
50	0.5
51	293.5
52	59.5
53	0.5
54	23.5
55	41.5
56	79.5
57	45.5
58	79.5
59	89.5
60	36.5
61	117.5
62	22.5
63	137.5
64	27.5
65	54.5
66	35.5
67	18.5
68	51.5
69	0.5
70	31.5
71	42.5
72	38.5
73	271.5
74	33.5
75	18.5
76	81.5
77	0.5
78	69.5
79	34.5
80	74.5
81	25.5
82	64.5
83	248.5
84	172.5
85	119.5
86	0.5
87	64.5
88	2.5
89	19.5
90	0.5
91	62.5
92	1.5
93	243.5
94	9.5
95	51.5
96	50.5
97	26.5
98	25.5
99	22.5
100	21.5
101	333.5
102	19.5
103	277.5
104	178.5
105	27.5
106	37.5
107	33.5
108	65.5
109	31.5
110	5.5
111	16.5
112	170.5
113	32.5
114	19.5
115	383.5
116	24.5
117	48.5
118	13.5
119	38.5
120	368.5
121	11.5
122	49.5
123	56.5
124	46.5
125	42.5
126	109.5
127	58.5
128	162.5
129	30.5
130	387.5
131	26.5
132	111.5
133	207.5
134	58.5
135	22.5
136	60.5
137	444.5
138	32.5
139	231.5
140	23.5
141	68.5
142	28.5
143	14.5
144	57.5
145	18.5
146	89.5
147	88.5
148	50.5
149	44.5
150	371.5
151	15.5
152	91.5
153	49.5
154	138.5
155	313.5
156	54.5
157	33.5
158	33.5
159	2.5
160	117.5
161	3.5
162	78.5
163	67.5
164	55.5
165	0.5
166	198.5
167	91.5
168	71.5
169	28.5
170	16.5
171	125.5
172	80.5
173	28.5
174	62.5
175	28.5
176	12.5
177	25.5
178	46.5
179	72.5
180	44.5
181	79.5
182	2.5
183	417.5
184	32.5
185	65.5
186	24.5
187	139.5
188	375.5
189	20.5
190	117.5
191	444.5
192	17.5
193	70.5
194	73.5
195	55.5
196	1.5
197	48.5
198	30.5
199	306.5
200	118.5
201	258.5
202	44.5
203	17.5
204	84.5
205	91.5
206	38.5
207	52.5
208	26.5
209	80.5
210	51.5
211	12.5
212	11.5
213	0.5
214	412.5
215	18.5
216	99.5
217	58.5
218	106.5
219	63.5
220	77.5
221	173.5
222	31.5
223	3.5
224	38.5
225	20.5
226	353.5
227	68.5
228	57.5
229	11.5
230	41.5
231	31.5
232	110.5
233	54.5
234	0.5
235	54.5
236	27.5
237	49.5
238	121.5
239	33.5
240	133.5
241	23.5
242	45.5
243	50.5
244	76.5
245	18.5
246	65.5
247	26.5
248	65.5
249	103.5
250	93.5
251	113.5
252	136.5
253	68.5
254	9.5
255	76.5
256	55.5
257	32.5
258	274.5
259	46.5
260	2.5
261	40.5
262	255.5
263	21.5
264	233.5
265	25.5
266	21.5
267	100.5
268	16.5
269	15.5
270	23.5
271	40.5
272	99.5
273	18.5
274	19.5
275	28.5
276	62.5
277	11.5
278	0.5
279	50.5
280	25.5
281	86.5
282	34.5
283	23.5
284	14.5
285	20.5
286	47.5
287	141.5
288	125.5
289	23.5
290	9.5
291	444.5
292	49.5
293	23.5
294	43.5
295	21.5
296	64.5
297	6.5
298	56.5
299	18.5
300	114.5
301	20.5
302	33.5
303	105.5
304	28.5
305	98.5
306	33.5
307	23.5
308	26.5
309	184.5
310	2.5
311	48.5
312	7.5
313	61.5
314	28.5
315	0.5
316	41.5
317	0.5
318	49.5
319	28.5
320	49.5
321	33.5
322	27.5
323	35.5
324	40.5
325	384.5
326	0.5
327	88.5
328	15.5
329	43.5
330	109.5
331	35.5
332	87.5
333	12.5
334	34.5
335	330.5
336	49.5
337	54.5
338	6.5
339	38.5
340	69.5
341	3.5
342	76.5
343	24.5
344	112.5
345	40.5
346	70.5
347	56.5
348	136.5
349	138.5
350	31.5
351	54.5
352	18.5
353	32.5
354	103.5
355	113.5
356	139.5
357	17.5
358	14.5
359	282.5
360	84.5
361	94.5
362	17.5
363	30.5
364	90.5
365	101.5
366	67.5
367	9.5
368	28.5
369	75.5
370	128.5
371	110.5
372	45.5
373	78.5
374	23.5
375	3.5
376	20.5
377	124.5
378	28.5
379	28.5
380	46.5
381	92.5
382	76.5
383	35.5
384	35.5
385	97.5
386	18.5
387	12.5
388	27.5
389	24.5
390	433.5
391	336.5
392	33.5
393	43.5
394	104.5
395	57.5
396	34.5
397	15.5
398	34.5
399	293.5
400	11.5
401	3.5
402	62.5
403	42.5
404	65.5
405	48.5
406	94.5
407	70.5
408	70.5
409	113.5
410	129.5
411	11.5
412	112.5
413	29.5
414	4.5
415	306.5
416	54.5
417	275.5
418	95.5
419	31.5
420	84.5
421	0.5
422	8.5
423	33.5
424	34.5
425	20.5
426	16.5
427	298.5
428	73.5
429	35.5
430	21.5
431	58.5
432	16.5
433	26.5
434	444.5
435	136.5
436	77.5
437	71.5
438	44.5
439	372.5
440	77.5
441	97.5
442	11.5
443	20.5
444	34.5
445	60.5
446	44.5
447	130.5
448	132.5
449	66.5
450	76.5
451	20.5
452	36.5
453	46.5
454	53.5
455	60.5
456	43.5
457	112.5
458	11.5
459	7.5
460	19.5
461	30.5
462	17.5
463	47.5
464	90.5
465	27.5
466	112.5
467	46.5
468	117.5
469	82.5
470	137.5
471	57.5
472	10.5
473	51.5
474	65.5
475	11.5
476	48.5
477	11.5
478	3.5
479	55.5
480	48.5
481	142.5
482	59.5
483	10.5
484	123.5
485	0.5
486	90.5
487	78.5
488	127.5
489	58.5
490	18.5
491	57.5
492	401.5
493	107.5
494	30.5
495	126.5
496	28.5
497	245.5
498	24.5
499	9.5
500	148.5
501	80.5
502	54.5
503	18.5
504	60.5
505	81.5
506	53.5
507	140.5
508	3.5
509	70.5
510	31.5
511	16.5
512	128.5
513	28.5
514	112.5
515	347.5
516	61.5
517	14.5
518	101.5
519	100.5
520	76.5
521	301.5
522	55.5
523	284.5
524	368.5
525	336.5
526	31.5
527	62.5
528	112.5
529	70.5
530	31.5
531	42.5
532	152.5
533	19.5
534	45.5
535	109.5
536	34.5
537	257.5
538	74.5
539	138.5
540	13.5
541	47.5
542	34.5
543	46.5
544	84.5
545	13.5
546	28.5
547	404.5
548	26.5
549	53.5
550	308.5
551	9.5
552	75.5
553	5.5
554	50.5
555	19.5
556	142.5
557	136.5
558	2.5
559	99.5
560	18.5
561	95.5
562	22.5
563	3.5
564	11.5
565	100.5
566	79.5
567	22.5
568	74.5
569	14.5
570	44.5
571	10.5
572	327.5
573	25.5
574	3.5
575	76.5
576	257.5
577	19.5
578	29.5
579	24.5
580	33.5
581	23.5
582	59.5
583	48.5
584	16.5
585	18.5
586	35.5
587	48.5
588	22.5
589	2.5
590	33.5
591	32.5
592	293.5
593	23.5
594	58.5
595	32.5
596	71.5
597	102.5
598	111.5
599	46.5
600	16.5
601	49.5
602	22.5
603	71.5
604	11.5
605	95.5
606	0.5
607	75.5
608	29.5
609	0.5
610	255.5
611	66.5
612	19.5
613	45.5
614	137.5
615	56.5
616	15.5
617	28.5
618	26.5
619	332.5
620	102.5
621	41.5
622	110.5
623	51.5
624	35.5
625	56.5
626	48.5
627	1.5
628	19.5
629	42.5
630	7.5
631	28.5
632	28.5
633	383.5
634	32.5
635	233.5
636	15.5
637	33.5
638	302.5
639	273.5
640	56.5
641	45.5
642	44.5
643	55.5
644	110.5
645	0.5
646	35.5
647	33.5
648	236.5
649	53.5
650	23.5
651	26.5
652	29.5
653	68.5
654	124.5
655	43.5
656	47.5
657	1.5
658	46.5
659	69.5
660	7.5
661	395.5
662	122.5
663	84.5
664	310.5
665	59.5
666	125.5
667	43.5
668	29.5
669	104.5
670	90.5
671	73.5
672	45.5
673	70.5
674	33.5
675	44.5
676	17.5
677	81.5
678	31.5
679	198.5
680	31.5
681	296.5
682	41.5
683	87.5
684	96.5
685	56.5
686	82.5
687	360.5
688	95.5
689	8.5
690	65.5
691	125.5
692	361.5
693	401.5
694	315.5
695	124.5
696	38.5
697	339.5
698	32.5
699	71.5
700	188.5
701	60.5
702	107.5
703	11.5
704	171.5
705	62.5
706	12.5
707	80.5
708	28.5
709	18.5
710	0.5
711	37.5
712	97.5
713	17.5
714	82.5
715	51.5
716	40.5
717	0.5
718	76.5
719	143.5
720	61.5
721	120.5
722	86.5
723	25.5
724	42.5
725	22.5
726	35.5
727	70.5
728	21.5
729	45.5
730	62.5
731	1.5
732	32.5
733	27.5
734	16.5
735	48.5
736	114.5
737	15.5
738	62.5
739	77.5
740	18.5
741	61.5
742	82.5
743	53.5
744	15.5
745	45.5
746	411.5
747	1.5
748	0.5
749	31.5
750	150.5
751	44.5
752	31.5
753	107.5
754	77.5
755	40.5
756	62.5
757	24.5
758	143.5
759	321.5
760	52.5
761	44.5
762	15.5
763	54.5
764	4.5
765	275.5
766	1.5
767	203.5
768	9.5
769	2.5
770	61.5
771	37.5
772	51.5
773	69.5
774	70.5
775	13.5
776	2.5
777	115.5
778	15.5
779	34.5
780	28.5
781	32.5
782	28.5
783	119.5
784	197.5
785	7.5
786	98.5
787	83.5
788	16.5
789	25.5
790	40.5
791	28.5
792	134.5
793	17.5
794	273.5
795	46.5
796	31.5
797	136.5
798	27.5
799	52.5
800	61.5
801	84.5
802	372.5
803	22.5
804	40.5
805	82.5
806	64.5
807	78.5
808	258.5
809	28.5
810	280.5
811	268.5
812	56.5
813	107.5
814	108.5
815	64.5
816	56.5
817	22.5
818	7.5
819	65.5
820	64.5
821	18.5
822	67.5
823	289.5
824	11.5
825	363.5
826	4.5
827	198.5
828	46.5
829	57.5
830	56.5
831	34.5
832	1.5
833	127.5
834	14.5
835	17.5
836	22.5
837	52.5
838	93.5
839	62.5
840	59.5
841	9.5
842	30.5
843	25.5
844	73.5
845	61.5
846	102.5
847	14.5
848	81.5
849	46.5
850	358.5
851	162.5
852	23.5
853	80.5
854	21.5
855	19.5
856	63.5
857	73.5
858	0.5
859	29.5
860	29.5
861	65.5
862	25.5
863	90.5
864	386.5
865	3.5
866	46.5
867	76.5
868	176.5
869	30.5
870	115.5
871	22.5
872	15.5
873	1.5
874	55.5
875	73.5
876	0.5
877	340.5
878	32.5
879	286.5
880	21.5
881	27.5
882	124.5
883	57.5
884	85.5
885	3.5
886	38.5
887	38.5
888	21.5
889	2.5
890	21.5
891	62.5
892	51.5
893	142.5
894	82.5
895	0.5
896	3.5
897	34.5
898	16.5
899	40.5
900	52.5
901	117.5
902	89.5
903	0.5
904	430.5
905	7.5
906	18.5
907	45.5
908	101.5
909	50.5
910	44.5
911	46.5
912	104.5
913	351.5
914	77.5
915	70.5
916	0.5
917	13.5
918	69.5
919	74.5
920	52.5
921	32.5
922	38.5
923	181.5
924	168.5
925	55.5
926	419.5
927	63.5
928	67.5
929	0.5
930	20.5
931	125.5
932	168.5
933	43.5
934	389.5
935	71.5
936	234.5
937	28.5
938	126.5
939	42.5
940	294.5
941	23.5
942	38.5
943	66.5
944	206.5
945	32.5
946	57.5
947	136.5
948	326.5
949	28.5
950	6.5
951	53.5
952	73.5
953	20.5
954	9.5
955	0.5
956	32.5
957	48.5
958	19.5
959	50.5
960	441.5
961	22.5
962	104.5
963	361.5
964	14.5
965	15.5
966	53.5
967	55.5
968	18.5
969	61.5
970	3.5
971	24.5
972	22.5
973	33.5
974	4.5
975	109.5
976	41.5
977	24.5
978	25.5
979	35.5
980	20.5
981	5.5
982	75.5
983	2.5
984	2.5
985	75.5
986	86.5
987	27.5
988	85.5
989	245.5
990	0.5
991	25.5
992	76.5
993	34.5
994	73.5
995	354.5
996	58.5
997	18.5
998	9.5
999	5.5
1000	20.5
1001	7.5
1002	96.5
1003	42.5
1004	317.5
1005	68.5
1006	34.5
1007	39.5
1008	141.5
1009	293.5
1010	94.5
1011	23.5
1012	129.5
1013	40.5
1014	44.5
1015	18.5
1016	105.5
1017	29.5
1018	73.5
1019	28.5
1020	104.5
1021	17.5
1022	28.5
1023	33.5
1024	285.5
1025	30.5
1026	111.5
1027	244.5
1028	381.5
1029	31.5
1030	101.5
1031	10.5
1032	74.5
1033	13.5
1034	32.5
1035	197.5
1036	16.5
1037	106.5
1038	419.5
1039	95.5
1040	26.5
1041	1.5
1042	205.5
1043	46.5
1044	125.5
1045	18.5
1046	17.5
1047	16.5
1048	17.5
1049	23.5
1050	1.5
1051	18.5
1052	21.5
1053	6.5
1054	320.5
1055	134.5
1056	35.5
1057	126.5
1058	32.5
1059	124.5
1060	0.5
1061	0.5
1062	28.5
1063	47.5
1064	57.5
1065	57.5
1066	46.5
1067	54.5
1068	222.5
1069	103.5
1070	34.5
1071	112.5
1072	1.5
1073	13.5
1074	18.5
1075	63.5
1076	44.5
1077	52.5
1078	58.5
1079	5.5
1080	41.5
1081	20.5
1082	33.5
1083	93.5
1084	103.5
1085	8.5
1086	357.5
1087	35.5
1088	348.5
1089	325.5
1090	66.5
1091	18.5
1092	35.5
1093	42.5
1094	78.5
1095	43.5
1096	35.5
1097	29.5
1098	47.5
1099	30.5
1100	83.5
1101	54.5
1102	101.5
1103	244.5
1104	120.5
1105	180.5
1106	35.5
1107	10.5
1108	338.5
1109	51.5
1110	51.5
1111	322.5
1112	30.5
1113	29.5
1114	61.5
1115	22.5
1116	53.5
1117	21.5
1118	97.5
1119	7.5
1120	49.5
1121	21.5
1122	40.5
1123	43.5
1124	75.5
1125	100.5
1126	38.5
1127	23.5
1128	41.5
1129	74.5
1130	69.5
1131	48.5
1132	12.5
1133	88.5
1134	63.5
1135	20.5
1136	33.5
1137	54.5
1138	130.5
1139	31.5
1140	17.5
1141	65.5
1142	290.5
1143	2.5
1144	137.5
1145	308.5
1146	204.5
1147	15.5
1148	33.5
1149	130.5
1150	41.5
1151	17.5
1152	54.5
1153	375.5
1154	1.5
1155	0.5
1156	58.5
1157	99.5
1158	44.5
1159	137.5
1160	78.5
1161	66.5
1162	21.5
1163	84.5
1164	87.5
1165	13.5
1166	53.5
1167	50.5
1168	22.5
1169	18.5
1170	43.5
1171	82.5
1172	50.5
1173	391.5
1174	45.5
1175	43.5
1176	400.5
1177	81.5
1178	34.5
1179	34.5
1180	25.5
1181	83.5
1182	41.5
1183	87.5
1184	316.5
1185	235.5
1186	294.5
1187	101.5
1188	41.5
1189	120.5
1190	22.5
1191	22.5
1192	43.5
1193	29.5
1194	28.5
1195	106.5
1196	49.5
1197	82.5
1198	71.5
1199	38.5
1200	14.5
1201	86.5
1202	64.5
1203	65.5
1204	45.5
1205	18.5
1206	28.5
1207	330.5
1208	56.5
1209	20.5
1210	13.5
1211	2.5
1212	15.5
1213	106.5
1214	24.5
1215	142.5
1216	9.5
1217	128.5
1218	72.5
1219	42.5
1220	34.5
1221	32.5
1222	82.5
1223	56.5
1224	47.5
1225	40.5
1226	27.5
1227	35.5
1228	41.5
1229	52.5
1230	25.5
1231	108.5
1232	30.5
1233	30.5
1234	124.5
1235	35.5
1236	431.5
1237	276.5
1238	41.5
1239	32.5
1240	42.5
1241	37.5
1242	42.5
1243	0.5
1244	157.5
1245	326.5
1246	54.5
1247	99.5
1248	30.5
1249	69.5
1250	21.5
1251	333.5
1252	14.5
1253	17.5
1254	46.5
1255	28.5
1256	48.5
1257	127.5
1258	108.5
1259	70.5
1260	112.5
1261	27.5
1262	31.5
1263	287.5
1264	17.5
1265	11.5
1266	14.5
1267	288.5
1268	53.5
1269	57.5
1270	34.5
1271	405.5
1272	72.5
1273	23.5
1274	355.5
1275	35.5
1276	28.5
1277	18.5
1278	34.5
1279	100.5
1280	54.5
1281	76.5
1282	94.5
1283	57.5
1284	11.5
1285	0.5
1286	0.5
1287	24.5
1288	35.5
1289	31.5
1290	19.5
1291	383.5
1292	10.5
1293	114.5
1294	53.5
1295	60.5
1296	12.5
1297	351.5
1298	313.5
1299	46.5
1300	95.5
1301	32.5
1302	19.5
1303	31.5
1304	122.5
1305	80.5
1306	17.5
1307	24.5
1308	13.5
1309	266.5
1310	21.5
1311	428.5
1312	52.5
1313	34.5
1314	0.5
1315	36.5
1316	63.5
1317	59.5
1318	41.5
1319	25.5
1320	41.5
1321	119.5
1322	114.5
1323	40.5
1324	84.5
1325	33.5
1326	80.5
1327	59.5
1328	27.5
1329	18.5
1330	124.5
1331	36.5
1332	104.5
1333	68.5
1334	47.5
1335	11.5
1336	25.5
1337	27.5
1338	55.5
1339	0.5
1340	93.5
1341	113.5
1342	1.5
1343	45.5
1344	22.5
1345	53.5
1346	121.5
1347	108.5
1348	18.5
1349	87.5
1350	83.5
1351	53.5
1352	17.5
1353	59.5
1354	42.5
1355	53.5
1356	45.5
1357	74.5
1358	109.5
1359	41.5
1360	293.5
1361	264.5
1362	149.5
1363	42.5
1364	12.5
1365	79.5
1366	0.5
1367	45.5
1368	84.5
1369	45.5
1370	28.5
1371	289.5
1372	2.5
1373	11.5
1374	109.5
1375	13.5
1376	55.5
1377	68.5
1378	0.5
1379	24.5
1380	13.5
1381	46.5
1382	31.5
1383	62.5
1384	6.5
1385	9.5
1386	257.5
1387	373.5
1388	17.5
1389	65.5
1390	64.5
1391	277.5
1392	6.5
1393	12.5
1394	210.5
1395	21.5
1396	54.5
1397	35.5
1398	22.5
1399	22.5
1400	351.5
1401	38.5
1402	16.5
1403	54.5
1404	27.5
1405	19.5
1406	10.5
1407	17.5
1408	0.5
1409	69.5
1410	70.5
1411	98.5
1412	230.5
1413	61.5
1414	0.5
1415	64.5
1416	43.5
1417	29.5
1418	72.5
1419	151.5
1420	13.5
1421	46.5
1422	19.5
1423	111.5
1424	0.5
1425	275.5
1426	201.5
1427	46.5
1428	59.5
1429	0.5
1430	40.5
1431	365.5
1432	14.5
1433	45.5
1434	3.5
1435	66.5
1436	228.5
1437	21.5
1438	27.5
1439	359.5
1440	52.5
1441	32.5
1442	127.5
1443	48.5
1444	21.5
1445	13.5
1446	360.5
1447	45.5
1448	8.5
1449	52.5
1450	86.5
1451	41.5
1452	12.5
1453	43.5
1454	71.5
1455	47.5
1456	41.5
1457	110.5
1458	34.5
1459	69.5
1460	57.5
1461	80.5
1462	15.5
1463	18.5
1464	14.5
1465	89.5
1466	49.5
1467	40.5
1468	33.5
1469	9.5
1470	110.5
1471	120.5
1472	31.5
1473	41.5
1474	336.5
1475	31.5
1476	38.5
1477	73.5
1478	84.5
1479	34.5
1480	51.5
1481	130.5
1482	109.5
1483	57.5
1484	19.5
1485	10.5
1486	31.5
1487	277.5
1488	64.5
1489	92.5
1490	45.5
1491	25.5
1492	18.5
1493	29.5
1494	82.5
1495	156.5
1496	127.5
1497	62.5
1498	69.5
1499	17.5
1500	29.5
1501	64.5
1502	322.5
1503	33.5
1504	18.5
1505	40.5
1506	23.5
1507	36.5
1508	21.5
1509	22.5
1510	75.5
1511	88.5
1512	54.5
1513	22.5
1514	74.5
1515	73.5
1516	17.5
1517	34.5
1518	311.5
1519	20.5
1520	95.5
1521	45.5
1522	103.5
1523	100.5
1524	17.5
1525	62.5
1526	335.5
1527	89.5
1528	89.5
1529	59.5
1530	239.5
1531	0.5
1532	23.5
1533	32.5
1534	56.5
1535	132.5
1536	3.5
1537	58.5
1538	20.5
1539	347.5
1540	39.5
1541	52.5
1542	65.5
1543	31.5
1544	44.5
1545	0.5
1546	134.5
1547	2.5
1548	63.5
1549	28.5
1550	17.5
1551	68.5
1552	70.5
1553	20.5
1554	0.5
1555	92.5
1556	110.5
1557	3.5
1558	69.5
1559	34.5
1560	141.5
1561	30.5
1562	94.5
1563	51.5
1564	34.5
1565	88.5
1566	107.5
1567	26.5
1568	5.5
1569	28.5
1570	388.5
1571	22.5
1572	16.5
1573	30.5
1574	27.5
1575	27.5
1576	25.5
1577	42.5
1578	33.5
1579	299.5
1580	52.5
1581	42.5
1582	62.5
1583	28.5
1584	69.5
1585	16.5
1586	156.5
1587	77.5
1588	94.5
1589	130.5
1590	47.5
1591	136.5
1592	41.5
1593	23.5
1594	21.5
1595	71.5
1596	354.5
1597	15.5
1598	35.5
1599	98.5
1600	24.5
1601	26.5
1602	355.5
1603	36.5
1604	27.5
1605	43.5
1606	45.5
1607	444.5
1608	41.5
1609	45.5
1610	13.5
1611	19.5
1612	0.5
1613	34.5
1614	73.5
1615	90.5
1616	41.5
1617	13.5
1618	110.5
1619	13.5
1620	25.5
1621	196.5
1622	395.5
1623	72.5
1624	30.5
1625	277.5
1626	68.5
1627	30.5
1628	13.5
1629	33.5
1630	65.5
1631	22.5
1632	69.5
1633	139.5
1634	283.5
1635	23.5
1636	8.5
1637	55.5
1638	48.5
1639	26.5
1640	23.5
1641	282.5
1642	35.5
1643	89.5
1644	86.5
1645	133.5
1646	66.5
1647	28.5
1648	94.5
1649	61.5
1650	17.5
1651	0.5
1652	43.5
1653	22.5
1654	83.5
1655	0.5
1656	38.5
1657	121.5
1658	9.5
1659	50.5
1660	25.5
1661	34.5
1662	12.5
1663	91.5
1664	5.5
1665	45.5
1666	5.5
1667	54.5
1668	11.5
1669	27.5
1670	43.5
1671	127.5
1672	2.5
1673	104.5
1674	36.5
1675	22.5
1676	65.5
1677	18.5
1678	420.5
1679	2.5
1680	137.5
1681	2.5
1682	108.5
1683	34.5
1684	31.5
1685	22.5
1686	75.5
1687	53.5
1688	291.5
1689	26.5
1690	215.5
1691	23.5
1692	18.5
1693	93.5
1694	258.5
1695	35.5
1696	347.5
1697	3.5
1698	23.5
1699	33.5
1700	308.5
1701	103.5
1702	3.5
1703	35.5
1704	93.5
1705	51.5
1706	52.5
1707	81.5
1708	66.5
1709	36.5
1710	99.5
1711	34.5
1712	27.5
1713	80.5
1714	9.5
1715	28.5
1716	87.5
1717	400.5
1718	17.5
1719	98.5
1720	7.5
1721	47.5
1722	11.5
1723	29.5
1724	41.5
1725	19.5
1726	48.5
1727	119.5
1728	57.5
1729	24.5
1730	87.5
1731	38.5
1732	23.5
1733	131.5
1734	63.5
1735	10.5
1736	31.5
1737	28.5
1738	2.5
1739	397.5
1740	414.5
1741	64.5
1742	387.5
1743	118.5
1744	22.5
1745	117.5
1746	26.5
1747	64.5
1748	35.5
1749	20.5
1750	30.5
1751	20.5
1752	11.5
1753	106.5
1754	32.5
1755	15.5
1756	108.5
1757	57.5
1758	28.5
1759	60.5
1760	131.5
1761	19.5
1762	3.5
1763	33.5
1764	32.5
1765	29.5
1766	33.5
1767	22.5
1768	29.5
1769	25.5
1770	63.5
1771	285.5
1772	119.5
1773	49.5
1774	10.5
1775	12.5
1776	143.5
1777	35.5
1778	5.5
1779	258.5
1780	28.5
1781	69.5
1782	16.5
1783	81.5
1784	72.5
1785	267.5
1786	59.5
1787	14.5
1788	12.5
1789	78.5
1790	32.5
1791	45.5
1792	85.5
1793	34.5
1794	65.5
1795	20.5
1796	14.5
1797	137.5
1798	25.5
1799	139.5
1800	238.5
1801	14.5
1802	331.5
1803	38.5
1804	75.5
1805	0.5
1806	49.5
1807	112.5
1808	92.5
1809	94.5
1810	59.5
1811	132.5
1812	133.5
1813	28.5
1814	108.5
1815	48.5
1816	53.5
1817	23.5
1818	126.5
1819	34.5
1820	44.5
1821	427.5
1822	104.5
1823	10.5
1824	0.5
1825	0.5
1826	117.5
1827	5.5
1828	247.5
1829	131.5
1830	14.5
1831	54.5
1832	41.5
1833	28.5
1834	94.5
1835	87.5
1836	88.5
1837	19.5
1838	73.5
1839	66.5
1840	3.5
1841	29.5
1842	15.5
1843	15.5
1844	42.5
1845	41.5
1846	45.5
1847	195.5
1848	46.5
1849	32.5
1850	37.5
1851	396.5
1852	140.5
1853	144.5
1854	23.5
1855	142.5
1856	27.5
1857	11.5
1858	22.5
1859	248.5
1860	86.5
1861	38.5
1862	115.5
1863	54.5
1864	99.5
1865	128.5
1866	55.5
1867	69.5
1868	56.5
1869	59.5
1870	17.5
1871	18.5
1872	95.5
1873	87.5
1874	65.5
1875	382.5
1876	86.5
1877	24.5
1878	12.5
1879	20.5
1880	134.5
1881	54.5
1882	21.5
1883	312.5
1884	10.5
1885	13.5
1886	47.5
1887	76.5
1888	99.5
1889	102.5
1890	79.5
1891	121.5
1892	33.5
1893	114.5
1894	31.5
1895	22.5
1896	248.5
1897	169.5
1898	395.5
1899	8.5
1900	130.5
1901	0.5
1902	98.5
1903	22.5
1904	18.5
1905	19.5
1906	6.5
1907	59.5
1908	12.5
1909	13.5
1910	59.5
1911	0.5
1912	57.5
1913	14.5
1914	55.5
1915	48.5
1916	126.5
1917	60.5
1918	43.5
1919	41.5
1920	80.5
1921	30.5
1922	31.5
1923	24.5
1924	261.5
1925	2.5
1926	67.5
1927	301.5
1928	14.5
1929	28.5
1930	62.5
1931	47.5
1932	81.5
1933	65.5
1934	75.5
1935	351.5
1936	53.5
1937	77.5
1938	110.5
1939	24.5
1940	108.5
1941	358.5
1942	26.5
1943	0.5
1944	32.5
1945	96.5
1946	2.5
1947	20.5
1948	85.5
1949	16.5
1950	84.5
1951	57.5
1952	106.5
1953	31.5
1954	12.5
1955	107.5
1956	13.5
1957	42.5
1958	34.5
1959	47.5
1960	333.5
1961	326.5
1962	18.5
1963	54.5
1964	60.5
1965	36.5
1966	26.5
1967	35.5
1968	65.5
1969	142.5
1970	34.5
1971	76.5
1972	22.5
1973	55.5
1974	7.5
1975	19.5
1976	78.5
1977	13.5
1978	93.5
1979	284.5
1980	58.5
1981	68.5
1982	60.5
1983	100.5
1984	29.5
1985	38.5
1986	51.5
1987	9.5
1988	31.5
1989	23.5
1990	71.5
1991	22.5
1992	21.5
1993	46.5
1994	32.5
1995	243.5
1996	224.5
1997	34.5
[truncated: 998,000+ more rows]
