# Supplementary material for: Potential survival benefits from optimized chemotherapy implementation in advanced ovarian cancer: Projections from a microsimulation model
Source: PLoS One. 2019 Sep 20;14(9):e0222828. doi: 10.1371/journal.pone.0222828 (PMC6754166; doi:10.1371/journal.pone.0222828)
Supplement: S26 File — Life expectancy output assuming that 100% of all primary cytoreductive surgery patients who are complete or optimally cyroreduced receive IP+IV chemotherapy. (TXT) [file pone.0222828.s026.txt]

Implementation Strategy:
Optimal IP+IV
ID	LifeExpectancyInMonths
1	82.5
2	83.5
3	402.5
4	120.5
5	52.5
6	4.5
7	56.5
8	20.5
9	53.5
10	33.5
11	77.5
12	30.5
13	14.5
14	55.5
15	104.5
16	25.5
17	49.5
18	17.5
19	44.5
20	246.5
21	12.5
22	17.5
23	54.5
24	129.5
25	18.5
26	80.5
27	26.5
28	434.5
29	53.5
30	351.5
31	38.5
32	280.5
33	401.5
34	52.5
35	53.5
36	0.5
37	55.5
38	65.5
39	26.5
40	63.5
41	214.5
42	90.5
43	130.5
44	23.5
45	55.5
46	206.5
47	87.5
48	22.5
49	83.5
50	120.5
51	0.5
52	293.5
53	59.5
54	0.5
55	69.5
56	79.5
57	45.5
58	79.5
59	89.5
60	36.5
61	117.5
62	22.5
63	137.5
64	27.5
65	54.5
66	35.5
67	18.5
68	51.5
69	0.5
70	31.5
71	85.5
72	271.5
73	33.5
74	18.5
75	81.5
76	0.5
77	69.5
78	34.5
79	27.5
80	41.5
81	22.5
82	47.5
83	167.5
84	97.5
85	42.5
86	20.5
87	353.5
88	38.5
89	1.5
90	243.5
91	9.5
92	51.5
93	50.5
94	26.5
95	25.5
96	22.5
97	21.5
98	333.5
99	19.5
100	277.5
101	88.5
102	63.5
103	50.5
104	37.5
105	33.5
106	65.5
107	31.5
108	5.5
109	16.5
110	170.5
111	32.5
112	19.5
113	383.5
114	24.5
115	48.5
116	13.5
117	38.5
118	368.5
119	11.5
120	49.5
121	45.5
122	104.5
123	109.5
124	58.5
125	162.5
126	30.5
127	387.5
128	26.5
129	34.5
130	74.5
131	17.5
132	184.5
133	33.5
134	18.5
135	26.5
136	60.5
137	444.5
138	28.5
139	237.5
140	23.5
141	68.5
142	28.5
143	14.5
144	57.5
145	23.5
146	98.5
147	72.5
148	68.5
149	404.5
150	15.5
151	91.5
152	49.5
153	101.5
154	57.5
155	10.5
156	2.5
157	71.5
158	32.5
159	122.5
160	29.5
161	35.5
162	24.5
163	2.5
164	18.5
165	33.5
166	2.5
167	117.5
168	3.5
169	78.5
170	67.5
171	55.5
172	0.5
173	198.5
174	91.5
175	71.5
176	28.5
177	16.5
178	125.5
179	80.5
180	28.5
181	10.5
182	32.5
183	46.5
184	303.5
185	2.5
186	417.5
187	32.5
188	65.5
189	24.5
190	139.5
191	135.5
192	59.5
193	187.5
194	21.5
195	102.5
196	444.5
197	17.5
198	70.5
199	73.5
200	55.5
201	1.5
202	48.5
203	30.5
204	62.5
205	44.5
206	18.5
207	30.5
208	110.5
209	102.5
210	22.5
211	28.5
212	59.5
213	33.5
214	75.5
215	34.5
216	10.5
217	44.5
218	17.5
219	84.5
220	15.5
221	116.5
222	51.5
223	30.5
224	80.5
225	51.5
226	12.5
227	11.5
228	0.5
229	412.5
230	18.5
231	99.5
232	58.5
233	106.5
234	63.5
235	77.5
236	18.5
237	19.5
238	47.5
239	71.5
240	31.5
241	3.5
242	38.5
243	20.5
244	125.5
245	25.5
246	34.5
247	351.5
248	31.5
249	110.5
250	54.5
251	0.5
252	54.5
253	31.5
254	18.5
255	326.5
256	24.5
257	110.5
258	24.5
259	62.5
260	9.5
261	53.5
262	89.5
263	110.5
264	93.5
265	113.5
266	115.5
267	95.5
268	82.5
269	55.5
270	32.5
271	274.5
272	46.5
273	2.5
274	40.5
275	255.5
276	21.5
277	233.5
278	25.5
279	21.5
280	100.5
281	16.5
282	15.5
283	23.5
284	40.5
285	99.5
286	18.5
287	15.5
288	32.5
289	62.5
290	11.5
291	0.5
292	34.5
293	177.5
294	17.5
295	14.5
296	20.5
297	47.5
298	141.5
299	125.5
300	23.5
301	9.5
302	444.5
303	49.5
304	23.5
305	43.5
306	21.5
307	64.5
308	69.5
309	4.5
310	134.5
311	49.5
312	105.5
313	28.5
314	98.5
315	33.5
316	23.5
317	26.5
318	48.5
319	267.5
320	28.5
321	0.5
322	41.5
323	0.5
324	49.5
325	28.5
326	49.5
327	33.5
328	31.5
329	22.5
330	42.5
331	88.5
332	31.5
333	34.5
334	296.5
335	237.5
336	24.5
337	67.5
338	12.5
339	34.5
340	330.5
341	49.5
342	18.5
343	20.5
344	8.5
345	6.5
346	38.5
347	69.5
348	3.5
349	29.5
350	73.5
351	112.5
352	40.5
353	56.5
354	70.5
355	136.5
356	138.5
357	31.5
358	54.5
359	18.5
360	32.5
361	103.5
362	113.5
363	139.5
364	17.5
365	14.5
366	282.5
367	84.5
368	94.5
369	17.5
370	20.5
371	65.5
372	29.5
373	101.5
374	67.5
375	9.5
376	18.5
377	233.5
378	95.5
379	45.5
380	78.5
381	23.5
382	3.5
383	20.5
384	46.5
385	107.5
386	28.5
387	46.5
388	92.5
389	49.5
390	47.5
391	100.5
392	60.5
393	38.5
394	58.5
395	35.5
396	92.5
397	46.5
398	403.5
399	95.5
400	53.5
401	14.5
402	72.5
403	104.5
404	57.5
405	34.5
406	15.5
407	34.5
408	293.5
409	11.5
410	3.5
411	62.5
412	42.5
413	65.5
414	48.5
415	94.5
416	20.5
417	108.5
418	124.5
419	129.5
420	11.5
421	112.5
422	22.5
423	37.5
424	277.5
425	54.5
426	275.5
427	95.5
428	31.5
429	84.5
430	0.5
431	8.5
432	35.5
433	57.5
434	25.5
435	46.5
436	26.5
437	36.5
438	24.5
439	28.5
440	72.5
441	35.5
442	73.5
443	35.5
444	21.5
445	58.5
446	16.5
447	26.5
448	444.5
449	42.5
450	10.5
451	75.5
452	77.5
453	71.5
454	44.5
455	372.5
456	77.5
457	10.5
458	72.5
459	298.5
460	23.5
461	140.5
462	41.5
463	101.5
464	20.5
465	36.5
466	15.5
467	28.5
468	107.5
469	53.5
470	108.5
471	4.5
472	73.5
473	17.5
474	34.5
475	103.5
476	27.5
477	112.5
478	46.5
479	117.5
480	82.5
481	137.5
482	57.5
483	10.5
484	51.5
485	65.5
486	11.5
487	48.5
488	11.5
489	3.5
490	55.5
491	48.5
492	142.5
493	59.5
494	10.5
495	123.5
496	0.5
497	90.5
498	17.5
499	334.5
500	115.5
501	80.5
502	54.5
503	18.5
504	60.5
505	81.5
506	53.5
507	140.5
508	3.5
509	70.5
510	31.5
511	16.5
512	128.5
513	28.5
514	112.5
515	347.5
516	61.5
517	14.5
518	101.5
519	100.5
520	76.5
521	301.5
522	55.5
523	68.5
524	75.5
525	131.5
526	368.5
527	336.5
528	31.5
529	62.5
530	112.5
531	70.5
532	31.5
533	42.5
534	152.5
535	19.5
536	45.5
537	109.5
538	18.5
539	13.5
540	257.5
541	74.5
542	51.5
543	55.5
544	20.5
545	13.5
546	47.5
547	32.5
548	17.5
549	21.5
550	363.5
551	183.5
552	3.5
553	22.5
554	268.5
555	32.5
556	99.5
557	41.5
558	5.5
559	50.5
560	19.5
561	142.5
562	136.5
563	2.5
564	99.5
565	96.5
566	63.5
567	57.5
568	32.5
569	11.5
570	23.5
571	60.5
572	71.5
573	5.5
574	14.5
575	44.5
576	10.5
577	327.5
578	25.5
579	3.5
580	76.5
581	257.5
582	19.5
583	29.5
584	24.5
585	33.5
586	23.5
587	59.5
588	48.5
589	16.5
590	18.5
591	35.5
592	48.5
593	22.5
594	2.5
595	33.5
596	32.5
597	44.5
598	333.5
599	32.5
600	71.5
601	102.5
602	111.5
603	46.5
604	16.5
605	49.5
606	22.5
607	71.5
608	11.5
609	95.5
610	0.5
611	75.5
612	45.5
613	11.5
614	226.5
615	66.5
616	19.5
617	45.5
618	137.5
619	56.5
620	15.5
621	28.5
622	26.5
623	332.5
624	102.5
625	41.5
626	110.5
627	51.5
628	35.5
629	56.5
630	48.5
631	1.5
632	19.5
633	42.5
634	7.5
635	61.5
636	383.5
637	32.5
638	233.5
639	40.5
640	315.5
641	273.5
642	56.5
643	45.5
644	44.5
645	55.5
646	110.5
647	0.5
648	35.5
649	33.5
650	236.5
651	53.5
652	23.5
653	26.5
654	29.5
655	68.5
656	124.5
657	43.5
658	23.5
659	60.5
660	9.5
661	69.5
662	7.5
663	395.5
664	122.5
665	84.5
666	103.5
667	48.5
668	64.5
669	3.5
670	19.5
671	49.5
672	59.5
673	125.5
674	43.5
675	29.5
676	13.5
677	88.5
678	90.5
679	73.5
680	45.5
681	70.5
682	33.5
683	66.5
684	81.5
685	31.5
686	198.5
687	31.5
688	29.5
689	93.5
690	22.5
691	45.5
692	25.5
693	105.5
694	17.5
695	63.5
696	96.5
697	56.5
698	82.5
699	360.5
700	95.5
701	8.5
702	65.5
703	125.5
704	361.5
705	401.5
706	315.5
707	124.5
708	38.5
709	18.5
710	144.5
711	72.5
712	22.5
713	64.5
714	32.5
715	71.5
716	188.5
717	60.5
718	107.5
719	11.5
720	171.5
721	62.5
722	12.5
723	80.5
724	28.5
725	38.5
726	21.5
727	97.5
728	27.5
729	28.5
730	3.5
731	18.5
732	15.5
733	91.5
734	0.5
735	76.5
736	143.5
737	61.5
738	120.5
739	67.5
740	38.5
741	1.5
742	42.5
743	22.5
744	35.5
745	70.5
746	21.5
747	45.5
748	62.5
749	1.5
750	32.5
751	41.5
752	55.5
753	114.5
754	15.5
755	62.5
756	77.5
757	18.5
758	9.5
759	50.5
760	35.5
761	35.5
762	59.5
763	59.5
764	411.5
765	1.5
766	0.5
767	31.5
768	150.5
769	44.5
770	31.5
771	107.5
772	77.5
773	40.5
774	17.5
775	104.5
776	42.5
777	13.5
778	41.5
779	321.5
780	52.5
781	44.5
782	15.5
783	54.5
784	4.5
785	14.5
786	50.5
787	78.5
788	60.5
789	56.5
790	119.5
791	93.5
792	60.5
793	131.5
794	17.5
795	61.5
796	49.5
797	118.5
798	15.5
799	34.5
800	27.5
801	66.5
802	60.5
803	56.5
804	197.5
805	7.5
806	98.5
807	83.5
808	14.5
809	0.5
810	25.5
811	40.5
812	28.5
813	134.5
814	17.5
815	273.5
816	46.5
817	31.5
818	136.5
819	27.5
820	52.5
821	61.5
822	71.5
823	20.5
824	38.5
825	43.5
826	297.5
827	40.5
828	82.5
829	50.5
830	95.5
831	258.5
832	28.5
833	280.5
834	268.5
835	56.5
836	107.5
837	108.5
838	64.5
839	56.5
840	22.5
841	7.5
842	65.5
843	64.5
844	18.5
845	30.5
846	51.5
847	272.5
848	11.5
849	363.5
850	4.5
851	198.5
852	46.5
853	57.5
854	40.5
855	23.5
856	51.5
857	93.5
858	44.5
859	22.5
860	52.5
861	93.5
862	62.5
863	59.5
864	9.5
865	30.5
866	25.5
867	73.5
868	61.5
869	102.5
870	62.5
871	1.5
872	29.5
873	46.5
874	358.5
875	91.5
876	375.5
877	0.5
878	29.5
879	29.5
880	65.5
881	25.5
882	90.5
883	386.5
884	3.5
885	46.5
886	76.5
887	176.5
888	30.5
889	115.5
890	22.5
891	15.5
892	1.5
893	55.5
894	47.5
895	18.5
896	344.5
897	10.5
898	106.5
899	40.5
900	80.5
901	14.5
902	11.5
903	24.5
904	58.5
905	124.5
906	26.5
907	63.5
908	46.5
909	34.5
910	46.5
911	21.5
912	2.5
913	21.5
914	62.5
915	51.5
916	142.5
917	82.5
918	0.5
919	3.5
920	34.5
921	16.5
922	40.5
923	52.5
924	93.5
925	113.5
926	0.5
927	430.5
928	7.5
929	18.5
930	31.5
931	73.5
932	83.5
933	4.5
934	44.5
935	46.5
936	104.5
937	351.5
938	77.5
939	31.5
940	82.5
941	38.5
942	0.5
943	0.5
944	74.5
945	11.5
946	29.5
947	84.5
948	181.5
949	168.5
950	55.5
951	419.5
952	53.5
953	50.5
954	43.5
955	15.5
956	31.5
957	21.5
958	49.5
959	168.5
960	43.5
961	389.5
962	71.5
963	77.5
964	34.5
965	0.5
966	22.5
967	51.5
968	35.5
969	340.5
970	110.5
971	374.5
972	29.5
973	16.5
974	57.5
975	136.5
976	326.5
977	28.5
978	6.5
979	53.5
980	73.5
981	20.5
982	9.5
983	0.5
984	32.5
985	48.5
986	19.5
987	50.5
988	441.5
989	22.5
990	104.5
991	134.5
992	241.5
993	15.5
994	53.5
995	55.5
996	18.5
997	61.5
998	3.5
999	24.5
1000	22.5
1001	7.5
1002	96.5
1003	42.5
1004	83.5
1005	86.5
1006	90.5
1007	13.5
1008	26.5
1009	68.5
1010	34.5
1011	39.5
1012	141.5
1013	293.5
1014	94.5
1015	23.5
1016	129.5
1017	40.5
1018	44.5
1019	22.5
1020	103.5
1021	29.5
1022	73.5
1023	28.5
1024	104.5
1025	17.5
1026	28.5
1027	33.5
1028	285.5
1029	30.5
1030	111.5
1031	244.5
1032	381.5
1033	31.5
1034	101.5
1035	10.5
1036	34.5
1037	10.5
1038	7.5
1039	63.5
1040	197.5
1041	16.5
1042	106.5
1043	419.5
1044	95.5
1045	78.5
1046	33.5
1047	82.5
1048	60.5
1049	59.5
1050	35.5
1051	26.5
1052	13.5
1053	18.5
1054	17.5
1055	16.5
1056	17.5
1057	23.5
1058	1.5
1059	18.5
1060	21.5
1061	6.5
1062	320.5
1063	134.5
1064	35.5
1065	126.5
1066	32.5
1067	124.5
1068	0.5
1069	0.5
1070	26.5
1071	0.5
1072	28.5
1073	47.5
1074	88.5
1075	46.5
1076	54.5
1077	222.5
1078	103.5
1079	34.5
1080	112.5
1081	1.5
1082	13.5
1083	18.5
1084	63.5
1085	44.5
1086	52.5
1087	58.5
1088	5.5
1089	41.5
1090	20.5
1091	19.5
1092	39.5
1093	326.5
1094	72.5
1095	54.5
1096	54.5
1097	79.5
1098	320.5
1099	75.5
1100	46.5
1101	34.5
1102	97.5
1103	31.5
1104	43.5
1105	52.5
1106	15.5
1107	337.5
1108	30.5
1109	83.5
1110	54.5
1111	101.5
1112	94.5
1113	0.5
1114	48.5
1115	0.5
1116	164.5
1117	31.5
1118	7.5
1119	121.5
1120	59.5
1121	35.5
1122	353.5
1123	51.5
1124	51.5
1125	322.5
1126	30.5
1127	29.5
1128	61.5
1129	22.5
1130	53.5
1131	21.5
1132	47.5
1133	49.5
1134	40.5
1135	15.5
1136	57.5
1137	32.5
1138	11.5
1139	75.5
1140	100.5
1141	38.5
1142	23.5
1143	41.5
1144	74.5
1145	69.5
1146	48.5
1147	12.5
1148	88.5
1149	63.5
1150	20.5
1151	33.5
1152	54.5
1153	130.5
1154	31.5
1155	17.5
1156	89.5
1157	87.5
1158	100.5
1159	63.5
1160	413.5
1161	58.5
1162	54.5
1163	69.5
1164	3.5
1165	55.5
1166	15.5
1167	33.5
1168	130.5
1169	41.5
1170	17.5
1171	54.5
1172	375.5
1173	1.5
1174	0.5
1175	58.5
1176	99.5
1177	44.5
1178	137.5
1179	78.5
1180	66.5
1181	21.5
1182	84.5
1183	87.5
1184	13.5
1185	53.5
1186	50.5
1187	22.5
1188	18.5
1189	43.5
1190	82.5
1191	50.5
1192	391.5
1193	45.5
1194	43.5
1195	400.5
1196	81.5
1197	34.5
1198	34.5
1199	25.5
1200	83.5
1201	41.5
1202	87.5
1203	316.5
1204	235.5
1205	294.5
1206	101.5
1207	41.5
1208	120.5
1209	33.5
1210	11.5
1211	77.5
1212	28.5
1213	106.5
1214	49.5
1215	82.5
1216	71.5
1217	38.5
1218	14.5
1219	86.5
1220	64.5
1221	65.5
1222	45.5
1223	18.5
1224	28.5
1225	330.5
1226	56.5
1227	20.5
1228	13.5
1229	2.5
1230	15.5
1231	106.5
1232	24.5
1233	142.5
1234	9.5
1235	128.5
1236	64.5
1237	0.5
1238	124.5
1239	86.5
1240	45.5
1241	53.5
1242	40.5
1243	27.5
1244	35.5
1245	41.5
1246	52.5
1247	25.5
1248	18.5
1249	118.5
1250	31.5
1251	124.5
1252	35.5
1253	431.5
1254	276.5
1255	41.5
1256	32.5
1257	42.5
1258	37.5
1259	42.5
1260	0.5
1261	42.5
1262	32.5
1263	18.5
1264	48.5
1265	68.5
1266	35.5
1267	75.5
1268	34.5
1269	110.5
1270	117.5
1271	22.5
1272	37.5
1273	69.5
1274	21.5
1275	333.5
1276	14.5
1277	17.5
1278	46.5
1279	28.5
1280	48.5
1281	127.5
1282	108.5
1283	70.5
1284	112.5
1285	27.5
1286	31.5
1287	287.5
1288	17.5
1289	25.5
1290	3.5
1291	109.5
1292	49.5
1293	25.5
1294	99.5
1295	0.5
1296	44.5
1297	57.5
1298	34.5
1299	405.5
1300	72.5
1301	23.5
1302	355.5
1303	35.5
1304	28.5
1305	18.5
1306	34.5
1307	100.5
1308	41.5
1309	89.5
1310	94.5
1311	57.5
1312	11.5
1313	0.5
1314	0.5
1315	24.5
1316	35.5
1317	31.5
1318	19.5
1319	383.5
1320	10.5
1321	114.5
1322	53.5
1323	60.5
1324	12.5
1325	351.5
1326	313.5
1327	46.5
1328	95.5
1329	32.5
1330	19.5
1331	31.5
1332	122.5
1333	80.5
1334	17.5
1335	24.5
1336	13.5
1337	266.5
1338	21.5
1339	428.5
1340	52.5
1341	34.5
1342	0.5
1343	16.5
1344	52.5
1345	8.5
1346	22.5
1347	57.5
1348	42.5
1349	10.5
1350	6.5
1351	137.5
1352	21.5
1353	114.5
1354	40.5
1355	84.5
1356	20.5
1357	27.5
1358	53.5
1359	35.5
1360	38.5
1361	14.5
1362	18.5
1363	124.5
1364	36.5
1365	104.5
1366	68.5
1367	47.5
1368	11.5
1369	19.5
1370	38.5
1371	51.5
1372	0.5
1373	59.5
1374	195.5
1375	3.5
1376	21.5
1377	53.5
1378	121.5
1379	108.5
1380	18.5
1381	87.5
1382	83.5
1383	53.5
1384	17.5
1385	59.5
1386	42.5
1387	53.5
1388	45.5
1389	26.5
1390	2.5
1391	124.5
1392	23.5
1393	41.5
1394	293.5
1395	264.5
1396	149.5
1397	42.5
1398	12.5
1399	79.5
1400	0.5
1401	45.5
1402	84.5
1403	45.5
1404	28.5
1405	289.5
1406	2.5
1407	11.5
1408	109.5
1409	13.5
1410	55.5
1411	68.5
1412	0.5
1413	24.5
1414	13.5
1415	46.5
1416	31.5
1417	62.5
1418	6.5
1419	36.5
1420	66.5
1421	21.5
1422	35.5
1423	45.5
1424	46.5
1425	373.5
1426	17.5
1427	65.5
1428	64.5
1429	277.5
1430	6.5
1431	12.5
1432	210.5
1433	21.5
1434	54.5
1435	35.5
1436	22.5
1437	22.5
1438	351.5
1439	38.5
1440	16.5
1441	50.5
1442	32.5
1443	33.5
1444	17.5
1445	0.5
1446	49.5
1447	35.5
1448	14.5
1449	333.5
1450	29.5
1451	56.5
1452	3.5
1453	32.5
1454	19.5
1455	191.5
1456	3.5
1457	29.5
1458	78.5
1459	15.5
1460	21.5
1461	22.5
1462	19.5
1463	111.5
1464	0.5
1465	275.5
1466	70.5
1467	59.5
1468	0.5
1469	31.5
1470	9.5
1471	0.5
1472	22.5
1473	66.5
1474	26.5
1475	40.5
1476	365.5
1477	14.5
1478	45.5
1479	3.5
1480	66.5
1481	228.5
1482	21.5
1483	27.5
1484	359.5
1485	52.5
1486	18.5
1487	141.5
1488	48.5
1489	21.5
1490	13.5
1491	360.5
1492	45.5
1493	8.5
1494	52.5
1495	86.5
1496	41.5
1497	12.5
1498	43.5
1499	71.5
1500	47.5
1501	64.5
1502	322.5
1503	33.5
1504	18.5
1505	40.5
1506	23.5
1507	36.5
1508	21.5
1509	22.5
1510	75.5
1511	88.5
1512	54.5
1513	22.5
1514	74.5
1515	73.5
1516	17.5
1517	34.5
1518	311.5
1519	20.5
1520	81.5
1521	34.5
1522	30.5
1523	28.5
1524	52.5
1525	74.5
1526	11.5
1527	20.5
1528	34.5
1529	35.5
1530	25.5
1531	41.5
1532	121.5
1533	10.5
1534	8.5
1535	41.5
1536	60.5
1537	89.5
1538	89.5
1539	59.5
1540	97.5
1541	118.5
1542	14.5
1543	0.5
1544	23.5
1545	32.5
1546	49.5
1547	3.5
1548	409.5
1549	74.5
1550	86.5
1551	39.5
1552	20.5
1553	25.5
1554	14.5
1555	58.5
1556	76.5
1557	109.5
1558	23.5
1559	62.5
1560	31.5
1561	7.5
1562	50.5
1563	23.5
1564	70.5
1565	20.5
1566	7.5
1567	60.5
1568	134.5
1569	3.5
1570	69.5
1571	34.5
1572	141.5
1573	30.5
1574	94.5
1575	51.5
1576	34.5
1577	88.5
1578	107.5
1579	26.5
1580	5.5
1581	28.5
1582	388.5
1583	22.5
1584	16.5
1585	24.5
1586	65.5
1587	25.5
1588	42.5
1589	33.5
1590	299.5
1591	52.5
1592	42.5
1593	62.5
1594	28.5
1595	69.5
1596	16.5
1597	156.5
1598	77.5
1599	94.5
1600	103.5
1601	73.5
1602	136.5
1603	41.5
1604	23.5
1605	21.5
1606	71.5
1607	354.5
1608	15.5
1609	35.5
1610	98.5
1611	24.5
1612	26.5
1613	355.5
1614	36.5
1615	27.5
1616	43.5
1617	45.5
1618	444.5
1619	41.5
1620	45.5
1621	13.5
1622	19.5
1623	0.5
1624	34.5
1625	12.5
1626	16.5
1627	15.5
1628	112.5
1629	41.5
1630	13.5
1631	24.5
1632	41.5
1633	12.5
1634	18.5
1635	13.5
1636	25.5
1637	82.5
1638	276.5
1639	13.5
1640	29.5
1641	288.5
1642	29.5
1643	75.5
1644	127.5
1645	104.5
1646	48.5
1647	33.5
1648	65.5
1649	22.5
1650	69.5
1651	139.5
1652	25.5
1653	21.5
1654	265.5
1655	55.5
1656	48.5
1657	26.5
1658	23.5
1659	282.5
1660	35.5
1661	27.5
1662	13.5
1663	128.5
1664	133.5
1665	66.5
1666	28.5
1667	94.5
1668	61.5
1669	17.5
1670	0.5
1671	43.5
1672	22.5
1673	83.5
1674	0.5
1675	38.5
1676	121.5
1677	9.5
1678	50.5
1679	25.5
1680	34.5
1681	12.5
1682	91.5
1683	5.5
1684	33.5
1685	92.5
1686	27.5
1687	43.5
1688	127.5
1689	2.5
1690	104.5
1691	36.5
1692	22.5
1693	54.5
1694	21.5
1695	310.5
1696	139.5
1697	117.5
1698	2.5
1699	72.5
1700	70.5
1701	31.5
1702	22.5
1703	75.5
1704	53.5
1705	291.5
1706	26.5
1707	35.5
1708	62.5
1709	136.5
1710	18.5
1711	93.5
1712	258.5
1713	35.5
1714	347.5
1715	3.5
1716	42.5
1717	20.5
1718	42.5
1719	13.5
1720	51.5
1721	41.5
1722	25.5
1723	46.5
1724	16.5
1725	13.5
1726	20.5
1727	103.5
1728	3.5
1729	35.5
1730	93.5
1731	19.5
1732	230.5
1733	22.5
1734	284.5
1735	72.5
1736	61.5
1737	23.5
1738	130.5
1739	53.5
1740	44.5
1741	26.5
1742	48.5
1743	15.5
1744	20.5
1745	17.5
1746	14.5
1747	21.5
1748	74.5
1749	44.5
1750	84.5
1751	19.5
1752	48.5
1753	119.5
1754	43.5
1755	22.5
1756	99.5
1757	20.5
1758	1.5
1759	18.5
1760	13.5
1761	131.5
1762	63.5
1763	91.5
1764	444.5
1765	96.5
1766	19.5
1767	34.5
1768	72.5
1769	47.5
1770	68.5
1771	64.5
1772	387.5
1773	118.5
1774	22.5
1775	117.5
1776	26.5
1777	64.5
1778	35.5
1779	20.5
1780	30.5
1781	20.5
1782	11.5
1783	106.5
1784	32.5
1785	15.5
1786	108.5
1787	57.5
1788	28.5
1789	34.5
1790	338.5
1791	22.5
1792	29.5
1793	25.5
1794	63.5
1795	285.5
1796	119.5
1797	49.5
1798	10.5
1799	12.5
1800	143.5
1801	35.5
1802	5.5
1803	258.5
1804	28.5
1805	69.5
1806	16.5
1807	81.5
1808	72.5
1809	267.5
1810	59.5
1811	14.5
1812	12.5
1813	78.5
1814	32.5
1815	45.5
1816	85.5
1817	34.5
1818	15.5
1819	28.5
1820	20.5
1821	85.5
1822	59.5
1823	20.5
1824	25.5
1825	139.5
1826	238.5
1827	14.5
1828	331.5
1829	31.5
1830	83.5
1831	0.5
1832	49.5
1833	112.5
1834	67.5
1835	119.5
1836	59.5
1837	132.5
1838	133.5
1839	28.5
1840	61.5
1841	24.5
1842	14.5
1843	48.5
1844	21.5
1845	55.5
1846	126.5
1847	26.5
1848	52.5
1849	70.5
1850	155.5
1851	61.5
1852	342.5
1853	23.5
1854	9.5
1855	118.5
1856	44.5
1857	72.5
1858	41.5
1859	93.5
1860	14.5
1861	54.5
1862	41.5
1863	28.5
1864	94.5
1865	87.5
1866	88.5
1867	19.5
1868	23.5
1869	65.5
1870	114.5
1871	54.5
1872	41.5
1873	45.5
1874	195.5
1875	46.5
1876	32.5
1877	37.5
1878	396.5
1879	72.5
1880	29.5
1881	31.5
1882	144.5
1883	23.5
1884	142.5
1885	27.5
1886	11.5
1887	22.5
1888	248.5
1889	86.5
1890	38.5
1891	115.5
1892	54.5
1893	99.5
1894	128.5
1895	55.5
1896	69.5
1897	56.5
1898	59.5
1899	20.5
1900	53.5
1901	27.5
1902	12.5
1903	63.5
1904	22.5
1905	46.5
1906	0.5
1907	71.5
1908	11.5
1909	100.5
1910	44.5
1911	87.5
1912	410.5
1913	9.5
1914	21.5
1915	312.5
1916	10.5
1917	13.5
1918	12.5
1919	29.5
1920	249.5
1921	123.5
1922	119.5
1923	33.5
1924	114.5
1925	31.5
1926	22.5
1927	248.5
1928	169.5
1929	395.5
1930	8.5
1931	130.5
1932	0.5
1933	98.5
1934	22.5
1935	18.5
1936	19.5
1937	6.5
1938	59.5
1939	12.5
1940	13.5
1941	59.5
1942	0.5
1943	24.5
1944	47.5
1945	55.5
1946	48.5
1947	126.5
1948	60.5
1949	43.5
1950	41.5
1951	80.5
1952	30.5
1953	31.5
1954	24.5
1955	261.5
1956	2.5
1957	67.5
1958	301.5
1959	16.5
1960	25.5
1961	4.5
1962	28.5
1963	15.5
1964	21.5
1965	18.5
1966	27.5
1967	52.5
1968	77.5
1969	75.5
1970	351.5
1971	53.5
1972	77.5
1973	58.5
1974	69.5
1975	19.5
1976	19.5
1977	66.5
1978	358.5
1979	26.5
1980	0.5
1981	32.5
1982	96.5
1983	2.5
1984	20.5
1985	85.5
1986	16.5
1987	84.5
1988	57.5
1989	106.5
1990	31.5
1991	12.5
1992	107.5
1993	13.5
1994	42.5
1995	34.5
1996	47.5
1997	333.5
[truncated: 998,000+ more rows]
