# Supplementary material for: Potential survival benefits from optimized chemotherapy implementation in advanced ovarian cancer: Projections from a microsimulation model
Source: PLoS One. 2019 Sep 20;14(9):e0222828. doi: 10.1371/journal.pone.0222828 (PMC6754166; doi:10.1371/journal.pone.0222828)
Supplement: S27 File — Model output for life expectancy under the “optimized implementation” strategy with a hazard ratio of 0.74 on bevacizumab+IV. (TXT) [file pone.0222828.s027.txt]

Implementation Strategy:
Optimal LowHRonBevacizumab
ID	LifeExpectancyInMonths
1	82.5
2	83.5
3	402.5
4	120.5
5	52.5
6	4.5
7	56.5
8	28.5
9	84.5
10	77.5
11	30.5
12	14.5
13	55.5
14	104.5
15	25.5
16	49.5
17	317.5
18	12.5
19	17.5
20	54.5
21	129.5
22	18.5
23	125.5
24	22.5
25	77.5
26	3.5
27	358.5
28	351.5
29	61.5
30	111.5
31	0.5
32	55.5
33	22.5
34	0.5
35	79.5
36	101.5
37	96.5
38	3.5
39	375.5
40	50.5
41	63.5
42	214.5
43	90.5
44	130.5
45	23.5
46	55.5
47	206.5
48	87.5
49	22.5
50	83.5
51	120.5
52	0.5
53	293.5
54	59.5
55	0.5
56	23.5
57	41.5
58	79.5
59	45.5
60	79.5
61	89.5
62	36.5
63	117.5
64	22.5
65	137.5
66	27.5
67	54.5
68	35.5
69	18.5
70	51.5
71	0.5
72	31.5
73	42.5
74	38.5
75	271.5
76	33.5
77	18.5
78	81.5
79	0.5
80	69.5
81	34.5
82	74.5
83	25.5
84	64.5
85	248.5
86	172.5
87	119.5
88	0.5
89	64.5
90	2.5
91	19.5
92	0.5
93	62.5
94	1.5
95	243.5
96	9.5
97	51.5
98	50.5
99	26.5
100	25.5
101	22.5
102	21.5
103	333.5
104	19.5
105	277.5
106	178.5
107	27.5
108	37.5
109	33.5
110	65.5
111	31.5
112	5.5
113	16.5
114	170.5
115	32.5
116	19.5
117	383.5
118	24.5
119	48.5
120	13.5
121	38.5
122	368.5
123	11.5
124	49.5
125	56.5
126	46.5
127	42.5
128	109.5
129	58.5
130	162.5
131	30.5
132	387.5
133	26.5
134	111.5
135	207.5
136	58.5
137	22.5
138	60.5
139	444.5
140	32.5
141	231.5
142	23.5
143	68.5
144	28.5
145	14.5
146	57.5
147	18.5
148	89.5
149	88.5
150	50.5
151	44.5
152	371.5
153	15.5
154	91.5
155	49.5
156	138.5
157	313.5
158	54.5
159	33.5
160	33.5
161	2.5
162	117.5
163	3.5
164	78.5
165	67.5
166	55.5
167	0.5
168	198.5
169	91.5
170	71.5
171	28.5
172	16.5
173	125.5
174	80.5
175	28.5
176	62.5
177	28.5
178	12.5
179	25.5
180	46.5
181	72.5
182	44.5
183	79.5
184	2.5
185	417.5
186	32.5
187	65.5
188	24.5
189	139.5
190	375.5
191	20.5
192	117.5
193	444.5
194	17.5
195	70.5
196	73.5
197	55.5
198	1.5
199	48.5
200	30.5
201	306.5
202	118.5
203	258.5
204	44.5
205	17.5
206	84.5
207	91.5
208	38.5
209	52.5
210	26.5
211	80.5
212	51.5
213	12.5
214	11.5
215	0.5
216	412.5
217	18.5
218	99.5
219	58.5
220	106.5
221	63.5
222	77.5
223	173.5
224	31.5
225	3.5
226	38.5
227	20.5
228	353.5
229	68.5
230	57.5
231	11.5
232	41.5
233	31.5
234	110.5
235	54.5
236	0.5
237	54.5
238	42.5
239	34.5
240	121.5
241	33.5
242	133.5
243	23.5
244	45.5
245	50.5
246	76.5
247	18.5
248	65.5
249	26.5
250	65.5
251	103.5
252	93.5
253	113.5
254	136.5
255	68.5
256	9.5
257	76.5
258	55.5
259	32.5
260	274.5
261	46.5
262	2.5
263	40.5
264	255.5
265	21.5
266	233.5
267	25.5
268	21.5
269	100.5
270	16.5
271	15.5
272	23.5
273	40.5
274	99.5
275	18.5
276	19.5
277	28.5
278	62.5
279	11.5
280	0.5
281	50.5
282	25.5
283	86.5
284	34.5
285	23.5
286	14.5
287	20.5
288	47.5
289	141.5
290	125.5
291	23.5
292	9.5
293	444.5
294	49.5
295	23.5
296	43.5
297	21.5
298	64.5
299	6.5
300	56.5
301	18.5
302	114.5
303	20.5
304	33.5
305	105.5
306	28.5
307	98.5
308	33.5
309	23.5
310	26.5
311	184.5
312	2.5
313	48.5
314	7.5
315	61.5
316	28.5
317	0.5
318	41.5
319	0.5
320	49.5
321	28.5
322	49.5
323	33.5
324	27.5
325	35.5
326	40.5
327	384.5
328	0.5
329	88.5
330	15.5
331	43.5
332	109.5
333	35.5
334	87.5
335	12.5
336	34.5
337	330.5
338	49.5
339	54.5
340	6.5
341	38.5
342	69.5
343	3.5
344	76.5
345	24.5
346	112.5
347	40.5
348	70.5
349	56.5
350	136.5
351	138.5
352	31.5
353	54.5
354	18.5
355	32.5
356	103.5
357	113.5
358	139.5
359	17.5
360	14.5
361	282.5
362	84.5
363	94.5
364	17.5
365	30.5
366	90.5
367	101.5
368	67.5
369	9.5
370	28.5
371	75.5
372	128.5
373	110.5
374	45.5
375	78.5
376	23.5
377	3.5
378	20.5
379	339.5
380	76.5
381	35.5
382	35.5
383	97.5
384	18.5
385	12.5
386	27.5
387	24.5
388	433.5
389	336.5
390	33.5
391	43.5
392	104.5
393	57.5
394	34.5
395	15.5
396	34.5
397	293.5
398	11.5
399	3.5
400	62.5
401	42.5
402	65.5
403	48.5
404	94.5
405	70.5
406	70.5
407	113.5
408	129.5
409	11.5
410	112.5
411	29.5
412	4.5
413	306.5
414	54.5
415	275.5
416	95.5
417	31.5
418	84.5
419	0.5
420	8.5
421	33.5
422	34.5
423	20.5
424	16.5
425	298.5
426	73.5
427	35.5
428	21.5
429	58.5
430	16.5
431	26.5
432	444.5
433	136.5
434	77.5
435	71.5
436	44.5
437	372.5
438	77.5
439	97.5
440	11.5
441	20.5
442	34.5
443	60.5
444	44.5
445	130.5
446	132.5
447	66.5
448	76.5
449	20.5
450	36.5
451	46.5
452	53.5
453	60.5
454	43.5
455	112.5
456	11.5
457	7.5
458	19.5
459	30.5
460	17.5
461	47.5
462	90.5
463	27.5
464	112.5
465	46.5
466	117.5
467	82.5
468	137.5
469	57.5
470	10.5
471	51.5
472	65.5
473	11.5
474	48.5
475	11.5
476	3.5
477	55.5
478	48.5
479	142.5
480	59.5
481	10.5
482	123.5
483	0.5
484	90.5
485	78.5
486	127.5
487	58.5
488	18.5
489	57.5
490	401.5
491	107.5
492	30.5
493	126.5
494	28.5
495	245.5
496	24.5
497	9.5
498	148.5
499	357.5
500	135.5
501	80.5
502	54.5
503	18.5
504	60.5
505	81.5
506	53.5
507	140.5
508	3.5
509	70.5
510	31.5
511	16.5
512	128.5
513	28.5
514	112.5
515	347.5
516	61.5
517	14.5
518	101.5
519	100.5
520	76.5
521	301.5
522	55.5
523	284.5
524	368.5
525	336.5
526	31.5
527	62.5
528	112.5
529	70.5
530	31.5
531	42.5
532	152.5
533	19.5
534	45.5
535	109.5
536	34.5
537	257.5
538	74.5
539	138.5
540	13.5
541	47.5
542	34.5
543	46.5
544	84.5
545	13.5
546	28.5
547	404.5
548	26.5
549	53.5
550	308.5
551	9.5
552	75.5
553	5.5
554	50.5
555	19.5
556	142.5
557	136.5
558	2.5
559	99.5
560	18.5
561	95.5
562	22.5
563	3.5
564	11.5
565	100.5
566	79.5
567	22.5
568	74.5
569	14.5
570	44.5
571	10.5
572	327.5
573	25.5
574	3.5
575	76.5
576	257.5
577	19.5
578	29.5
579	24.5
580	33.5
581	23.5
582	59.5
583	48.5
584	16.5
585	18.5
586	35.5
587	48.5
588	22.5
589	2.5
590	33.5
591	32.5
592	293.5
593	23.5
594	58.5
595	32.5
596	71.5
597	102.5
598	111.5
599	46.5
600	16.5
601	49.5
602	22.5
603	71.5
604	11.5
605	95.5
606	0.5
607	75.5
608	29.5
609	0.5
610	255.5
611	66.5
612	19.5
613	45.5
614	137.5
615	56.5
616	15.5
617	28.5
618	26.5
619	332.5
620	102.5
621	41.5
622	110.5
623	51.5
624	35.5
625	56.5
626	48.5
627	1.5
628	19.5
629	42.5
630	7.5
631	28.5
632	28.5
633	383.5
634	32.5
635	233.5
636	15.5
637	33.5
638	302.5
639	273.5
640	56.5
641	45.5
642	44.5
643	55.5
644	110.5
645	0.5
646	35.5
647	33.5
648	236.5
649	53.5
650	23.5
651	26.5
652	29.5
653	68.5
654	124.5
655	43.5
656	47.5
657	1.5
658	46.5
659	69.5
660	7.5
661	395.5
662	122.5
663	84.5
664	310.5
665	59.5
666	125.5
667	43.5
668	29.5
669	104.5
670	90.5
671	73.5
672	45.5
673	70.5
674	33.5
675	44.5
676	17.5
677	81.5
678	31.5
679	198.5
680	31.5
681	296.5
682	41.5
683	87.5
684	96.5
685	56.5
686	82.5
687	360.5
688	95.5
689	8.5
690	65.5
691	125.5
692	361.5
693	401.5
694	315.5
695	124.5
696	38.5
697	339.5
698	32.5
699	71.5
700	188.5
701	60.5
702	107.5
703	11.5
704	171.5
705	62.5
706	12.5
707	80.5
708	28.5
709	62.5
710	97.5
711	17.5
712	82.5
713	51.5
714	40.5
715	0.5
716	76.5
717	143.5
718	61.5
719	120.5
720	86.5
721	25.5
722	42.5
723	22.5
724	35.5
725	70.5
726	21.5
727	45.5
728	62.5
729	1.5
730	32.5
731	27.5
732	16.5
733	48.5
734	114.5
735	15.5
736	62.5
737	77.5
738	18.5
739	61.5
740	82.5
741	53.5
742	15.5
743	45.5
744	411.5
745	1.5
746	0.5
747	31.5
748	150.5
749	44.5
750	31.5
751	107.5
752	77.5
753	40.5
754	62.5
755	24.5
756	143.5
757	321.5
758	52.5
759	44.5
760	15.5
761	54.5
762	4.5
763	275.5
764	1.5
765	203.5
766	9.5
767	2.5
768	61.5
769	37.5
770	51.5
771	69.5
772	70.5
773	13.5
774	2.5
775	115.5
776	15.5
777	34.5
778	28.5
779	32.5
780	28.5
781	119.5
782	197.5
783	7.5
784	98.5
785	83.5
786	16.5
787	25.5
788	40.5
789	28.5
790	134.5
791	17.5
792	273.5
793	46.5
794	31.5
795	136.5
796	27.5
797	52.5
798	61.5
799	97.5
800	38.5
801	43.5
802	297.5
803	40.5
804	82.5
805	64.5
806	78.5
807	258.5
808	28.5
809	280.5
810	268.5
811	56.5
812	107.5
813	108.5
814	64.5
815	56.5
816	22.5
817	7.5
818	65.5
819	64.5
820	18.5
821	67.5
822	289.5
823	11.5
824	363.5
825	4.5
826	198.5
827	46.5
828	57.5
829	56.5
830	34.5
831	1.5
832	127.5
833	14.5
834	17.5
835	22.5
836	52.5
837	93.5
838	62.5
839	59.5
840	9.5
841	30.5
842	25.5
843	73.5
844	61.5
845	102.5
846	14.5
847	81.5
848	46.5
849	358.5
850	162.5
851	23.5
852	80.5
853	21.5
854	19.5
855	63.5
856	73.5
857	0.5
858	29.5
859	29.5
860	65.5
861	25.5
862	90.5
863	386.5
864	3.5
865	46.5
866	76.5
867	176.5
868	30.5
869	115.5
870	22.5
871	15.5
872	1.5
873	55.5
874	73.5
875	0.5
876	340.5
877	32.5
878	286.5
879	21.5
880	27.5
881	124.5
882	57.5
883	85.5
884	3.5
885	38.5
886	38.5
887	21.5
888	2.5
889	21.5
890	62.5
891	51.5
892	142.5
893	82.5
894	0.5
895	3.5
896	34.5
897	16.5
898	40.5
899	52.5
900	117.5
901	89.5
902	0.5
903	430.5
904	7.5
905	18.5
906	45.5
907	101.5
908	50.5
909	44.5
910	46.5
911	104.5
912	351.5
913	77.5
914	70.5
915	0.5
916	13.5
917	69.5
918	74.5
919	52.5
920	32.5
921	38.5
922	181.5
923	168.5
924	55.5
925	419.5
926	63.5
927	67.5
928	0.5
929	20.5
930	125.5
931	168.5
932	43.5
933	389.5
934	71.5
935	234.5
936	28.5
937	126.5
938	42.5
939	294.5
940	23.5
941	38.5
942	66.5
943	206.5
944	32.5
945	57.5
946	136.5
947	326.5
948	28.5
949	6.5
950	53.5
951	73.5
952	20.5
953	9.5
954	0.5
955	32.5
956	48.5
957	19.5
958	50.5
959	441.5
960	22.5
961	104.5
962	361.5
963	14.5
964	15.5
965	53.5
966	55.5
967	18.5
968	61.5
969	3.5
970	24.5
971	22.5
972	33.5
973	4.5
974	109.5
975	41.5
976	24.5
977	25.5
978	35.5
979	20.5
980	5.5
981	75.5
982	2.5
983	2.5
984	75.5
985	86.5
986	27.5
987	85.5
988	245.5
989	0.5
990	25.5
991	76.5
992	126.5
993	26.5
994	34.5
995	104.5
996	43.5
997	110.5
998	60.5
999	67.5
1000	41.5
1001	7.5
1002	96.5
1003	42.5
1004	317.5
1005	68.5
1006	34.5
1007	39.5
1008	141.5
1009	293.5
1010	94.5
1011	23.5
1012	129.5
1013	40.5
1014	44.5
1015	18.5
1016	105.5
1017	29.5
1018	73.5
1019	28.5
1020	104.5
1021	17.5
1022	28.5
1023	33.5
1024	285.5
1025	30.5
1026	111.5
1027	244.5
1028	381.5
1029	31.5
1030	101.5
1031	10.5
1032	74.5
1033	13.5
1034	32.5
1035	197.5
1036	16.5
1037	106.5
1038	419.5
1039	95.5
1040	26.5
1041	1.5
1042	205.5
1043	46.5
1044	125.5
1045	18.5
1046	17.5
1047	16.5
1048	17.5
1049	23.5
1050	1.5
1051	18.5
1052	21.5
1053	6.5
1054	320.5
1055	134.5
1056	35.5
1057	126.5
1058	32.5
1059	124.5
1060	0.5
1061	0.5
1062	28.5
1063	47.5
1064	57.5
1065	57.5
1066	46.5
1067	54.5
1068	222.5
1069	103.5
1070	34.5
1071	112.5
1072	1.5
1073	13.5
1074	18.5
1075	63.5
1076	44.5
1077	52.5
1078	58.5
1079	5.5
1080	41.5
1081	20.5
1082	33.5
1083	93.5
1084	103.5
1085	8.5
1086	357.5
1087	35.5
1088	348.5
1089	325.5
1090	66.5
1091	18.5
1092	35.5
1093	42.5
1094	78.5
1095	43.5
1096	35.5
1097	29.5
1098	47.5
1099	30.5
1100	83.5
1101	54.5
1102	101.5
1103	244.5
1104	120.5
1105	180.5
1106	35.5
1107	10.5
1108	338.5
1109	51.5
1110	51.5
1111	322.5
1112	30.5
1113	29.5
1114	61.5
1115	22.5
1116	53.5
1117	21.5
1118	97.5
1119	7.5
1120	49.5
1121	21.5
1122	40.5
1123	43.5
1124	75.5
1125	100.5
1126	38.5
1127	23.5
1128	41.5
1129	74.5
1130	69.5
1131	48.5
1132	12.5
1133	88.5
1134	63.5
1135	20.5
1136	33.5
1137	54.5
1138	130.5
1139	31.5
1140	17.5
1141	65.5
1142	290.5
1143	2.5
1144	137.5
1145	308.5
1146	204.5
1147	15.5
1148	33.5
1149	130.5
1150	41.5
1151	17.5
1152	54.5
1153	375.5
1154	1.5
1155	0.5
1156	58.5
1157	99.5
1158	44.5
1159	137.5
1160	78.5
1161	66.5
1162	21.5
1163	84.5
1164	87.5
1165	13.5
1166	53.5
1167	50.5
1168	22.5
1169	18.5
1170	43.5
1171	82.5
1172	50.5
1173	391.5
1174	45.5
1175	43.5
1176	400.5
1177	81.5
1178	34.5
1179	34.5
1180	25.5
1181	83.5
1182	41.5
1183	87.5
1184	316.5
1185	235.5
1186	294.5
1187	101.5
1188	41.5
1189	120.5
1190	22.5
1191	22.5
1192	43.5
1193	29.5
1194	28.5
1195	106.5
1196	49.5
1197	82.5
1198	71.5
1199	38.5
1200	14.5
1201	86.5
1202	64.5
1203	65.5
1204	45.5
1205	18.5
1206	28.5
1207	330.5
1208	56.5
1209	20.5
1210	13.5
1211	2.5
1212	15.5
1213	106.5
1214	24.5
1215	142.5
1216	9.5
1217	128.5
1218	72.5
1219	42.5
1220	34.5
1221	32.5
1222	82.5
1223	56.5
1224	47.5
1225	40.5
1226	27.5
1227	35.5
1228	41.5
1229	52.5
1230	25.5
1231	108.5
1232	30.5
1233	30.5
1234	124.5
1235	35.5
1236	431.5
1237	276.5
1238	41.5
1239	32.5
1240	42.5
1241	37.5
1242	42.5
1243	0.5
1244	157.5
1245	326.5
1246	54.5
1247	99.5
1248	30.5
1249	69.5
1250	21.5
1251	333.5
1252	14.5
1253	17.5
1254	46.5
1255	28.5
1256	48.5
1257	127.5
1258	108.5
1259	70.5
1260	112.5
1261	27.5
1262	31.5
1263	287.5
1264	17.5
1265	11.5
1266	14.5
1267	288.5
1268	53.5
1269	57.5
1270	34.5
1271	405.5
1272	72.5
1273	23.5
1274	355.5
1275	35.5
1276	28.5
1277	18.5
1278	34.5
1279	100.5
1280	54.5
1281	76.5
1282	94.5
1283	57.5
1284	11.5
1285	0.5
1286	0.5
1287	24.5
1288	35.5
1289	31.5
1290	19.5
1291	383.5
1292	10.5
1293	114.5
1294	53.5
1295	60.5
1296	12.5
1297	351.5
1298	313.5
1299	46.5
1300	95.5
1301	32.5
1302	19.5
1303	31.5
1304	122.5
1305	80.5
1306	17.5
1307	24.5
1308	13.5
1309	266.5
1310	21.5
1311	428.5
1312	52.5
1313	34.5
1314	0.5
1315	36.5
1316	63.5
1317	59.5
1318	41.5
1319	25.5
1320	41.5
1321	119.5
1322	114.5
1323	40.5
1324	84.5
1325	33.5
1326	80.5
1327	59.5
1328	27.5
1329	18.5
1330	124.5
1331	36.5
1332	104.5
1333	68.5
1334	47.5
1335	11.5
1336	47.5
1337	8.5
1338	6.5
1339	58.5
1340	249.5
1341	3.5
1342	21.5
1343	53.5
1344	121.5
1345	108.5
1346	18.5
1347	87.5
1348	83.5
1349	53.5
1350	17.5
1351	59.5
1352	42.5
1353	53.5
1354	45.5
1355	74.5
1356	109.5
1357	41.5
1358	293.5
1359	264.5
1360	149.5
1361	42.5
1362	12.5
1363	79.5
1364	0.5
1365	45.5
1366	84.5
1367	45.5
1368	28.5
1369	289.5
1370	2.5
1371	11.5
1372	109.5
1373	13.5
1374	55.5
1375	68.5
1376	0.5
1377	24.5
1378	13.5
1379	46.5
1380	31.5
1381	62.5
1382	6.5
1383	9.5
1384	257.5
1385	373.5
1386	17.5
1387	65.5
1388	64.5
1389	277.5
1390	6.5
1391	12.5
1392	210.5
1393	21.5
1394	54.5
1395	35.5
1396	22.5
1397	22.5
1398	351.5
1399	38.5
1400	16.5
1401	54.5
1402	27.5
1403	19.5
1404	10.5
1405	93.5
1406	70.5
1407	98.5
1408	230.5
1409	61.5
1410	0.5
1411	64.5
1412	43.5
1413	29.5
1414	72.5
1415	151.5
1416	13.5
1417	50.5
1418	129.5
1419	0.5
1420	275.5
1421	201.5
1422	46.5
1423	59.5
1424	0.5
1425	40.5
1426	365.5
1427	14.5
1428	45.5
1429	3.5
1430	66.5
1431	228.5
1432	21.5
1433	27.5
1434	359.5
1435	52.5
1436	32.5
1437	127.5
1438	48.5
1439	21.5
1440	13.5
1441	360.5
1442	45.5
1443	8.5
1444	52.5
1445	86.5
1446	41.5
1447	12.5
1448	43.5
1449	71.5
1450	47.5
1451	41.5
1452	110.5
1453	34.5
1454	69.5
1455	57.5
1456	80.5
1457	15.5
1458	18.5
1459	14.5
1460	89.5
1461	49.5
1462	40.5
1463	33.5
1464	9.5
1465	110.5
1466	120.5
1467	31.5
1468	41.5
1469	336.5
1470	31.5
1471	38.5
1472	73.5
1473	84.5
1474	34.5
1475	51.5
1476	130.5
1477	109.5
1478	57.5
1479	19.5
1480	10.5
1481	31.5
1482	277.5
1483	64.5
1484	92.5
1485	45.5
1486	25.5
1487	18.5
1488	29.5
1489	82.5
1490	156.5
1491	127.5
1492	62.5
1493	69.5
1494	17.5
1495	29.5
1496	114.5
1497	53.5
1498	65.5
1499	31.5
1500	62.5
1501	64.5
1502	322.5
1503	33.5
1504	18.5
1505	40.5
1506	23.5
1507	36.5
1508	21.5
1509	22.5
1510	75.5
1511	88.5
1512	54.5
1513	22.5
1514	74.5
1515	73.5
1516	17.5
1517	34.5
1518	311.5
1519	20.5
1520	95.5
1521	45.5
1522	103.5
1523	100.5
1524	17.5
1525	62.5
1526	335.5
1527	89.5
1528	89.5
1529	59.5
1530	239.5
1531	0.5
1532	23.5
1533	32.5
1534	56.5
1535	132.5
1536	3.5
1537	58.5
1538	20.5
1539	347.5
1540	39.5
1541	98.5
1542	19.5
1543	31.5
1544	44.5
1545	0.5
1546	134.5
1547	2.5
1548	63.5
1549	28.5
1550	17.5
1551	68.5
1552	70.5
1553	20.5
1554	0.5
1555	92.5
1556	110.5
1557	3.5
1558	69.5
1559	34.5
1560	141.5
1561	30.5
1562	94.5
1563	51.5
1564	34.5
1565	88.5
1566	107.5
1567	26.5
1568	5.5
1569	28.5
1570	388.5
1571	22.5
1572	16.5
1573	30.5
1574	27.5
1575	27.5
1576	25.5
1577	42.5
1578	33.5
1579	299.5
1580	52.5
1581	42.5
1582	62.5
1583	28.5
1584	69.5
1585	16.5
1586	156.5
1587	77.5
1588	94.5
1589	130.5
1590	47.5
1591	136.5
1592	41.5
1593	23.5
1594	21.5
1595	71.5
1596	354.5
1597	15.5
1598	35.5
1599	98.5
1600	24.5
1601	26.5
1602	355.5
1603	36.5
1604	27.5
1605	43.5
1606	45.5
1607	444.5
1608	41.5
1609	45.5
1610	13.5
1611	19.5
1612	0.5
1613	34.5
1614	73.5
1615	90.5
1616	41.5
1617	13.5
1618	110.5
1619	13.5
1620	25.5
1621	196.5
1622	395.5
1623	72.5
1624	30.5
1625	277.5
1626	68.5
1627	30.5
1628	13.5
1629	33.5
1630	65.5
1631	22.5
1632	69.5
1633	139.5
1634	283.5
1635	23.5
1636	8.5
1637	55.5
1638	48.5
1639	26.5
1640	23.5
1641	282.5
1642	35.5
1643	89.5
1644	86.5
1645	133.5
1646	66.5
1647	28.5
1648	94.5
1649	61.5
1650	17.5
1651	0.5
1652	43.5
1653	22.5
1654	83.5
1655	0.5
1656	38.5
1657	121.5
1658	9.5
1659	50.5
1660	25.5
1661	34.5
1662	12.5
1663	91.5
1664	5.5
1665	45.5
1666	5.5
1667	54.5
1668	11.5
1669	27.5
1670	43.5
1671	127.5
1672	2.5
1673	104.5
1674	36.5
1675	22.5
1676	355.5
1677	267.5
1678	27.5
1679	2.5
1680	108.5
1681	34.5
1682	31.5
1683	22.5
1684	75.5
1685	53.5
1686	291.5
1687	26.5
1688	215.5
1689	23.5
1690	18.5
1691	93.5
1692	258.5
1693	35.5
1694	347.5
1695	3.5
1696	25.5
1697	36.5
1698	64.5
1699	91.5
1700	25.5
1701	65.5
1702	13.5
1703	20.5
1704	103.5
1705	3.5
1706	35.5
1707	93.5
1708	51.5
1709	52.5
1710	81.5
1711	66.5
1712	36.5
1713	99.5
1714	34.5
1715	27.5
1716	80.5
1717	9.5
1718	28.5
1719	87.5
1720	400.5
1721	17.5
1722	115.5
1723	17.5
1724	16.5
1725	6.5
1726	84.5
1727	19.5
1728	48.5
1729	119.5
1730	57.5
1731	24.5
1732	87.5
1733	38.5
1734	23.5
1735	131.5
1736	63.5
1737	10.5
1738	76.5
1739	444.5
1740	96.5
1741	19.5
1742	34.5
1743	72.5
1744	47.5
1745	68.5
1746	64.5
1747	387.5
1748	118.5
1749	22.5
1750	117.5
1751	26.5
1752	64.5
1753	35.5
1754	20.5
1755	30.5
1756	20.5
1757	11.5
1758	106.5
1759	32.5
1760	15.5
1761	108.5
1762	57.5
1763	28.5
1764	60.5
1765	131.5
1766	19.5
1767	3.5
1768	33.5
1769	32.5
1770	29.5
1771	33.5
1772	22.5
1773	29.5
1774	25.5
1775	63.5
1776	285.5
1777	119.5
1778	49.5
1779	10.5
1780	12.5
1781	143.5
1782	35.5
1783	5.5
1784	258.5
1785	28.5
1786	69.5
1787	16.5
1788	81.5
1789	72.5
1790	267.5
1791	59.5
1792	14.5
1793	12.5
1794	78.5
1795	32.5
1796	45.5
1797	85.5
1798	34.5
1799	65.5
1800	20.5
1801	14.5
1802	137.5
1803	25.5
1804	139.5
1805	238.5
1806	14.5
1807	331.5
1808	38.5
1809	75.5
1810	0.5
1811	49.5
1812	112.5
1813	92.5
1814	94.5
1815	59.5
1816	132.5
1817	133.5
1818	28.5
1819	108.5
1820	48.5
1821	53.5
1822	23.5
1823	126.5
1824	34.5
1825	44.5
1826	427.5
1827	104.5
1828	10.5
1829	0.5
1830	0.5
1831	117.5
1832	5.5
1833	247.5
1834	131.5
1835	14.5
1836	54.5
1837	41.5
1838	28.5
1839	94.5
1840	87.5
1841	88.5
1842	19.5
1843	73.5
1844	66.5
1845	3.5
1846	29.5
1847	15.5
1848	15.5
1849	42.5
1850	41.5
1851	45.5
1852	195.5
1853	46.5
1854	32.5
1855	37.5
1856	396.5
1857	140.5
1858	144.5
1859	23.5
1860	142.5
1861	27.5
1862	11.5
1863	22.5
1864	248.5
1865	86.5
1866	38.5
1867	115.5
1868	54.5
1869	99.5
1870	128.5
1871	55.5
1872	69.5
1873	56.5
1874	59.5
1875	17.5
1876	18.5
1877	95.5
1878	87.5
1879	65.5
1880	382.5
1881	86.5
1882	24.5
1883	12.5
1884	20.5
1885	134.5
1886	54.5
1887	21.5
1888	312.5
1889	10.5
1890	13.5
1891	47.5
1892	76.5
1893	99.5
1894	102.5
1895	79.5
1896	121.5
1897	33.5
1898	114.5
1899	31.5
1900	22.5
1901	248.5
1902	169.5
1903	395.5
1904	8.5
1905	130.5
1906	0.5
1907	98.5
1908	22.5
1909	18.5
1910	19.5
1911	6.5
1912	59.5
1913	12.5
1914	13.5
1915	59.5
1916	0.5
1917	57.5
1918	14.5
1919	55.5
1920	48.5
1921	126.5
1922	60.5
1923	43.5
1924	41.5
1925	80.5
1926	30.5
1927	31.5
1928	24.5
1929	261.5
1930	2.5
1931	67.5
1932	301.5
1933	44.5
1934	4.5
1935	28.5
1936	15.5
1937	21.5
1938	18.5
1939	27.5
1940	62.5
1941	35.5
1942	80.5
1943	23.5
1944	21.5
1945	17.5
1946	137.5
1947	28.5
1948	27.5
1949	3.5
1950	7.5
1951	14.5
1952	260.5
1953	66.5
1954	19.5
1955	19.5
1956	66.5
1957	358.5
1958	26.5
1959	0.5
1960	32.5
1961	96.5
1962	2.5
1963	20.5
1964	85.5
1965	16.5
1966	84.5
1967	57.5
1968	106.5
1969	31.5
1970	12.5
1971	107.5
1972	13.5
1973	42.5
1974	34.5
1975	47.5
1976	333.5
1977	326.5
1978	18.5
1979	54.5
1980	60.5
1981	36.5
1982	26.5
1983	35.5
1984	65.5
1985	142.5
1986	34.5
1987	76.5
1988	22.5
1989	55.5
1990	7.5
1991	19.5
1992	78.5
1993	13.5
1994	142.5
1995	117.5
1996	81.5
1997	27.5
[truncated: 998,000+ more rows]
