# Supplementary material for: Potential survival benefits from optimized chemotherapy implementation in advanced ovarian cancer: Projections from a microsimulation model
Source: PLoS One. 2019 Sep 20;14(9):e0222828. doi: 10.1371/journal.pone.0222828 (PMC6754166; doi:10.1371/journal.pone.0222828)
Supplement: S28 File — Model output for life expectancy under the “optimized implementation” strategy with a hazard ratio of 0.48 on HIPEC. (TXT) [file pone.0222828.s028.txt]

Implementation Strategy:
Optimal LowHRonHIPEC
ID	LifeExpectancyInMonths
1	82.5
2	83.5
3	402.5
4	120.5
5	52.5
6	4.5
7	56.5
8	28.5
9	84.5
10	77.5
11	30.5
12	14.5
13	55.5
14	104.5
15	25.5
16	49.5
17	50.5
18	73.5
19	417.5
20	57.5
21	381.5
22	41.5
23	78.5
24	53.5
25	351.5
26	61.5
27	111.5
28	0.5
29	55.5
30	22.5
31	0.5
32	79.5
33	101.5
34	96.5
35	3.5
36	375.5
37	50.5
38	63.5
39	214.5
40	90.5
41	130.5
42	23.5
43	55.5
44	206.5
45	87.5
46	22.5
47	83.5
48	120.5
49	0.5
50	293.5
51	59.5
52	0.5
53	23.5
54	41.5
55	79.5
56	45.5
57	79.5
58	89.5
59	36.5
60	117.5
61	22.5
62	137.5
63	27.5
64	54.5
65	35.5
66	18.5
67	51.5
68	0.5
69	31.5
70	42.5
71	38.5
72	271.5
73	33.5
74	18.5
75	81.5
76	0.5
77	69.5
78	34.5
79	74.5
80	25.5
81	64.5
82	248.5
83	172.5
84	119.5
85	0.5
86	64.5
87	2.5
88	19.5
89	0.5
90	62.5
91	1.5
92	243.5
93	9.5
94	51.5
95	50.5
96	26.5
97	25.5
98	22.5
99	21.5
100	333.5
101	19.5
102	277.5
103	178.5
104	27.5
105	37.5
106	33.5
107	65.5
108	31.5
109	5.5
110	16.5
111	170.5
112	32.5
113	19.5
114	383.5
115	24.5
116	48.5
117	13.5
118	38.5
119	368.5
120	11.5
121	49.5
122	56.5
123	46.5
124	42.5
125	109.5
126	58.5
127	162.5
128	30.5
129	387.5
130	26.5
131	134.5
132	184.5
133	58.5
134	22.5
135	60.5
136	444.5
137	32.5
138	231.5
139	23.5
140	68.5
141	28.5
142	14.5
143	57.5
144	18.5
145	89.5
146	88.5
147	50.5
148	44.5
149	371.5
150	15.5
151	233.5
152	52.5
153	313.5
154	54.5
155	33.5
156	33.5
157	2.5
158	117.5
159	3.5
160	78.5
161	344.5
162	96.5
163	43.5
164	18.5
165	43.5
166	125.5
167	80.5
168	28.5
169	62.5
170	28.5
171	12.5
172	25.5
173	46.5
174	72.5
175	44.5
176	79.5
177	2.5
178	417.5
179	32.5
180	65.5
181	74.5
182	89.5
183	375.5
184	20.5
185	117.5
186	444.5
187	20.5
188	60.5
189	302.5
190	104.5
191	110.5
192	102.5
193	18.5
194	13.5
195	118.5
196	75.5
197	34.5
198	10.5
199	44.5
200	17.5
201	84.5
202	91.5
203	38.5
204	242.5
205	11.5
206	0.5
207	412.5
208	18.5
209	99.5
210	58.5
211	106.5
212	63.5
213	77.5
214	173.5
215	31.5
216	3.5
217	38.5
218	20.5
219	353.5
220	68.5
221	57.5
222	11.5
223	41.5
224	31.5
225	110.5
226	54.5
227	0.5
228	54.5
229	27.5
230	49.5
231	121.5
232	33.5
233	205.5
234	3.5
235	50.5
236	76.5
237	18.5
238	65.5
239	26.5
240	65.5
241	103.5
242	93.5
243	113.5
244	136.5
245	68.5
246	9.5
247	76.5
248	55.5
249	32.5
250	274.5
251	46.5
252	2.5
253	40.5
254	255.5
255	21.5
256	233.5
257	25.5
258	21.5
259	100.5
260	16.5
261	15.5
262	23.5
263	40.5
264	99.5
265	18.5
266	19.5
267	28.5
268	80.5
269	50.5
270	25.5
271	86.5
272	34.5
273	23.5
274	14.5
275	20.5
276	47.5
277	141.5
278	125.5
279	23.5
280	9.5
281	444.5
282	49.5
283	23.5
284	43.5
285	21.5
286	69.5
287	49.5
288	10.5
289	4.5
290	134.5
291	49.5
292	105.5
293	28.5
294	98.5
295	33.5
296	23.5
297	26.5
298	184.5
299	2.5
300	48.5
301	7.5
302	61.5
303	28.5
304	0.5
305	41.5
306	0.5
307	49.5
308	28.5
309	49.5
310	33.5
311	27.5
312	35.5
313	40.5
314	384.5
315	0.5
316	88.5
317	15.5
318	43.5
319	109.5
320	35.5
321	87.5
322	12.5
323	34.5
324	330.5
325	49.5
326	54.5
327	6.5
328	38.5
329	69.5
330	3.5
331	76.5
332	24.5
333	112.5
334	40.5
335	389.5
336	118.5
337	18.5
338	32.5
339	103.5
340	113.5
341	139.5
342	17.5
343	14.5
344	282.5
345	240.5
346	262.5
347	13.5
348	28.5
349	75.5
350	128.5
351	110.5
352	45.5
353	78.5
354	23.5
355	3.5
356	20.5
357	124.5
358	28.5
359	28.5
360	46.5
361	92.5
362	76.5
363	35.5
364	120.5
365	12.5
366	18.5
367	12.5
368	27.5
369	24.5
370	433.5
371	336.5
372	33.5
373	43.5
374	104.5
375	57.5
376	34.5
377	15.5
378	34.5
379	293.5
380	11.5
381	3.5
382	62.5
383	42.5
384	65.5
385	48.5
386	94.5
387	70.5
388	70.5
389	113.5
390	129.5
391	11.5
392	112.5
393	29.5
394	4.5
395	306.5
396	54.5
397	275.5
398	95.5
399	31.5
400	84.5
401	0.5
402	8.5
403	33.5
404	34.5
405	20.5
406	16.5
407	298.5
408	73.5
409	35.5
410	21.5
411	58.5
412	16.5
413	26.5
414	444.5
415	136.5
416	77.5
417	71.5
418	44.5
419	372.5
420	77.5
421	97.5
422	11.5
423	20.5
424	34.5
425	60.5
426	44.5
427	130.5
428	132.5
429	99.5
430	43.5
431	20.5
432	36.5
433	46.5
434	53.5
435	60.5
436	43.5
437	112.5
438	11.5
439	7.5
440	19.5
441	30.5
442	17.5
443	59.5
444	78.5
445	27.5
446	112.5
447	46.5
448	117.5
449	82.5
450	137.5
451	57.5
452	10.5
453	51.5
454	65.5
455	11.5
456	60.5
457	65.5
458	48.5
459	142.5
460	59.5
461	10.5
462	123.5
463	0.5
464	90.5
465	96.5
466	67.5
467	33.5
468	85.5
469	57.5
470	401.5
471	107.5
472	30.5
473	126.5
474	28.5
475	245.5
476	24.5
477	9.5
478	148.5
479	357.5
480	135.5
481	16.5
482	51.5
483	41.5
484	74.5
485	273.5
486	0.5
487	30.5
488	28.5
489	114.5
490	98.5
491	126.5
492	22.5
493	58.5
494	358.5
495	36.5
496	36.5
497	144.5
498	125.5
499	64.5
500	43.5
501	80.5
502	54.5
503	18.5
504	60.5
505	81.5
506	53.5
507	298.5
508	13.5
509	89.5
510	28.5
511	112.5
512	347.5
513	61.5
514	14.5
515	101.5
516	100.5
517	76.5
518	301.5
519	55.5
520	284.5
521	368.5
522	336.5
523	31.5
524	62.5
525	112.5
526	70.5
527	31.5
528	42.5
529	152.5
530	19.5
531	50.5
532	0.5
533	27.5
534	70.5
535	34.5
536	257.5
537	74.5
538	158.5
539	47.5
540	34.5
541	46.5
542	84.5
543	13.5
544	28.5
545	404.5
546	26.5
547	53.5
548	308.5
549	9.5
550	75.5
551	5.5
552	50.5
553	19.5
554	213.5
555	46.5
556	7.5
557	27.5
558	22.5
559	259.5
560	79.5
561	29.5
562	138.5
563	14.5
564	44.5
565	78.5
566	118.5
567	108.5
568	25.5
569	22.5
570	3.5
571	76.5
572	257.5
573	19.5
574	29.5
575	24.5
576	33.5
577	23.5
578	59.5
579	48.5
580	16.5
581	18.5
582	35.5
583	48.5
584	22.5
585	2.5
586	33.5
587	32.5
588	293.5
589	23.5
590	58.5
591	32.5
592	71.5
593	102.5
594	111.5
595	46.5
596	16.5
597	49.5
598	22.5
599	71.5
600	11.5
601	95.5
602	0.5
603	75.5
604	29.5
605	0.5
606	255.5
607	66.5
608	19.5
609	45.5
610	137.5
611	56.5
612	15.5
613	28.5
614	26.5
615	332.5
616	102.5
617	97.5
618	54.5
619	51.5
620	35.5
621	112.5
622	47.5
623	15.5
624	7.5
625	28.5
626	28.5
627	383.5
628	32.5
629	233.5
630	15.5
631	33.5
632	302.5
633	273.5
634	373.5
635	33.5
636	236.5
637	53.5
638	23.5
639	26.5
640	29.5
641	68.5
642	124.5
643	43.5
644	47.5
645	1.5
646	46.5
647	69.5
648	7.5
649	395.5
650	122.5
651	84.5
652	310.5
653	59.5
654	125.5
655	43.5
656	29.5
657	104.5
658	90.5
659	73.5
660	45.5
661	70.5
662	33.5
663	44.5
664	17.5
665	81.5
666	31.5
667	198.5
668	44.5
669	331.5
670	70.5
671	12.5
672	86.5
673	233.5
674	54.5
675	84.5
676	57.5
677	24.5
678	64.5
679	69.5
680	8.5
681	65.5
682	125.5
683	361.5
684	401.5
685	315.5
686	124.5
687	38.5
688	339.5
689	32.5
690	71.5
691	188.5
692	60.5
693	107.5
694	11.5
695	171.5
696	62.5
697	12.5
698	80.5
699	28.5
700	18.5
701	0.5
702	37.5
703	97.5
704	17.5
705	82.5
706	51.5
707	40.5
708	0.5
709	76.5
710	143.5
711	61.5
712	120.5
713	86.5
714	25.5
715	42.5
716	22.5
717	35.5
718	375.5
719	12.5
720	64.5
721	360.5
722	53.5
723	15.5
724	45.5
725	411.5
726	1.5
727	0.5
728	31.5
729	150.5
730	44.5
731	31.5
732	107.5
733	77.5
734	440.5
735	90.5
736	76.5
737	98.5
738	23.5
739	68.5
740	50.5
741	78.5
742	60.5
743	56.5
744	119.5
745	93.5
746	55.5
747	10.5
748	121.5
749	17.5
750	61.5
751	49.5
752	118.5
753	15.5
754	34.5
755	28.5
756	32.5
757	28.5
758	119.5
759	197.5
760	7.5
761	98.5
762	83.5
763	16.5
764	25.5
765	40.5
766	28.5
767	134.5
768	17.5
769	273.5
770	46.5
771	31.5
772	136.5
773	27.5
774	52.5
775	61.5
776	84.5
777	372.5
778	22.5
779	40.5
780	82.5
781	134.5
782	83.5
783	18.5
784	92.5
785	38.5
786	33.5
787	3.5
788	31.5
789	30.5
790	23.5
791	82.5
792	368.5
793	64.5
794	10.5
795	14.5
796	23.5
797	128.5
798	34.5
799	31.5
800	22.5
801	56.5
802	22.5
803	7.5
804	65.5
805	64.5
806	18.5
807	67.5
808	289.5
809	11.5
810	363.5
811	4.5
812	198.5
813	46.5
814	57.5
815	56.5
816	34.5
817	1.5
818	127.5
819	14.5
820	17.5
821	22.5
822	293.5
823	30.5
824	25.5
825	73.5
826	61.5
827	102.5
828	14.5
829	81.5
830	46.5
831	358.5
832	162.5
833	23.5
834	80.5
835	31.5
836	304.5
837	45.5
838	62.5
839	386.5
840	3.5
841	46.5
842	76.5
843	176.5
844	30.5
845	115.5
846	22.5
847	15.5
848	1.5
849	55.5
850	73.5
851	0.5
852	340.5
853	32.5
854	286.5
855	21.5
856	27.5
857	124.5
858	57.5
859	85.5
860	3.5
861	38.5
862	38.5
863	21.5
864	2.5
865	32.5
866	1.5
867	45.5
868	51.5
869	142.5
870	82.5
871	0.5
872	3.5
873	34.5
874	16.5
875	40.5
876	52.5
877	117.5
878	89.5
879	0.5
880	430.5
881	7.5
882	18.5
883	45.5
884	101.5
885	50.5
886	44.5
887	46.5
888	104.5
889	351.5
890	77.5
891	70.5
892	0.5
893	13.5
894	69.5
895	74.5
896	52.5
897	32.5
898	38.5
899	181.5
900	168.5
901	55.5
902	419.5
903	63.5
904	67.5
905	0.5
906	20.5
907	125.5
908	168.5
909	43.5
910	389.5
911	71.5
912	234.5
913	28.5
914	126.5
915	93.5
916	243.5
917	23.5
918	38.5
919	66.5
920	206.5
921	32.5
922	57.5
923	136.5
924	326.5
925	28.5
926	6.5
927	53.5
928	73.5
929	20.5
930	9.5
931	0.5
932	32.5
933	48.5
934	19.5
935	50.5
936	441.5
937	22.5
938	104.5
939	361.5
940	14.5
941	15.5
942	53.5
943	55.5
944	18.5
945	61.5
946	3.5
947	24.5
948	22.5
949	33.5
950	4.5
951	109.5
952	41.5
953	24.5
954	25.5
955	35.5
956	20.5
957	5.5
958	75.5
959	2.5
960	2.5
961	75.5
962	125.5
963	25.5
964	14.5
965	4.5
966	28.5
967	40.5
968	0.5
969	36.5
970	268.5
971	34.5
972	73.5
973	354.5
974	58.5
975	18.5
976	9.5
977	5.5
978	103.5
979	11.5
980	81.5
981	58.5
982	79.5
983	9.5
984	82.5
985	392.5
986	81.5
987	22.5
988	115.5
989	23.5
990	18.5
991	318.5
992	193.5
993	274.5
994	43.5
995	27.5
996	65.5
997	20.5
998	20.5
999	68.5
1000	19.5
1001	7.5
1002	96.5
1003	42.5
1004	317.5
1005	68.5
1006	34.5
1007	39.5
1008	141.5
1009	293.5
1010	94.5
1011	23.5
1012	129.5
1013	40.5
1014	44.5
1015	18.5
1016	113.5
1017	21.5
1018	73.5
1019	28.5
1020	104.5
1021	17.5
1022	28.5
1023	33.5
1024	285.5
1025	30.5
1026	111.5
1027	244.5
1028	381.5
1029	31.5
1030	101.5
1031	10.5
1032	74.5
1033	13.5
1034	32.5
1035	197.5
1036	16.5
1037	319.5
1038	0.5
1039	40.5
1040	20.5
1041	0.5
1042	71.5
1043	19.5
1044	34.5
1045	95.5
1046	26.5
1047	1.5
1048	205.5
1049	46.5
1050	125.5
1051	18.5
1052	17.5
1053	16.5
1054	17.5
1055	23.5
1056	1.5
1057	18.5
1058	21.5
1059	6.5
1060	320.5
1061	134.5
1062	35.5
1063	126.5
1064	32.5
1065	124.5
1066	0.5
1067	0.5
1068	28.5
1069	47.5
1070	57.5
1071	57.5
1072	46.5
1073	54.5
1074	222.5
1075	103.5
1076	34.5
1077	112.5
1078	1.5
1079	13.5
1080	18.5
1081	63.5
1082	44.5
1083	52.5
1084	58.5
1085	5.5
1086	41.5
1087	20.5
1088	43.5
1089	313.5
1090	19.5
1091	54.5
1092	80.5
1093	54.5
1094	410.5
1095	325.5
1096	66.5
1097	18.5
1098	35.5
1099	42.5
1100	78.5
1101	43.5
1102	35.5
1103	29.5
1104	47.5
1105	30.5
1106	83.5
1107	54.5
1108	101.5
1109	244.5
1110	120.5
1111	180.5
1112	35.5
1113	10.5
1114	338.5
1115	51.5
1116	51.5
1117	322.5
1118	71.5
1119	35.5
1120	11.5
1121	0.5
1122	18.5
1123	94.5
1124	85.5
1125	43.5
1126	15.5
1127	74.5
1128	15.5
1129	11.5
1130	75.5
1131	100.5
1132	38.5
1133	23.5
1134	41.5
1135	74.5
1136	69.5
1137	48.5
1138	12.5
1139	88.5
1140	63.5
1141	20.5
1142	33.5
1143	54.5
1144	130.5
1145	31.5
1146	17.5
1147	65.5
1148	290.5
1149	2.5
1150	137.5
1151	308.5
1152	204.5
1153	15.5
1154	33.5
1155	130.5
1156	41.5
1157	17.5
1158	54.5
1159	375.5
1160	1.5
1161	0.5
1162	58.5
1163	99.5
1164	44.5
1165	137.5
1166	78.5
1167	66.5
1168	21.5
1169	84.5
1170	87.5
1171	91.5
1172	34.5
1173	42.5
1174	43.5
1175	82.5
1176	50.5
1177	391.5
1178	45.5
1179	43.5
1180	400.5
1181	81.5
1182	34.5
1183	34.5
1184	25.5
1185	83.5
1186	41.5
1187	87.5
1188	316.5
1189	235.5
1190	294.5
1191	101.5
1192	41.5
1193	120.5
1194	22.5
1195	22.5
1196	43.5
1197	29.5
1198	28.5
1199	106.5
1200	49.5
1201	82.5
1202	90.5
1203	38.5
1204	86.5
1205	64.5
1206	65.5
1207	319.5
1208	114.5
1209	56.5
1210	20.5
1211	13.5
1212	2.5
1213	15.5
1214	106.5
1215	24.5
1216	142.5
1217	9.5
1218	128.5
1219	72.5
1220	42.5
1221	34.5
1222	122.5
1223	51.5
1224	47.5
1225	40.5
1226	27.5
1227	35.5
1228	41.5
1229	52.5
1230	25.5
1231	108.5
1232	30.5
1233	30.5
1234	124.5
1235	35.5
1236	431.5
1237	276.5
1238	41.5
1239	32.5
1240	42.5
1241	37.5
1242	42.5
1243	0.5
1244	157.5
1245	326.5
1246	54.5
1247	99.5
1248	30.5
1249	69.5
1250	21.5
1251	333.5
1252	14.5
1253	17.5
1254	46.5
1255	28.5
1256	48.5
1257	127.5
1258	108.5
1259	70.5
1260	112.5
1261	27.5
1262	73.5
1263	288.5
1264	123.5
1265	49.5
1266	25.5
1267	99.5
1268	0.5
1269	44.5
1270	57.5
1271	34.5
1272	405.5
1273	72.5
1274	23.5
1275	355.5
1276	35.5
1277	28.5
1278	18.5
1279	34.5
1280	100.5
1281	54.5
1282	76.5
1283	94.5
1284	57.5
1285	11.5
1286	0.5
1287	0.5
1288	24.5
1289	35.5
1290	31.5
1291	19.5
1292	383.5
1293	10.5
1294	114.5
1295	53.5
1296	60.5
1297	12.5
1298	351.5
1299	313.5
1300	46.5
1301	95.5
1302	32.5
1303	19.5
1304	31.5
1305	122.5
1306	80.5
1307	17.5
1308	24.5
1309	13.5
1310	266.5
1311	21.5
1312	428.5
1313	52.5
1314	34.5
1315	0.5
1316	36.5
1317	63.5
1318	59.5
1319	41.5
1320	25.5
1321	41.5
1322	119.5
1323	114.5
1324	40.5
1325	84.5
1326	33.5
1327	80.5
1328	59.5
1329	27.5
1330	18.5
1331	124.5
1332	36.5
1333	104.5
1334	68.5
1335	47.5
1336	11.5
1337	25.5
1338	27.5
1339	55.5
1340	0.5
1341	93.5
1342	113.5
1343	1.5
1344	45.5
1345	22.5
1346	53.5
1347	121.5
1348	108.5
1349	18.5
1350	87.5
1351	83.5
1352	53.5
1353	17.5
1354	59.5
1355	42.5
1356	53.5
1357	45.5
1358	74.5
1359	109.5
1360	41.5
1361	293.5
1362	264.5
1363	149.5
1364	42.5
1365	12.5
1366	79.5
1367	0.5
1368	45.5
1369	84.5
1370	45.5
1371	28.5
1372	289.5
1373	2.5
1374	11.5
1375	109.5
1376	13.5
1377	55.5
1378	68.5
1379	0.5
1380	418.5
1381	60.5
1382	373.5
1383	17.5
1384	65.5
1385	64.5
1386	277.5
1387	6.5
1388	12.5
1389	210.5
1390	21.5
1391	54.5
1392	35.5
1393	22.5
1394	22.5
1395	351.5
1396	38.5
1397	16.5
1398	54.5
1399	27.5
1400	19.5
1401	10.5
1402	17.5
1403	0.5
1404	69.5
1405	70.5
1406	98.5
1407	230.5
1408	61.5
1409	0.5
1410	253.5
1411	3.5
1412	29.5
1413	78.5
1414	240.5
1415	130.5
1416	61.5
1417	42.5
1418	201.5
1419	46.5
1420	59.5
1421	0.5
1422	40.5
1423	365.5
1424	14.5
1425	45.5
1426	3.5
1427	66.5
1428	228.5
1429	21.5
1430	27.5
1431	359.5
1432	52.5
1433	45.5
1434	27.5
1435	33.5
1436	43.5
1437	48.5
1438	21.5
1439	33.5
1440	109.5
1441	113.5
1442	12.5
1443	45.5
1444	10.5
1445	423.5
1446	47.5
1447	41.5
1448	110.5
1449	34.5
1450	69.5
1451	57.5
1452	80.5
1453	15.5
1454	18.5
1455	14.5
1456	89.5
1457	49.5
1458	40.5
1459	33.5
1460	9.5
1461	110.5
1462	120.5
1463	31.5
1464	41.5
1465	336.5
1466	31.5
1467	38.5
1468	73.5
1469	84.5
1470	34.5
1471	51.5
1472	130.5
1473	109.5
1474	57.5
1475	19.5
1476	10.5
1477	31.5
1478	277.5
1479	64.5
1480	92.5
1481	45.5
1482	25.5
1483	18.5
1484	29.5
1485	82.5
1486	156.5
1487	127.5
1488	62.5
1489	69.5
1490	17.5
1491	29.5
1492	114.5
1493	53.5
1494	65.5
1495	31.5
1496	62.5
1497	64.5
1498	326.5
1499	49.5
1500	65.5
1501	64.5
1502	322.5
1503	33.5
1504	18.5
1505	40.5
1506	23.5
1507	36.5
1508	21.5
1509	63.5
1510	38.5
1511	54.5
1512	84.5
1513	22.5
1514	74.5
1515	73.5
1516	17.5
1517	34.5
1518	311.5
1519	20.5
1520	95.5
1521	45.5
1522	103.5
1523	100.5
1524	17.5
1525	62.5
1526	335.5
1527	89.5
1528	89.5
1529	59.5
1530	239.5
1531	0.5
1532	23.5
1533	32.5
1534	134.5
1535	54.5
1536	3.5
1537	58.5
1538	20.5
1539	347.5
1540	39.5
1541	52.5
1542	65.5
1543	31.5
1544	44.5
1545	0.5
1546	134.5
1547	2.5
1548	63.5
1549	28.5
1550	17.5
1551	68.5
1552	70.5
1553	20.5
1554	0.5
1555	92.5
1556	110.5
1557	3.5
1558	69.5
1559	34.5
1560	141.5
1561	30.5
1562	94.5
1563	51.5
1564	34.5
1565	88.5
1566	107.5
1567	26.5
1568	5.5
1569	28.5
1570	388.5
1571	22.5
1572	16.5
1573	30.5
1574	27.5
1575	27.5
1576	25.5
1577	42.5
1578	33.5
1579	299.5
1580	52.5
1581	42.5
1582	62.5
1583	28.5
1584	69.5
1585	16.5
1586	156.5
1587	77.5
1588	138.5
1589	41.5
1590	131.5
1591	67.5
1592	74.5
1593	23.5
1594	21.5
1595	71.5
1596	354.5
1597	15.5
1598	35.5
1599	98.5
1600	24.5
1601	26.5
1602	355.5
1603	36.5
1604	27.5
1605	43.5
1606	45.5
1607	444.5
1608	41.5
1609	45.5
1610	13.5
1611	19.5
1612	0.5
1613	34.5
1614	73.5
1615	90.5
1616	41.5
1617	13.5
1618	110.5
1619	13.5
1620	25.5
1621	196.5
1622	395.5
1623	72.5
1624	30.5
1625	277.5
1626	68.5
1627	30.5
1628	13.5
1629	33.5
1630	65.5
1631	22.5
1632	69.5
1633	139.5
1634	283.5
1635	23.5
1636	8.5
1637	55.5
1638	48.5
1639	26.5
1640	23.5
1641	282.5
1642	35.5
1643	89.5
1644	86.5
1645	133.5
1646	66.5
1647	28.5
1648	94.5
1649	61.5
1650	17.5
1651	0.5
1652	43.5
1653	22.5
1654	83.5
1655	0.5
1656	38.5
1657	121.5
1658	9.5
1659	50.5
1660	25.5
1661	34.5
1662	12.5
1663	267.5
1664	179.5
1665	256.5
1666	309.5
1667	139.5
1668	117.5
1669	2.5
1670	308.5
1671	33.5
1672	291.5
1673	26.5
1674	215.5
1675	23.5
1676	18.5
1677	93.5
1678	258.5
1679	35.5
1680	347.5
1681	3.5
1682	23.5
1683	33.5
1684	308.5
1685	103.5
1686	3.5
1687	35.5
1688	93.5
1689	51.5
1690	52.5
1691	81.5
1692	66.5
1693	36.5
1694	99.5
1695	68.5
1696	0.5
1697	76.5
1698	9.5
1699	28.5
1700	87.5
1701	400.5
1702	17.5
1703	98.5
1704	7.5
1705	47.5
1706	11.5
1707	139.5
1708	13.5
1709	113.5
1710	57.5
1711	24.5
1712	87.5
1713	38.5
1714	23.5
1715	131.5
1716	63.5
1717	10.5
1718	31.5
1719	28.5
1720	2.5
1721	397.5
1722	414.5
1723	64.5
1724	387.5
1725	118.5
1726	22.5
1727	117.5
1728	26.5
1729	64.5
1730	35.5
1731	20.5
1732	30.5
1733	20.5
1734	11.5
1735	106.5
1736	32.5
1737	15.5
1738	108.5
1739	57.5
1740	28.5
1741	60.5
1742	309.5
1743	22.5
1744	29.5
1745	296.5
1746	46.5
1747	18.5
1748	6.5
1749	0.5
1750	119.5
1751	49.5
1752	10.5
1753	12.5
1754	143.5
1755	35.5
1756	5.5
1757	258.5
1758	28.5
1759	69.5
1760	16.5
1761	81.5
1762	72.5
1763	267.5
1764	59.5
1765	14.5
1766	12.5
1767	78.5
1768	32.5
1769	45.5
1770	85.5
1771	34.5
1772	65.5
1773	20.5
1774	14.5
1775	137.5
1776	25.5
1777	139.5
1778	238.5
1779	14.5
1780	331.5
1781	38.5
1782	75.5
1783	0.5
1784	49.5
1785	112.5
1786	92.5
1787	94.5
1788	59.5
1789	132.5
1790	133.5
1791	28.5
1792	108.5
1793	48.5
1794	53.5
1795	23.5
1796	126.5
1797	34.5
1798	44.5
1799	427.5
1800	104.5
1801	10.5
1802	0.5
1803	0.5
1804	117.5
1805	5.5
1806	247.5
1807	131.5
1808	14.5
1809	54.5
1810	41.5
1811	28.5
1812	94.5
1813	87.5
1814	88.5
1815	19.5
1816	73.5
1817	66.5
1818	3.5
1819	29.5
1820	15.5
1821	15.5
1822	42.5
1823	41.5
1824	45.5
1825	195.5
1826	46.5
1827	32.5
1828	37.5
1829	396.5
1830	190.5
1831	93.5
1832	23.5
1833	142.5
1834	27.5
1835	11.5
1836	22.5
1837	248.5
1838	86.5
1839	38.5
1840	278.5
1841	128.5
1842	55.5
1843	69.5
1844	56.5
1845	59.5
1846	17.5
1847	18.5
1848	95.5
1849	87.5
1850	65.5
1851	382.5
1852	86.5
1853	24.5
1854	12.5
1855	20.5
1856	134.5
1857	54.5
1858	21.5
1859	312.5
1860	10.5
1861	13.5
1862	47.5
1863	76.5
1864	99.5
1865	120.5
1866	61.5
1867	121.5
1868	33.5
1869	114.5
1870	31.5
1871	22.5
1872	248.5
1873	169.5
1874	395.5
1875	8.5
1876	130.5
1877	0.5
1878	98.5
1879	22.5
1880	18.5
1881	19.5
1882	6.5
1883	59.5
1884	12.5
1885	13.5
1886	59.5
1887	0.5
1888	143.5
1889	96.5
1890	0.5
1891	7.5
1892	121.5
1893	43.5
1894	41.5
1895	80.5
1896	30.5
1897	31.5
1898	24.5
1899	261.5
1900	2.5
1901	67.5
1902	301.5
1903	14.5
1904	28.5
1905	62.5
1906	47.5
1907	81.5
1908	65.5
1909	75.5
1910	351.5
1911	53.5
1912	77.5
1913	139.5
1914	0.5
1915	87.5
1916	375.5
1917	26.5
1918	0.5
1919	32.5
1920	96.5
1921	2.5
1922	20.5
1923	85.5
1924	16.5
1925	84.5
1926	57.5
1927	106.5
1928	31.5
1929	12.5
1930	107.5
1931	13.5
1932	42.5
1933	34.5
1934	47.5
1935	333.5
1936	326.5
1937	18.5
1938	54.5
1939	60.5
1940	36.5
1941	26.5
1942	35.5
1943	65.5
1944	262.5
1945	22.5
1946	55.5
1947	7.5
1948	19.5
1949	78.5
1950	13.5
1951	93.5
1952	284.5
1953	58.5
1954	68.5
1955	98.5
1956	62.5
1957	29.5
1958	38.5
1959	51.5
1960	9.5
1961	31.5
1962	23.5
1963	71.5
1964	22.5
1965	21.5
1966	46.5
1967	32.5
1968	243.5
1969	224.5
1970	111.5
1971	14.5
1972	20.5
1973	20.5
1974	349.5
1975	423.5
1976	125.5
1977	97.5
1978	36.5
1979	37.5
1980	76.5
1981	87.5
1982	0.5
1983	141.5
1984	15.5
1985	40.5
1986	13.5
1987	2.5
1988	205.5
1989	13.5
1990	5.5
1991	174.5
1992	254.5
1993	4.5
1994	17.5
1995	80.5
1996	323.5
1997	43.5
[truncated: 998,000+ more rows]
