# Supplementary material for: Potential survival benefits from optimized chemotherapy implementation in advanced ovarian cancer: Projections from a microsimulation model
Source: PLoS One. 2019 Sep 20;14(9):e0222828. doi: 10.1371/journal.pone.0222828 (PMC6754166; doi:10.1371/journal.pone.0222828)
Supplement: S29 File — Model output for life expectancy under the “optimized implementation” strategy with a hazard ratio of 0.59 on IP+IV. (TXT) [file pone.0222828.s029.txt]

Implementation Strategy:
Optimal LowHRonIP
ID	LifeExpectancyInMonths
1	82.5
2	83.5
3	402.5
4	120.5
5	52.5
6	4.5
7	56.5
8	28.5
9	84.5
10	77.5
11	30.5
12	14.5
13	55.5
14	104.5
15	25.5
16	49.5
17	50.5
18	73.5
19	417.5
20	18.5
21	125.5
22	22.5
23	77.5
24	3.5
25	358.5
26	351.5
27	61.5
28	111.5
29	0.5
30	55.5
31	22.5
32	0.5
33	286.5
34	3.5
35	375.5
36	85.5
37	26.5
38	34.5
39	60.5
40	30.5
41	74.5
42	90.5
43	130.5
44	23.5
45	55.5
46	206.5
47	87.5
48	22.5
49	83.5
50	444.5
51	63.5
52	41.5
53	79.5
54	45.5
55	79.5
56	89.5
57	36.5
58	117.5
59	22.5
60	137.5
61	27.5
62	54.5
63	35.5
64	18.5
65	51.5
66	0.5
67	31.5
68	42.5
69	350.5
70	18.5
71	81.5
72	0.5
73	69.5
74	34.5
75	74.5
76	25.5
77	64.5
78	248.5
79	172.5
80	119.5
81	0.5
82	64.5
83	2.5
84	19.5
85	0.5
86	62.5
87	1.5
88	243.5
89	9.5
90	51.5
91	50.5
92	26.5
93	25.5
94	22.5
95	21.5
96	333.5
97	19.5
98	277.5
99	178.5
100	27.5
101	37.5
102	308.5
103	31.5
104	32.5
105	107.5
106	72.5
107	48.5
108	26.5
109	8.5
110	262.5
111	368.5
112	11.5
113	49.5
114	56.5
115	46.5
116	42.5
117	125.5
118	48.5
119	101.5
120	116.5
121	62.5
122	51.5
123	246.5
124	183.5
125	237.5
126	0.5
127	0.5
128	0.5
129	306.5
130	239.5
131	93.5
132	68.5
133	25.5
134	30.5
135	23.5
136	118.5
137	57.5
138	18.5
139	89.5
140	88.5
141	50.5
142	48.5
143	109.5
144	324.5
145	19.5
146	18.5
147	49.5
148	138.5
149	313.5
150	54.5
151	33.5
152	33.5
153	2.5
154	117.5
155	3.5
156	78.5
157	67.5
158	216.5
159	33.5
160	18.5
161	79.5
162	71.5
163	28.5
164	16.5
165	125.5
166	80.5
167	76.5
168	151.5
169	72.5
170	44.5
171	79.5
172	2.5
173	417.5
174	32.5
175	65.5
176	24.5
177	139.5
178	375.5
179	20.5
180	117.5
181	444.5
182	17.5
183	70.5
184	73.5
185	112.5
186	30.5
187	306.5
188	118.5
189	258.5
190	44.5
191	17.5
192	84.5
193	91.5
194	38.5
195	52.5
196	26.5
197	80.5
198	51.5
199	12.5
200	11.5
201	0.5
202	412.5
203	18.5
204	99.5
205	58.5
206	106.5
207	63.5
208	106.5
209	28.5
210	109.5
211	31.5
212	3.5
213	38.5
214	20.5
215	353.5
216	80.5
217	28.5
218	15.5
219	56.5
220	31.5
221	110.5
222	115.5
223	27.5
224	49.5
225	121.5
226	33.5
227	133.5
228	23.5
229	45.5
230	50.5
231	76.5
232	26.5
233	365.5
234	113.5
235	136.5
236	68.5
237	9.5
238	76.5
239	68.5
240	19.5
241	274.5
242	46.5
243	2.5
244	40.5
245	255.5
246	259.5
247	300.5
248	33.5
249	29.5
250	76.5
251	62.5
252	95.5
253	28.5
254	1.5
255	98.5
256	217.5
257	35.5
258	125.5
259	23.5
260	9.5
261	444.5
262	49.5
263	23.5
264	43.5
265	21.5
266	64.5
267	6.5
268	56.5
269	18.5
270	114.5
271	20.5
272	33.5
273	105.5
274	28.5
275	98.5
276	354.5
277	61.5
278	28.5
279	0.5
280	41.5
281	0.5
282	62.5
283	14.5
284	49.5
285	33.5
286	27.5
287	72.5
288	277.5
289	0.5
290	274.5
291	109.5
292	397.5
293	4.5
294	22.5
295	3.5
296	47.5
297	29.5
298	42.5
299	54.5
300	6.5
301	38.5
302	69.5
303	3.5
304	76.5
305	24.5
306	112.5
307	40.5
308	70.5
309	56.5
310	136.5
311	138.5
312	31.5
313	54.5
314	18.5
315	32.5
316	103.5
317	113.5
318	139.5
319	17.5
320	14.5
321	282.5
322	84.5
323	94.5
324	17.5
325	30.5
326	90.5
327	101.5
328	67.5
329	9.5
330	28.5
331	75.5
332	128.5
333	110.5
334	45.5
335	302.5
336	96.5
337	73.5
338	76.5
339	35.5
340	35.5
341	97.5
342	18.5
343	12.5
344	27.5
345	24.5
346	433.5
347	336.5
348	33.5
349	43.5
350	345.5
351	210.5
352	11.5
353	3.5
354	62.5
355	42.5
356	65.5
357	48.5
358	94.5
359	70.5
360	70.5
361	113.5
362	129.5
363	130.5
364	0.5
365	26.5
366	4.5
367	306.5
368	54.5
369	275.5
370	95.5
371	31.5
372	84.5
373	0.5
374	8.5
375	33.5
376	34.5
377	20.5
378	16.5
379	298.5
380	73.5
381	35.5
382	21.5
383	58.5
384	16.5
385	26.5
386	444.5
387	136.5
388	130.5
389	66.5
390	372.5
391	77.5
392	97.5
393	11.5
394	20.5
395	34.5
396	60.5
397	44.5
398	130.5
399	132.5
400	66.5
401	83.5
402	3.5
403	46.5
404	46.5
405	53.5
406	60.5
407	48.5
408	107.5
409	11.5
410	7.5
411	19.5
412	30.5
413	17.5
414	47.5
415	90.5
416	27.5
417	112.5
418	46.5
419	133.5
420	92.5
421	111.5
422	129.5
423	94.5
424	21.5
425	23.5
426	3.5
427	60.5
428	43.5
429	142.5
430	61.5
431	235.5
432	78.5
433	444.5
434	329.5
435	137.5
436	35.5
437	28.5
438	245.5
439	24.5
440	101.5
441	36.5
442	47.5
443	74.5
444	0.5
445	347.5
446	34.5
447	16.5
448	133.5
449	0.5
450	32.5
451	55.5
452	17.5
453	69.5
454	13.5
455	128.5
456	31.5
457	7.5
458	114.5
459	63.5
460	93.5
461	40.5
462	102.5
463	364.5
464	36.5
465	36.5
466	144.5
467	205.5
468	31.5
469	25.5
470	265.5
471	0.5
472	28.5
473	317.5
474	52.5
475	19.5
476	24.5
477	141.5
478	28.5
479	33.5
480	49.5
481	36.5
482	61.5
483	330.5
484	295.5
485	277.5
486	31.5
487	29.5
488	117.5
489	212.5
490	18.5
491	0.5
492	32.5
493	133.5
494	34.5
495	18.5
496	38.5
497	5.5
498	141.5
499	25.5
500	43.5
501	80.5
502	90.5
503	17.5
504	111.5
505	228.5
506	49.5
507	31.5
508	16.5
509	128.5
510	28.5
511	112.5
512	347.5
513	113.5
514	29.5
515	34.5
516	100.5
517	76.5
518	301.5
519	55.5
520	284.5
521	368.5
522	336.5
523	31.5
524	62.5
525	112.5
526	70.5
527	31.5
528	42.5
529	152.5
530	19.5
531	45.5
532	109.5
533	34.5
534	257.5
535	74.5
536	138.5
537	13.5
538	106.5
539	21.5
540	363.5
541	183.5
542	3.5
543	22.5
544	268.5
545	28.5
546	101.5
547	41.5
548	5.5
549	50.5
550	19.5
551	142.5
552	136.5
553	2.5
554	99.5
555	18.5
556	95.5
557	22.5
558	3.5
559	11.5
560	100.5
561	79.5
562	22.5
563	133.5
564	20.5
565	327.5
566	25.5
567	3.5
568	360.5
569	29.5
570	24.5
571	84.5
572	26.5
573	113.5
574	31.5
575	22.5
576	81.5
577	60.5
578	25.5
579	274.5
580	383.5
581	46.5
582	16.5
583	49.5
584	22.5
585	71.5
586	11.5
587	95.5
588	0.5
589	75.5
590	29.5
591	0.5
592	255.5
593	66.5
594	19.5
595	45.5
596	137.5
597	103.5
598	33.5
599	332.5
600	102.5
601	41.5
602	110.5
603	51.5
604	35.5
605	56.5
606	48.5
607	1.5
608	19.5
609	42.5
610	7.5
611	28.5
612	28.5
613	383.5
614	32.5
615	233.5
616	15.5
617	33.5
618	302.5
619	273.5
620	56.5
621	45.5
622	44.5
623	55.5
624	110.5
625	0.5
626	35.5
627	33.5
628	236.5
629	53.5
630	23.5
631	132.5
632	17.5
633	47.5
634	80.5
635	38.5
636	60.5
637	15.5
638	61.5
639	7.5
640	395.5
641	142.5
642	64.5
643	310.5
644	99.5
645	134.5
646	32.5
647	182.5
648	6.5
649	94.5
650	105.5
651	33.5
652	44.5
653	17.5
654	81.5
655	31.5
656	198.5
657	31.5
658	296.5
659	41.5
660	87.5
661	128.5
662	109.5
663	360.5
664	95.5
665	8.5
666	65.5
667	390.5
668	68.5
669	22.5
670	401.5
671	315.5
672	124.5
673	38.5
674	339.5
675	32.5
676	112.5
677	118.5
678	10.5
679	7.5
680	47.5
681	123.5
682	11.5
683	171.5
684	62.5
685	12.5
686	80.5
687	28.5
688	18.5
689	0.5
690	37.5
691	97.5
692	17.5
693	82.5
694	51.5
695	40.5
696	0.5
697	76.5
698	143.5
699	61.5
700	120.5
701	86.5
702	25.5
703	371.5
704	27.5
705	16.5
706	48.5
707	342.5
708	27.5
709	82.5
710	53.5
711	15.5
712	45.5
713	411.5
714	1.5
715	0.5
716	31.5
717	150.5
718	44.5
719	31.5
720	107.5
721	257.5
722	104.5
723	321.5
724	52.5
725	44.5
726	15.5
727	54.5
728	4.5
729	275.5
730	1.5
731	203.5
732	9.5
733	2.5
734	61.5
735	37.5
736	51.5
737	69.5
738	90.5
739	118.5
740	15.5
741	34.5
742	28.5
743	32.5
744	28.5
745	119.5
746	197.5
747	7.5
748	98.5
749	83.5
750	16.5
751	25.5
752	40.5
753	28.5
754	318.5
755	0.5
756	4.5
757	97.5
758	51.5
759	31.5
760	136.5
761	27.5
762	52.5
763	61.5
764	84.5
765	372.5
766	22.5
767	69.5
768	53.5
769	64.5
770	78.5
771	258.5
772	50.5
773	30.5
774	23.5
775	82.5
776	368.5
777	64.5
778	10.5
779	14.5
780	23.5
781	128.5
782	34.5
783	31.5
784	22.5
785	56.5
786	22.5
787	7.5
788	80.5
789	72.5
790	67.5
791	289.5
792	11.5
793	363.5
794	4.5
795	198.5
796	96.5
797	17.5
798	113.5
799	120.5
800	17.5
801	22.5
802	52.5
803	93.5
804	138.5
805	30.5
806	25.5
807	73.5
808	61.5
809	102.5
810	14.5
811	81.5
812	46.5
813	358.5
814	162.5
815	99.5
816	121.5
817	247.5
818	64.5
819	20.5
820	386.5
821	3.5
822	46.5
823	76.5
824	176.5
825	103.5
826	44.5
827	14.5
828	43.5
829	420.5
830	53.5
831	106.5
832	163.5
833	30.5
834	21.5
835	27.5
836	124.5
837	57.5
838	85.5
839	3.5
840	266.5
841	13.5
842	58.5
843	56.5
844	82.5
845	0.5
846	3.5
847	42.5
848	9.5
849	40.5
850	52.5
851	117.5
852	89.5
853	0.5
854	430.5
855	7.5
856	18.5
857	45.5
858	101.5
859	50.5
860	44.5
861	46.5
862	104.5
863	351.5
864	77.5
865	70.5
866	0.5
867	13.5
868	69.5
869	123.5
870	84.5
871	181.5
872	168.5
873	55.5
874	419.5
875	63.5
876	67.5
877	0.5
878	20.5
879	125.5
880	168.5
881	43.5
882	389.5
883	168.5
884	19.5
885	0.5
886	22.5
887	43.5
888	44.5
889	340.5
890	110.5
891	374.5
892	29.5
893	16.5
894	407.5
895	94.5
896	4.5
897	22.5
898	26.5
899	53.5
900	73.5
901	20.5
902	9.5
903	0.5
904	32.5
905	48.5
906	19.5
907	50.5
908	441.5
909	22.5
910	104.5
911	361.5
912	14.5
913	15.5
914	53.5
915	55.5
916	18.5
917	61.5
918	3.5
919	24.5
920	22.5
921	33.5
922	4.5
923	109.5
924	41.5
925	24.5
926	25.5
927	83.5
928	60.5
929	2.5
930	2.5
931	75.5
932	86.5
933	27.5
934	370.5
935	76.5
936	34.5
937	73.5
938	354.5
939	58.5
940	18.5
941	27.5
942	95.5
943	11.5
944	81.5
945	58.5
946	79.5
947	9.5
948	11.5
949	81.5
950	375.5
951	81.5
952	22.5
953	115.5
954	23.5
955	18.5
956	318.5
957	193.5
958	274.5
959	46.5
960	101.5
961	40.5
962	35.5
963	16.5
964	24.5
965	81.5
966	9.5
967	56.5
968	76.5
969	276.5
970	154.5
971	62.5
972	90.5
973	32.5
974	7.5
975	71.5
976	29.5
977	304.5
978	117.5
979	46.5
980	77.5
981	36.5
982	65.5
983	174.5
984	97.5
985	110.5
986	79.5
987	41.5
988	80.5
989	12.5
990	25.5
991	83.5
992	27.5
993	98.5
994	28.5
995	301.5
996	13.5
997	15.5
998	33.5
999	50.5
1000	0.5
1001	7.5
1002	96.5
1003	42.5
1004	317.5
1005	68.5
1006	34.5
1007	39.5
1008	202.5
1009	15.5
1010	19.5
1011	45.5
1012	140.5
1013	298.5
1014	44.5
1015	18.5
1016	105.5
1017	61.5
1018	14.5
1019	410.5
1020	76.5
1021	55.5
1022	26.5
1023	111.5
1024	244.5
1025	381.5
1026	31.5
1027	101.5
1028	10.5
1029	74.5
1030	13.5
1031	32.5
1032	197.5
1033	16.5
1034	106.5
1035	419.5
1036	95.5
1037	26.5
1038	1.5
1039	205.5
1040	94.5
1041	77.5
1042	18.5
1043	17.5
1044	16.5
1045	28.5
1046	18.5
1047	173.5
1048	110.5
1049	392.5
1050	32.5
1051	130.5
1052	59.5
1053	47.5
1054	88.5
1055	140.5
1056	110.5
1057	332.5
1058	1.5
1059	13.5
1060	18.5
1061	63.5
1062	44.5
1063	52.5
1064	58.5
1065	5.5
1066	41.5
1067	63.5
1068	3.5
1069	313.5
1070	19.5
1071	54.5
1072	130.5
1073	28.5
1074	444.5
1075	63.5
1076	34.5
1077	423.5
1078	43.5
1079	35.5
1080	29.5
1081	47.5
1082	30.5
1083	83.5
1084	54.5
1085	101.5
1086	244.5
1087	120.5
1088	180.5
1089	35.5
1090	10.5
1091	338.5
1092	51.5
1093	51.5
1094	322.5
1095	30.5
1096	29.5
1097	61.5
1098	22.5
1099	53.5
1100	21.5
1101	97.5
1102	7.5
1103	49.5
1104	96.5
1105	11.5
1106	75.5
1107	100.5
1108	38.5
1109	23.5
1110	41.5
1111	74.5
1112	69.5
1113	48.5
1114	12.5
1115	88.5
1116	321.5
1117	31.5
1118	17.5
1119	65.5
1120	290.5
1121	2.5
1122	137.5
1123	308.5
1124	204.5
1125	15.5
1126	33.5
1127	130.5
1128	41.5
1129	131.5
1130	34.5
1131	61.5
1132	279.5
1133	103.5
1134	44.5
1135	137.5
1136	78.5
1137	66.5
1138	21.5
1139	84.5
1140	87.5
1141	13.5
1142	112.5
1143	42.5
1144	43.5
1145	82.5
1146	50.5
1147	391.5
1148	45.5
1149	72.5
1150	371.5
1151	81.5
1152	34.5
1153	34.5
1154	25.5
1155	83.5
1156	41.5
1157	249.5
1158	0.5
1159	11.5
1160	21.5
1161	109.5
1162	235.5
1163	294.5
1164	101.5
1165	41.5
1166	120.5
1167	22.5
1168	22.5
1169	43.5
1170	29.5
1171	28.5
1172	106.5
1173	49.5
1174	82.5
1175	71.5
1176	38.5
1177	14.5
1178	88.5
1179	0.5
1180	131.5
1181	45.5
1182	18.5
1183	28.5
1184	330.5
1185	56.5
1186	20.5
1187	13.5
1188	2.5
1189	65.5
1190	56.5
1191	24.5
1192	142.5
1193	9.5
1194	128.5
1195	72.5
1196	59.5
1197	17.5
1198	32.5
1199	133.5
1200	0.5
1201	135.5
1202	31.5
1203	41.5
1204	124.5
1205	54.5
1206	38.5
1207	31.5
1208	124.5
1209	35.5
1210	431.5
1211	276.5
1212	126.5
1213	37.5
1214	42.5
1215	0.5
1216	157.5
1217	326.5
1218	54.5
1219	99.5
1220	30.5
1221	69.5
1222	21.5
1223	333.5
1224	14.5
1225	17.5
1226	46.5
1227	28.5
1228	48.5
1229	127.5
1230	108.5
1231	421.5
1232	38.5
1233	2.5
1234	28.5
1235	41.5
1236	17.5
1237	11.5
1238	14.5
1239	288.5
1240	53.5
1241	57.5
1242	34.5
1243	405.5
1244	72.5
1245	23.5
1246	355.5
1247	51.5
1248	9.5
1249	58.5
1250	34.5
1251	60.5
1252	54.5
1253	76.5
1254	94.5
1255	79.5
1256	24.5
1257	35.5
1258	31.5
1259	19.5
1260	383.5
1261	10.5
1262	114.5
1263	88.5
1264	25.5
1265	12.5
1266	351.5
1267	313.5
1268	46.5
1269	95.5
1270	90.5
1271	122.5
1272	80.5
1273	17.5
1274	24.5
1275	13.5
1276	266.5
1277	21.5
1278	428.5
1279	52.5
1280	34.5
1281	0.5
1282	36.5
1283	350.5
1284	93.5
1285	42.5
1286	40.5
1287	84.5
1288	33.5
1289	80.5
1290	59.5
1291	27.5
1292	18.5
1293	124.5
1294	37.5
1295	33.5
1296	64.5
1297	80.5
1298	48.5
1299	25.5
1300	27.5
1301	55.5
1302	0.5
1303	93.5
1304	113.5
1305	1.5
1306	45.5
1307	22.5
1308	53.5
1309	121.5
1310	108.5
1311	342.5
1312	42.5
1313	53.5
1314	45.5
1315	74.5
1316	332.5
1317	107.5
1318	271.5
1319	149.5
1320	42.5
1321	12.5
1322	79.5
1323	0.5
1324	373.5
1325	52.5
1326	141.5
1327	32.5
1328	16.5
1329	23.5
1330	55.5
1331	107.5
1332	18.5
1333	31.5
1334	106.5
1335	6.5
1336	9.5
1337	257.5
1338	373.5
1339	17.5
1340	65.5
1341	64.5
1342	277.5
1343	6.5
1344	12.5
1345	210.5
1346	21.5
1347	61.5
1348	66.5
1349	107.5
1350	71.5
1351	180.5
1352	38.5
1353	16.5
1354	54.5
1355	27.5
1356	19.5
1357	10.5
1358	17.5
1359	0.5
1360	69.5
1361	70.5
1362	98.5
1363	230.5
1364	61.5
1365	0.5
1366	64.5
1367	43.5
1368	29.5
1369	72.5
1370	151.5
1371	13.5
1372	46.5
1373	19.5
1374	111.5
1375	0.5
1376	275.5
1377	201.5
1378	46.5
1379	59.5
1380	0.5
1381	40.5
1382	365.5
1383	14.5
1384	45.5
1385	3.5
1386	66.5
1387	228.5
1388	36.5
1389	13.5
1390	359.5
1391	52.5
1392	32.5
1393	127.5
1394	48.5
1395	21.5
1396	13.5
1397	360.5
1398	45.5
1399	8.5
1400	52.5
1401	86.5
1402	188.5
1403	33.5
1404	50.5
1405	110.5
1406	255.5
1407	15.5
1408	18.5
1409	89.5
1410	43.5
1411	13.5
1412	148.5
1413	61.5
1414	136.5
1415	15.5
1416	41.5
1417	336.5
1418	31.5
1419	38.5
1420	73.5
1421	84.5
1422	74.5
1423	46.5
1424	50.5
1425	372.5
1426	115.5
1427	33.5
1428	29.5
1429	77.5
1430	92.5
1431	45.5
1432	25.5
1433	18.5
1434	29.5
1435	82.5
1436	156.5
1437	127.5
1438	62.5
1439	69.5
1440	17.5
1441	29.5
1442	114.5
1443	53.5
1444	65.5
1445	31.5
1446	62.5
1447	64.5
1448	326.5
1449	49.5
1450	65.5
1451	0.5
1452	27.5
1453	9.5
1454	90.5
1455	20.5
1456	42.5
1457	23.5
1458	131.5
1459	4.5
1460	100.5
1461	346.5
1462	352.5
1463	126.5
1464	3.5
1465	2.5
1466	51.5
1467	45.5
1468	61.5
1469	239.5
1470	35.5
1471	140.5
1472	34.5
1473	153.5
1474	62.5
1475	70.5
1476	82.5
1477	31.5
1478	1.5
1479	128.5
1480	113.5
1481	124.5
1482	143.5
1483	9.5
1484	31.5
1485	4.5
1486	349.5
1487	131.5
1488	21.5
1489	300.5
1490	45.5
1491	32.5
1492	70.5
1493	18.5
1494	44.5
1495	263.5
1496	21.5
1497	32.5
1498	36.5
1499	263.5
1500	52.5
1501	64.5
1502	322.5
1503	33.5
1504	18.5
1505	40.5
1506	23.5
1507	322.5
1508	22.5
1509	74.5
1510	73.5
1511	65.5
1512	300.5
1513	20.5
1514	95.5
1515	45.5
1516	242.5
1517	30.5
1518	55.5
1519	297.5
1520	89.5
1521	89.5
1522	59.5
1523	239.5
1524	0.5
1525	41.5
1526	319.5
1527	34.5
1528	108.5
1529	86.5
1530	51.5
1531	86.5
1532	44.5
1533	14.5
1534	58.5
1535	110.5
1536	7.5
1537	197.5
1538	165.5
1539	94.5
1540	134.5
1541	3.5
1542	69.5
1543	408.5
1544	88.5
1545	107.5
1546	335.5
1547	15.5
1548	102.5
1549	22.5
1550	16.5
1551	30.5
1552	27.5
1553	27.5
1554	25.5
1555	60.5
1556	15.5
1557	299.5
1558	98.5
1559	27.5
1560	31.5
1561	28.5
1562	69.5
1563	16.5
1564	156.5
1565	77.5
1566	94.5
1567	130.5
1568	363.5
1569	354.5
1570	15.5
1571	93.5
1572	40.5
1573	24.5
1574	26.5
1575	355.5
1576	36.5
1577	52.5
1578	18.5
1579	45.5
1580	444.5
1581	41.5
1582	259.5
1583	113.5
1584	15.5
1585	29.5
1586	46.5
1587	13.5
1588	25.5
1589	196.5
1590	395.5
1591	72.5
1592	30.5
1593	277.5
1594	68.5
1595	30.5
1596	13.5
1597	33.5
1598	65.5
1599	109.5
1600	34.5
1601	87.5
1602	283.5
1603	23.5
1604	8.5
1605	345.5
1606	22.5
1607	29.5
1608	63.5
1609	10.5
1610	44.5
1611	136.5
1612	133.5
1613	66.5
1614	28.5
1615	94.5
1616	61.5
1617	17.5
1618	0.5
1619	329.5
1620	9.5
1621	50.5
1622	25.5
1623	34.5
1624	440.5
1625	72.5
1626	122.5
1627	17.5
1628	335.5
1629	267.5
1630	27.5
1631	2.5
1632	108.5
1633	34.5
1634	31.5
1635	22.5
1636	75.5
1637	53.5
1638	291.5
1639	26.5
1640	215.5
1641	23.5
1642	18.5
1643	93.5
1644	258.5
1645	35.5
1646	347.5
1647	3.5
1648	23.5
1649	33.5
1650	308.5
1651	103.5
1652	3.5
1653	35.5
1654	93.5
1655	51.5
1656	52.5
1657	81.5
1658	66.5
1659	36.5
1660	99.5
1661	34.5
1662	27.5
1663	80.5
1664	9.5
1665	28.5
1666	92.5
1667	23.5
1668	130.5
1669	53.5
1670	44.5
1671	26.5
1672	48.5
1673	15.5
1674	20.5
1675	17.5
1676	98.5
1677	7.5
1678	47.5
1679	11.5
1680	29.5
1681	41.5
1682	19.5
1683	48.5
1684	119.5
1685	57.5
1686	259.5
1687	18.5
1688	67.5
1689	0.5
1690	125.5
1691	444.5
1692	96.5
1693	19.5
1694	34.5
1695	72.5
1696	47.5
1697	68.5
1698	70.5
1699	0.5
1700	121.5
1701	0.5
1702	35.5
1703	20.5
1704	425.5
1705	22.5
1706	12.5
1707	84.5
1708	35.5
1709	20.5
1710	53.5
1711	127.5
1712	10.5
1713	161.5
1714	24.5
1715	15.5
1716	28.5
1717	60.5
1718	131.5
1719	22.5
1720	28.5
1721	77.5
1722	33.5
1723	22.5
1724	29.5
1725	25.5
1726	63.5
1727	285.5
1728	299.5
1729	21.5
1730	22.5
1731	37.5
1732	102.5
1733	65.5
1734	85.5
1735	28.5
1736	69.5
1737	16.5
1738	284.5
1739	319.5
1740	31.5
1741	111.5
1742	24.5
1743	34.5
1744	65.5
1745	356.5
1746	238.5
1747	14.5
1748	331.5
1749	38.5
1750	75.5
1751	0.5
1752	317.5
1753	37.5
1754	59.5
1755	132.5
1756	133.5
1757	28.5
1758	108.5
1759	48.5
1760	53.5
1761	23.5
1762	126.5
1763	34.5
1764	44.5
1765	427.5
1766	104.5
1767	10.5
1768	0.5
1769	0.5
1770	117.5
1771	5.5
1772	247.5
1773	131.5
1774	14.5
1775	54.5
1776	381.5
1777	73.5
1778	111.5
1779	10.5
1780	15.5
1781	42.5
1782	41.5
1783	45.5
1784	195.5
1785	46.5
1786	32.5
1787	37.5
1788	396.5
1789	140.5
1790	144.5
1791	23.5
1792	142.5
1793	27.5
1794	11.5
1795	22.5
1796	248.5
1797	86.5
1798	38.5
1799	115.5
1800	54.5
1801	99.5
1802	128.5
1803	55.5
1804	69.5
1805	56.5
1806	141.5
1807	27.5
1808	73.5
1809	27.5
1810	1.5
1811	11.5
1812	28.5
1813	0.5
1814	71.5
1815	11.5
1816	100.5
1817	44.5
1818	87.5
1819	410.5
1820	9.5
1821	21.5
1822	312.5
1823	10.5
1824	13.5
1825	47.5
1826	76.5
1827	99.5
1828	102.5
1829	79.5
1830	121.5
1831	33.5
1832	114.5
1833	31.5
1834	22.5
1835	248.5
1836	169.5
1837	395.5
1838	8.5
1839	130.5
1840	0.5
1841	98.5
1842	22.5
1843	18.5
1844	19.5
1845	6.5
1846	59.5
1847	12.5
1848	13.5
1849	59.5
1850	0.5
1851	57.5
1852	14.5
1853	55.5
1854	48.5
1855	126.5
1856	60.5
1857	43.5
1858	97.5
1859	48.5
1860	22.5
1861	28.5
1862	50.5
1863	444.5
1864	55.5
1865	8.5
1866	136.5
1867	4.5
1868	28.5
1869	15.5
1870	21.5
1871	18.5
1872	27.5
1873	62.5
1874	35.5
1875	80.5
1876	23.5
1877	24.5
1878	320.5
1879	53.5
1880	131.5
1881	7.5
1882	69.5
1883	19.5
1884	19.5
1885	91.5
1886	70.5
1887	426.5
1888	2.5
1889	27.5
1890	48.5
1891	25.5
1892	16.5
1893	84.5
1894	98.5
1895	13.5
1896	27.5
1897	68.5
1898	107.5
1899	13.5
1900	42.5
1901	142.5
1902	4.5
1903	21.5
1904	339.5
1905	315.5
1906	60.5
1907	36.5
1908	26.5
1909	35.5
1910	65.5
1911	142.5
1912	34.5
1913	76.5
1914	22.5
1915	89.5
1916	85.5
1917	0.5
1918	47.5
1919	61.5
1920	271.5
1921	58.5
1922	68.5
1923	60.5
1924	100.5
1925	29.5
1926	38.5
1927	51.5
1928	9.5
1929	31.5
1930	23.5
1931	71.5
1932	22.5
1933	21.5
1934	46.5
1935	32.5
1936	243.5
1937	224.5
1938	34.5
1939	44.5
1940	23.5
1941	74.5
1942	90.5
1943	404.5
1944	94.5
1945	141.5
1946	105.5
1947	35.5
1948	97.5
1949	36.5
1950	37.5
1951	318.5
1952	15.5
1953	40.5
1954	13.5
1955	2.5
1956	205.5
1957	13.5
1958	5.5
1959	174.5
1960	254.5
1961	4.5
1962	17.5
1963	80.5
1964	323.5
1965	43.5
1966	80.5
1967	375.5
1968	91.5
1969	21.5
1970	56.5
1971	66.5
1972	68.5
1973	16.5
1974	28.5
1975	24.5
1976	25.5
1977	0.5
1978	25.5
1979	62.5
1980	21.5
1981	69.5
1982	25.5
1983	32.5
1984	102.5
1985	56.5
1986	73.5
1987	23.5
1988	44.5
1989	61.5
1990	306.5
1991	26.5
1992	15.5
1993	207.5
1994	140.5
1995	12.5
1996	40.5
1997	22.5
[truncated: 998,000+ more rows]
