# Supplementary material for: Potential survival benefits from optimized chemotherapy implementation in advanced ovarian cancer: Projections from a microsimulation model
Source: PLoS One. 2019 Sep 20;14(9):e0222828. doi: 10.1371/journal.pone.0222828 (PMC6754166; doi:10.1371/journal.pone.0222828)
Supplement: S30 File — Model output for life expectancy under the “optimized implementation” strategy assuming that bevacizumab has no additional survivial benefit (HR = 1.0) compared to standard IV chemotherapy. (TXT) [file pone.0222828.s030.txt]

Implementation Strategy:
Optimal NoEffectBevacizumab
ID	LifeExpectancyInMonths
1	82.5
2	83.5
3	402.5
4	120.5
5	52.5
6	4.5
7	56.5
8	28.5
9	84.5
10	77.5
11	30.5
12	14.5
13	55.5
14	104.5
15	25.5
16	49.5
17	50.5
18	73.5
19	417.5
20	18.5
21	125.5
22	22.5
23	77.5
24	3.5
25	358.5
26	351.5
27	61.5
28	111.5
29	0.5
30	55.5
31	22.5
32	0.5
33	79.5
34	101.5
35	96.5
36	3.5
37	375.5
38	50.5
39	63.5
40	214.5
41	90.5
42	130.5
43	23.5
44	55.5
45	206.5
46	87.5
47	22.5
48	83.5
49	120.5
50	0.5
51	293.5
52	59.5
53	0.5
54	23.5
55	41.5
56	79.5
57	45.5
58	79.5
59	89.5
60	36.5
61	117.5
62	22.5
63	137.5
64	27.5
65	54.5
66	35.5
67	18.5
68	51.5
69	0.5
70	31.5
71	42.5
72	38.5
73	271.5
74	33.5
75	18.5
76	81.5
77	0.5
78	69.5
79	34.5
80	71.5
81	43.5
82	96.5
83	81.5
84	4.5
85	109.5
86	172.5
87	119.5
88	0.5
89	64.5
90	2.5
91	19.5
92	0.5
93	62.5
94	1.5
95	243.5
96	9.5
97	51.5
98	50.5
99	26.5
100	25.5
101	22.5
102	21.5
103	333.5
104	19.5
105	277.5
106	178.5
107	27.5
108	37.5
109	33.5
110	65.5
111	31.5
112	5.5
113	16.5
114	170.5
115	32.5
116	19.5
117	383.5
118	24.5
119	48.5
120	13.5
121	38.5
122	368.5
123	11.5
124	49.5
125	56.5
126	46.5
127	42.5
128	109.5
129	58.5
130	162.5
131	30.5
132	387.5
133	26.5
134	111.5
135	207.5
136	58.5
137	22.5
138	60.5
139	444.5
140	32.5
141	231.5
142	23.5
143	68.5
144	28.5
145	14.5
146	57.5
147	18.5
148	89.5
149	88.5
150	50.5
151	44.5
152	371.5
153	15.5
154	91.5
155	49.5
156	138.5
157	313.5
158	54.5
159	33.5
160	33.5
161	2.5
162	117.5
163	3.5
164	78.5
165	67.5
166	55.5
167	0.5
168	198.5
169	91.5
170	71.5
171	28.5
172	16.5
173	125.5
174	80.5
175	28.5
176	62.5
177	28.5
178	12.5
179	25.5
180	46.5
181	72.5
182	44.5
183	79.5
184	2.5
185	417.5
186	32.5
187	65.5
188	24.5
189	139.5
190	375.5
191	20.5
192	117.5
193	444.5
194	17.5
195	70.5
196	73.5
197	55.5
198	1.5
199	48.5
200	30.5
201	306.5
202	118.5
203	258.5
204	44.5
205	17.5
206	84.5
207	91.5
208	38.5
209	52.5
210	26.5
211	80.5
212	51.5
213	12.5
214	11.5
215	0.5
216	412.5
217	18.5
218	99.5
219	58.5
220	106.5
221	63.5
222	77.5
223	173.5
224	31.5
225	3.5
226	38.5
227	20.5
228	353.5
229	68.5
230	57.5
231	11.5
232	41.5
233	31.5
234	110.5
235	54.5
236	0.5
237	54.5
238	27.5
239	49.5
240	121.5
241	33.5
242	133.5
243	23.5
244	45.5
245	50.5
246	76.5
247	18.5
248	65.5
249	26.5
250	65.5
251	103.5
252	93.5
253	113.5
254	136.5
255	68.5
256	9.5
257	76.5
258	55.5
259	32.5
260	274.5
261	46.5
262	2.5
263	40.5
264	255.5
265	21.5
266	233.5
267	25.5
268	21.5
269	100.5
270	16.5
271	15.5
272	23.5
273	40.5
274	99.5
275	18.5
276	19.5
277	28.5
278	62.5
279	11.5
280	0.5
281	50.5
282	25.5
283	86.5
284	34.5
285	23.5
286	14.5
287	20.5
288	47.5
289	141.5
290	125.5
291	23.5
292	9.5
293	444.5
294	49.5
295	23.5
296	43.5
297	21.5
298	64.5
299	6.5
300	56.5
301	18.5
302	114.5
303	20.5
304	33.5
305	105.5
306	28.5
307	98.5
308	33.5
309	23.5
310	26.5
311	184.5
312	2.5
313	48.5
314	7.5
315	61.5
316	28.5
317	0.5
318	41.5
319	0.5
320	49.5
321	28.5
322	49.5
323	33.5
324	27.5
325	35.5
326	40.5
327	384.5
328	0.5
329	88.5
330	15.5
331	43.5
332	109.5
333	35.5
334	87.5
335	12.5
336	34.5
337	330.5
338	49.5
339	54.5
340	6.5
341	38.5
342	69.5
343	3.5
344	76.5
345	24.5
346	112.5
347	40.5
348	70.5
349	56.5
350	136.5
351	138.5
352	31.5
353	54.5
354	18.5
355	32.5
356	103.5
357	113.5
358	139.5
359	17.5
360	14.5
361	282.5
362	84.5
363	94.5
364	17.5
365	30.5
366	90.5
367	101.5
368	67.5
369	9.5
370	28.5
371	75.5
372	128.5
373	110.5
374	45.5
375	78.5
376	23.5
377	3.5
378	20.5
379	124.5
380	28.5
381	28.5
382	46.5
383	92.5
384	76.5
385	35.5
386	35.5
387	97.5
388	18.5
389	12.5
390	27.5
391	24.5
392	433.5
393	336.5
394	33.5
395	43.5
396	104.5
397	57.5
398	34.5
399	15.5
400	34.5
401	293.5
402	11.5
403	3.5
404	62.5
405	42.5
406	65.5
407	48.5
408	94.5
409	70.5
410	70.5
411	113.5
412	129.5
413	11.5
414	112.5
415	29.5
416	4.5
417	306.5
418	54.5
419	275.5
420	95.5
421	31.5
422	84.5
423	0.5
424	8.5
425	33.5
426	34.5
427	20.5
428	16.5
429	298.5
430	73.5
431	35.5
432	21.5
433	58.5
434	16.5
435	26.5
436	444.5
437	136.5
438	77.5
439	71.5
440	44.5
441	372.5
442	77.5
443	97.5
444	11.5
445	20.5
446	34.5
447	60.5
448	44.5
449	130.5
450	132.5
451	66.5
452	76.5
453	20.5
454	36.5
455	46.5
456	53.5
457	60.5
458	43.5
459	112.5
460	11.5
461	7.5
462	19.5
463	30.5
464	17.5
465	47.5
466	90.5
467	27.5
468	112.5
469	46.5
470	117.5
471	82.5
472	137.5
473	57.5
474	10.5
475	51.5
476	65.5
477	11.5
478	48.5
479	11.5
480	3.5
481	55.5
482	48.5
483	142.5
484	59.5
485	10.5
486	123.5
487	0.5
488	90.5
489	78.5
490	127.5
491	58.5
492	18.5
493	57.5
494	401.5
495	107.5
496	30.5
497	126.5
498	28.5
499	245.5
500	24.5
501	80.5
502	54.5
503	18.5
504	60.5
505	81.5
506	53.5
507	140.5
508	3.5
509	70.5
510	31.5
511	16.5
512	128.5
513	28.5
514	112.5
515	347.5
516	61.5
517	14.5
518	101.5
519	100.5
520	76.5
521	301.5
522	55.5
523	284.5
524	368.5
525	336.5
526	31.5
527	62.5
528	112.5
529	70.5
530	31.5
531	42.5
532	152.5
533	19.5
534	45.5
535	109.5
536	34.5
537	257.5
538	74.5
539	138.5
540	13.5
541	47.5
542	34.5
543	46.5
544	84.5
545	13.5
546	28.5
547	404.5
548	26.5
549	53.5
550	308.5
551	9.5
552	75.5
553	5.5
554	50.5
555	19.5
556	142.5
557	136.5
558	2.5
559	99.5
560	18.5
561	95.5
562	22.5
563	3.5
564	11.5
565	100.5
566	79.5
567	22.5
568	74.5
569	14.5
570	44.5
571	10.5
572	327.5
573	25.5
574	3.5
575	76.5
576	257.5
577	19.5
578	29.5
579	24.5
580	33.5
581	23.5
582	59.5
583	48.5
584	16.5
585	18.5
586	35.5
587	48.5
588	22.5
589	2.5
590	33.5
591	32.5
592	293.5
593	23.5
594	58.5
595	32.5
596	71.5
597	102.5
598	111.5
599	46.5
600	16.5
601	49.5
602	22.5
603	71.5
604	11.5
605	95.5
606	0.5
607	75.5
608	29.5
609	0.5
610	255.5
611	66.5
612	19.5
613	45.5
614	137.5
615	56.5
616	15.5
617	28.5
618	26.5
619	332.5
620	102.5
621	41.5
622	110.5
623	51.5
624	35.5
625	56.5
626	48.5
627	1.5
628	19.5
629	42.5
630	7.5
631	28.5
632	28.5
633	383.5
634	32.5
635	233.5
636	15.5
637	33.5
638	302.5
639	273.5
640	56.5
641	45.5
642	44.5
643	55.5
644	110.5
645	0.5
646	35.5
647	33.5
648	236.5
649	53.5
650	23.5
651	26.5
652	29.5
653	68.5
654	124.5
655	43.5
656	17.5
657	28.5
658	46.5
659	69.5
660	7.5
661	395.5
662	122.5
663	84.5
664	310.5
665	59.5
666	125.5
667	43.5
668	29.5
669	104.5
670	90.5
671	73.5
672	45.5
673	70.5
674	33.5
675	44.5
676	17.5
677	81.5
678	31.5
679	198.5
680	31.5
681	296.5
682	41.5
683	87.5
684	96.5
685	56.5
686	82.5
687	360.5
688	95.5
689	8.5
690	65.5
691	125.5
692	361.5
693	401.5
694	315.5
695	124.5
696	38.5
697	339.5
698	32.5
699	71.5
700	188.5
701	60.5
702	107.5
703	11.5
704	171.5
705	62.5
706	12.5
707	80.5
708	28.5
709	18.5
710	0.5
711	37.5
712	97.5
713	17.5
714	82.5
715	51.5
716	40.5
717	0.5
718	76.5
719	143.5
720	61.5
721	120.5
722	86.5
723	25.5
724	42.5
725	22.5
726	35.5
727	70.5
728	21.5
729	45.5
730	62.5
731	1.5
732	32.5
733	27.5
734	16.5
735	48.5
736	114.5
737	15.5
738	62.5
739	77.5
740	18.5
741	61.5
742	82.5
743	53.5
744	15.5
745	45.5
746	411.5
747	1.5
748	0.5
749	31.5
750	150.5
751	44.5
752	31.5
753	107.5
754	77.5
755	40.5
756	62.5
757	24.5
758	143.5
759	321.5
760	52.5
761	44.5
762	15.5
763	54.5
764	4.5
765	56.5
766	20.5
767	64.5
768	60.5
769	56.5
770	119.5
771	93.5
772	55.5
773	10.5
774	121.5
775	17.5
776	61.5
777	49.5
778	118.5
779	15.5
780	34.5
781	28.5
782	32.5
783	28.5
784	119.5
785	197.5
786	7.5
787	98.5
788	83.5
789	16.5
790	25.5
791	40.5
792	28.5
793	134.5
794	17.5
795	273.5
796	46.5
797	31.5
798	136.5
799	27.5
800	52.5
801	61.5
802	14.5
803	121.5
804	43.5
805	297.5
806	40.5
807	82.5
808	64.5
809	78.5
810	258.5
811	28.5
812	280.5
813	268.5
814	56.5
815	107.5
816	108.5
817	64.5
818	56.5
819	22.5
820	7.5
821	65.5
822	64.5
823	18.5
824	30.5
825	51.5
826	272.5
827	11.5
828	363.5
829	4.5
830	198.5
831	46.5
832	57.5
833	56.5
834	34.5
835	1.5
836	127.5
837	14.5
838	17.5
839	22.5
840	52.5
841	93.5
842	62.5
843	59.5
844	9.5
845	30.5
846	25.5
847	73.5
848	61.5
849	102.5
850	14.5
851	81.5
852	46.5
853	358.5
854	162.5
855	23.5
856	80.5
857	21.5
858	19.5
859	63.5
860	73.5
861	0.5
862	29.5
863	29.5
864	65.5
865	25.5
866	90.5
867	386.5
868	3.5
869	46.5
870	76.5
871	176.5
872	30.5
873	115.5
874	22.5
875	15.5
876	1.5
877	55.5
878	73.5
879	0.5
880	340.5
881	32.5
882	286.5
883	21.5
884	27.5
885	124.5
886	57.5
887	85.5
888	3.5
889	38.5
890	38.5
891	21.5
892	2.5
893	21.5
894	62.5
895	51.5
896	142.5
897	82.5
898	0.5
899	3.5
900	34.5
901	16.5
902	40.5
903	52.5
904	117.5
905	89.5
906	0.5
907	430.5
908	7.5
909	18.5
910	45.5
911	101.5
912	50.5
913	44.5
914	46.5
915	104.5
916	351.5
917	77.5
918	70.5
919	0.5
920	13.5
921	69.5
922	74.5
923	46.5
924	38.5
925	38.5
926	181.5
927	168.5
928	55.5
929	419.5
930	63.5
931	67.5
932	0.5
933	20.5
934	125.5
935	168.5
936	43.5
937	389.5
938	71.5
939	234.5
940	28.5
941	126.5
942	42.5
943	294.5
944	23.5
945	38.5
946	66.5
947	206.5
948	32.5
949	57.5
950	136.5
951	326.5
952	28.5
953	6.5
954	53.5
955	73.5
956	20.5
957	9.5
958	0.5
959	32.5
960	48.5
961	19.5
962	50.5
963	441.5
964	22.5
965	104.5
966	361.5
967	14.5
968	15.5
969	53.5
970	55.5
971	18.5
972	61.5
973	3.5
974	24.5
975	22.5
976	33.5
977	4.5
978	109.5
979	41.5
980	24.5
981	25.5
982	35.5
983	20.5
984	5.5
985	75.5
986	2.5
987	2.5
988	75.5
989	86.5
990	27.5
991	85.5
992	245.5
993	0.5
994	25.5
995	76.5
996	34.5
997	73.5
998	354.5
999	58.5
1000	18.5
1001	7.5
1002	96.5
1003	42.5
1004	317.5
1005	68.5
1006	34.5
1007	39.5
1008	141.5
1009	293.5
1010	94.5
1011	23.5
1012	129.5
1013	40.5
1014	44.5
1015	18.5
1016	105.5
1017	29.5
1018	73.5
1019	28.5
1020	104.5
1021	17.5
1022	28.5
1023	33.5
1024	285.5
1025	30.5
1026	111.5
1027	244.5
1028	381.5
1029	31.5
1030	101.5
1031	10.5
1032	74.5
1033	13.5
1034	32.5
1035	197.5
1036	16.5
1037	106.5
1038	419.5
1039	95.5
1040	26.5
1041	1.5
1042	205.5
1043	46.5
1044	125.5
1045	18.5
1046	17.5
1047	16.5
1048	17.5
1049	23.5
1050	1.5
1051	18.5
1052	21.5
1053	6.5
1054	320.5
1055	134.5
1056	35.5
1057	126.5
1058	32.5
1059	124.5
1060	0.5
1061	0.5
1062	28.5
1063	47.5
1064	57.5
1065	57.5
1066	46.5
1067	54.5
1068	222.5
1069	103.5
1070	34.5
1071	112.5
1072	1.5
1073	13.5
1074	18.5
1075	63.5
1076	44.5
1077	52.5
1078	58.5
1079	5.5
1080	41.5
1081	20.5
1082	33.5
1083	93.5
1084	103.5
1085	8.5
1086	357.5
1087	35.5
1088	348.5
1089	78.5
1090	30.5
1091	33.5
1092	170.5
1093	66.5
1094	18.5
1095	35.5
1096	42.5
1097	78.5
1098	43.5
1099	35.5
1100	29.5
1101	47.5
1102	30.5
1103	83.5
1104	54.5
1105	101.5
1106	244.5
1107	120.5
1108	180.5
1109	35.5
1110	10.5
1111	338.5
1112	51.5
1113	51.5
1114	322.5
1115	30.5
1116	29.5
1117	61.5
1118	22.5
1119	53.5
1120	21.5
1121	97.5
1122	7.5
1123	49.5
1124	21.5
1125	40.5
1126	43.5
1127	75.5
1128	100.5
1129	38.5
1130	23.5
1131	41.5
1132	74.5
1133	69.5
1134	48.5
1135	12.5
1136	88.5
1137	63.5
1138	20.5
1139	33.5
1140	54.5
1141	130.5
1142	31.5
1143	17.5
1144	65.5
1145	290.5
1146	2.5
1147	137.5
1148	308.5
1149	204.5
1150	15.5
1151	33.5
1152	130.5
1153	41.5
1154	17.5
1155	54.5
1156	375.5
1157	1.5
1158	0.5
1159	58.5
1160	99.5
1161	44.5
1162	137.5
1163	78.5
1164	66.5
1165	21.5
1166	84.5
1167	87.5
1168	13.5
1169	53.5
1170	50.5
1171	22.5
1172	18.5
1173	43.5
1174	82.5
1175	50.5
1176	391.5
1177	45.5
1178	43.5
1179	400.5
1180	81.5
1181	34.5
1182	34.5
1183	25.5
1184	83.5
1185	41.5
1186	87.5
1187	316.5
1188	235.5
1189	294.5
1190	101.5
1191	41.5
1192	120.5
1193	22.5
1194	22.5
1195	43.5
1196	29.5
1197	28.5
1198	106.5
1199	49.5
1200	82.5
1201	71.5
1202	38.5
1203	14.5
1204	86.5
1205	64.5
1206	65.5
1207	45.5
1208	18.5
1209	28.5
1210	330.5
1211	56.5
1212	20.5
1213	13.5
1214	2.5
1215	15.5
1216	106.5
1217	24.5
1218	142.5
1219	9.5
1220	128.5
1221	64.5
1222	0.5
1223	124.5
1224	86.5
1225	51.5
1226	47.5
1227	40.5
1228	27.5
1229	35.5
1230	41.5
1231	52.5
1232	25.5
1233	108.5
1234	30.5
1235	30.5
1236	124.5
1237	35.5
1238	431.5
1239	276.5
1240	41.5
1241	32.5
1242	42.5
1243	37.5
1244	42.5
1245	0.5
1246	157.5
1247	326.5
1248	54.5
1249	99.5
1250	30.5
1251	69.5
1252	21.5
1253	333.5
1254	14.5
1255	17.5
1256	46.5
1257	28.5
1258	48.5
1259	127.5
1260	108.5
1261	70.5
1262	112.5
1263	27.5
1264	31.5
1265	287.5
1266	17.5
1267	11.5
1268	14.5
1269	288.5
1270	53.5
1271	57.5
1272	34.5
1273	405.5
1274	72.5
1275	23.5
1276	355.5
1277	35.5
1278	28.5
1279	18.5
1280	34.5
1281	100.5
1282	54.5
1283	76.5
1284	94.5
1285	57.5
1286	11.5
1287	0.5
1288	0.5
1289	24.5
1290	35.5
1291	31.5
1292	19.5
1293	383.5
1294	10.5
1295	114.5
1296	53.5
1297	60.5
1298	12.5
1299	351.5
1300	313.5
1301	46.5
1302	95.5
1303	32.5
1304	19.5
1305	31.5
1306	122.5
1307	80.5
1308	17.5
1309	24.5
1310	13.5
1311	266.5
1312	21.5
1313	428.5
1314	52.5
1315	34.5
1316	0.5
1317	36.5
1318	63.5
1319	59.5
1320	41.5
1321	25.5
1322	41.5
1323	119.5
1324	114.5
1325	40.5
1326	84.5
1327	33.5
1328	80.5
1329	59.5
1330	27.5
1331	18.5
1332	124.5
1333	36.5
1334	104.5
1335	68.5
1336	47.5
1337	11.5
1338	25.5
1339	27.5
1340	55.5
1341	0.5
1342	93.5
1343	113.5
1344	1.5
1345	45.5
1346	22.5
1347	53.5
1348	121.5
1349	108.5
1350	18.5
1351	87.5
1352	83.5
1353	53.5
1354	17.5
1355	59.5
1356	42.5
1357	53.5
1358	45.5
1359	74.5
1360	109.5
1361	41.5
1362	293.5
1363	264.5
1364	149.5
1365	42.5
1366	12.5
1367	79.5
1368	0.5
1369	45.5
1370	84.5
1371	45.5
1372	28.5
1373	289.5
1374	2.5
1375	11.5
1376	109.5
1377	13.5
1378	55.5
1379	68.5
1380	0.5
1381	24.5
1382	13.5
1383	46.5
1384	31.5
1385	62.5
1386	6.5
1387	9.5
1388	257.5
1389	373.5
1390	17.5
1391	65.5
1392	64.5
1393	277.5
1394	6.5
1395	12.5
1396	210.5
1397	21.5
1398	54.5
1399	35.5
1400	22.5
1401	22.5
1402	351.5
1403	38.5
1404	16.5
1405	54.5
1406	27.5
1407	19.5
1408	10.5
1409	17.5
1410	0.5
1411	69.5
1412	70.5
1413	98.5
1414	230.5
1415	61.5
1416	0.5
1417	64.5
1418	43.5
1419	29.5
1420	72.5
1421	151.5
1422	13.5
1423	46.5
1424	19.5
1425	111.5
1426	0.5
1427	275.5
1428	201.5
1429	46.5
1430	59.5
1431	0.5
1432	40.5
1433	365.5
1434	14.5
1435	45.5
1436	3.5
1437	66.5
1438	228.5
1439	21.5
1440	27.5
1441	359.5
1442	52.5
1443	32.5
1444	127.5
1445	48.5
1446	21.5
1447	13.5
1448	360.5
1449	45.5
1450	8.5
1451	52.5
1452	86.5
1453	41.5
1454	12.5
1455	43.5
1456	71.5
1457	47.5
1458	41.5
1459	110.5
1460	34.5
1461	69.5
1462	57.5
1463	41.5
1464	4.5
1465	26.5
1466	15.5
1467	18.5
1468	14.5
1469	89.5
1470	49.5
1471	40.5
1472	33.5
1473	9.5
1474	110.5
1475	120.5
1476	31.5
1477	41.5
1478	336.5
1479	31.5
1480	38.5
1481	73.5
1482	84.5
1483	34.5
1484	51.5
1485	130.5
1486	109.5
1487	57.5
1488	19.5
1489	10.5
1490	31.5
1491	277.5
1492	64.5
1493	92.5
1494	45.5
1495	25.5
1496	18.5
1497	29.5
1498	82.5
1499	156.5
1500	127.5
1501	64.5
1502	322.5
1503	33.5
1504	18.5
1505	40.5
1506	23.5
1507	36.5
1508	21.5
1509	22.5
1510	75.5
1511	88.5
1512	54.5
1513	22.5
1514	74.5
1515	73.5
1516	17.5
1517	34.5
1518	311.5
1519	20.5
1520	95.5
1521	45.5
1522	103.5
1523	100.5
1524	17.5
1525	59.5
1526	23.5
1527	17.5
1528	16.5
1529	127.5
1530	10.5
1531	57.5
1532	22.5
1533	29.5
1534	89.5
1535	89.5
1536	59.5
1537	239.5
1538	0.5
1539	23.5
1540	32.5
1541	56.5
1542	132.5
1543	3.5
1544	58.5
1545	20.5
1546	49.5
1547	100.5
1548	86.5
1549	51.5
1550	86.5
1551	44.5
1552	14.5
1553	58.5
1554	76.5
1555	134.5
1556	2.5
1557	63.5
1558	28.5
1559	17.5
1560	68.5
1561	70.5
1562	19.5
1563	59.5
1564	18.5
1565	125.5
1566	3.5
1567	69.5
1568	34.5
1569	141.5
1570	30.5
1571	94.5
1572	51.5
1573	34.5
1574	88.5
1575	107.5
1576	26.5
1577	5.5
1578	28.5
1579	388.5
1580	22.5
1581	16.5
1582	30.5
1583	27.5
1584	27.5
1585	25.5
1586	42.5
1587	33.5
1588	299.5
1589	52.5
1590	42.5
1591	62.5
1592	28.5
1593	69.5
1594	16.5
1595	156.5
1596	77.5
1597	94.5
1598	130.5
1599	47.5
1600	136.5
1601	41.5
1602	23.5
1603	21.5
1604	71.5
1605	354.5
1606	15.5
1607	35.5
1608	98.5
1609	24.5
1610	26.5
1611	355.5
1612	36.5
1613	27.5
1614	43.5
1615	45.5
1616	444.5
1617	41.5
1618	45.5
1619	13.5
1620	19.5
1621	0.5
1622	34.5
1623	73.5
1624	90.5
1625	41.5
1626	13.5
1627	110.5
1628	13.5
1629	25.5
1630	196.5
1631	395.5
1632	72.5
1633	30.5
1634	277.5
1635	68.5
1636	30.5
1637	13.5
1638	33.5
1639	65.5
1640	22.5
1641	69.5
1642	139.5
1643	283.5
1644	23.5
1645	8.5
1646	55.5
1647	48.5
1648	26.5
1649	23.5
1650	282.5
1651	35.5
1652	89.5
1653	86.5
1654	133.5
1655	66.5
1656	28.5
1657	94.5
1658	61.5
1659	17.5
1660	0.5
1661	43.5
1662	22.5
1663	83.5
1664	0.5
1665	38.5
1666	121.5
1667	9.5
1668	50.5
1669	25.5
1670	34.5
1671	12.5
1672	91.5
1673	5.5
1674	42.5
1675	18.5
1676	2.5
1677	53.5
1678	27.5
1679	43.5
1680	127.5
1681	2.5
1682	104.5
1683	36.5
1684	22.5
1685	65.5
1686	18.5
1687	420.5
1688	2.5
1689	137.5
1690	2.5
1691	108.5
1692	34.5
1693	31.5
1694	22.5
1695	75.5
1696	53.5
1697	291.5
1698	26.5
1699	215.5
1700	23.5
1701	18.5
1702	93.5
1703	258.5
1704	35.5
1705	347.5
1706	3.5
1707	23.5
1708	33.5
1709	308.5
1710	103.5
1711	3.5
1712	35.5
1713	93.5
1714	51.5
1715	52.5
1716	81.5
1717	66.5
1718	36.5
1719	99.5
1720	34.5
1721	27.5
1722	80.5
1723	9.5
1724	28.5
1725	87.5
1726	400.5
1727	17.5
1728	61.5
1729	63.5
1730	24.5
1731	6.5
1732	84.5
1733	19.5
1734	48.5
1735	119.5
1736	57.5
1737	24.5
1738	87.5
1739	38.5
1740	23.5
1741	131.5
1742	63.5
1743	10.5
1744	31.5
1745	28.5
1746	2.5
1747	397.5
1748	414.5
1749	64.5
1750	387.5
1751	118.5
1752	22.5
1753	117.5
1754	26.5
1755	64.5
1756	35.5
1757	20.5
1758	30.5
1759	20.5
1760	11.5
1761	106.5
1762	32.5
1763	15.5
1764	108.5
1765	57.5
1766	28.5
1767	60.5
1768	131.5
1769	19.5
1770	3.5
1771	33.5
1772	32.5
1773	29.5
1774	33.5
1775	22.5
1776	29.5
1777	25.5
1778	63.5
1779	285.5
1780	119.5
1781	49.5
1782	10.5
1783	12.5
1784	143.5
1785	35.5
1786	5.5
1787	258.5
1788	28.5
1789	69.5
1790	16.5
1791	81.5
1792	72.5
1793	267.5
1794	59.5
1795	14.5
1796	12.5
1797	78.5
1798	32.5
1799	45.5
1800	85.5
1801	34.5
1802	65.5
1803	20.5
1804	14.5
1805	137.5
1806	25.5
1807	139.5
1808	238.5
1809	14.5
1810	331.5
1811	38.5
1812	75.5
1813	0.5
1814	49.5
1815	112.5
1816	67.5
1817	119.5
1818	59.5
1819	132.5
1820	133.5
1821	28.5
1822	108.5
1823	48.5
1824	53.5
1825	23.5
1826	126.5
1827	34.5
1828	44.5
1829	427.5
1830	104.5
1831	10.5
1832	0.5
1833	0.5
1834	117.5
1835	5.5
1836	247.5
1837	131.5
1838	14.5
1839	54.5
1840	41.5
1841	28.5
1842	94.5
1843	87.5
1844	88.5
1845	19.5
1846	73.5
1847	66.5
1848	3.5
1849	29.5
1850	15.5
1851	15.5
1852	42.5
1853	41.5
1854	45.5
1855	195.5
1856	46.5
1857	32.5
1858	37.5
1859	396.5
1860	140.5
1861	144.5
1862	23.5
1863	142.5
1864	27.5
1865	11.5
1866	22.5
1867	248.5
1868	86.5
1869	38.5
1870	115.5
1871	54.5
1872	99.5
1873	128.5
1874	55.5
1875	69.5
1876	56.5
1877	59.5
1878	17.5
1879	18.5
1880	95.5
1881	87.5
1882	65.5
1883	382.5
1884	86.5
1885	24.5
1886	12.5
1887	20.5
1888	134.5
1889	54.5
1890	21.5
1891	312.5
1892	10.5
1893	13.5
1894	47.5
1895	76.5
1896	99.5
1897	102.5
1898	79.5
1899	121.5
1900	33.5
1901	114.5
1902	31.5
1903	22.5
1904	248.5
1905	169.5
1906	395.5
1907	8.5
1908	130.5
1909	0.5
1910	98.5
1911	22.5
1912	18.5
1913	19.5
1914	6.5
1915	59.5
1916	12.5
1917	13.5
1918	59.5
1919	0.5
1920	57.5
1921	14.5
1922	55.5
1923	48.5
1924	126.5
1925	60.5
1926	43.5
1927	41.5
1928	80.5
1929	30.5
1930	31.5
1931	24.5
1932	261.5
1933	2.5
1934	67.5
1935	301.5
1936	14.5
1937	28.5
1938	62.5
1939	47.5
1940	81.5
1941	65.5
1942	75.5
1943	351.5
1944	53.5
1945	77.5
1946	110.5
1947	24.5
1948	108.5
1949	358.5
1950	26.5
1951	0.5
1952	32.5
1953	96.5
1954	2.5
1955	20.5
1956	85.5
1957	16.5
1958	84.5
1959	57.5
1960	106.5
1961	31.5
1962	12.5
1963	107.5
1964	13.5
1965	42.5
1966	34.5
1967	47.5
1968	333.5
1969	326.5
1970	18.5
1971	54.5
1972	35.5
1973	27.5
1974	40.5
1975	55.5
1976	65.5
1977	142.5
1978	34.5
1979	76.5
1980	22.5
1981	55.5
1982	7.5
1983	19.5
1984	78.5
1985	13.5
1986	93.5
1987	284.5
1988	58.5
1989	68.5
1990	60.5
1991	100.5
1992	29.5
1993	38.5
1994	51.5
1995	9.5
1996	31.5
1997	23.5
[truncated: 998,000+ more rows]
