# Supplementary material for: Potential survival benefits from optimized chemotherapy implementation in advanced ovarian cancer: Projections from a microsimulation model
Source: PLoS One. 2019 Sep 20;14(9):e0222828. doi: 10.1371/journal.pone.0222828 (PMC6754166; doi:10.1371/journal.pone.0222828)
Supplement: S31 File — Model output for life expectancy under the “optimized implementation” strategy assuming that dose dense is used on all primary cytoreductive surgery patients who were suboptimally cytoreduced and that it confers a survival benefit (HR = 0.79). (TXT) [file pone.0222828.s031.txt]

Implementation Strategy:
Optimal WithDoseDense
ID	LifeExpectancyInMonths
1	82.5
2	83.5
3	402.5
4	120.5
5	52.5
6	4.5
7	56.5
8	28.5
9	84.5
10	77.5
11	30.5
12	14.5
13	55.5
14	104.5
15	25.5
16	49.5
17	50.5
18	73.5
19	417.5
20	18.5
21	125.5
22	22.5
23	77.5
24	3.5
25	358.5
26	351.5
27	61.5
28	111.5
29	0.5
30	55.5
31	22.5
32	0.5
33	79.5
34	101.5
35	96.5
36	3.5
37	375.5
38	50.5
39	63.5
40	214.5
41	90.5
42	130.5
43	23.5
44	55.5
45	206.5
46	87.5
47	22.5
48	83.5
49	120.5
50	0.5
51	293.5
52	59.5
53	0.5
54	23.5
55	41.5
56	79.5
57	45.5
58	79.5
59	89.5
60	36.5
61	117.5
62	22.5
63	137.5
64	27.5
65	54.5
66	35.5
67	18.5
68	51.5
69	0.5
70	31.5
71	42.5
72	38.5
73	271.5
74	33.5
75	18.5
76	81.5
77	0.5
78	69.5
79	34.5
80	74.5
81	25.5
82	64.5
83	248.5
84	172.5
85	119.5
86	0.5
87	64.5
88	2.5
89	19.5
90	0.5
91	62.5
92	1.5
93	243.5
94	9.5
95	51.5
96	50.5
97	26.5
98	25.5
99	22.5
100	21.5
101	333.5
102	19.5
103	277.5
104	178.5
105	27.5
106	37.5
107	33.5
108	65.5
109	31.5
110	5.5
111	16.5
112	170.5
113	32.5
114	19.5
115	383.5
116	24.5
117	48.5
118	13.5
119	38.5
120	368.5
121	11.5
122	49.5
123	56.5
124	46.5
125	42.5
126	109.5
127	58.5
128	162.5
129	30.5
130	387.5
131	26.5
132	111.5
133	207.5
134	58.5
135	22.5
136	60.5
137	444.5
138	32.5
139	231.5
140	23.5
141	68.5
142	28.5
143	14.5
144	57.5
145	18.5
146	89.5
147	88.5
148	50.5
149	44.5
150	371.5
151	15.5
152	91.5
153	49.5
154	138.5
155	313.5
156	54.5
157	33.5
158	33.5
159	2.5
160	117.5
161	3.5
162	78.5
163	67.5
164	55.5
165	0.5
166	198.5
167	91.5
168	71.5
169	28.5
170	16.5
171	125.5
172	80.5
173	28.5
174	62.5
175	28.5
176	12.5
177	25.5
178	46.5
179	72.5
180	44.5
181	79.5
182	2.5
183	417.5
184	32.5
185	65.5
186	24.5
187	139.5
188	375.5
189	20.5
190	117.5
191	444.5
192	17.5
193	70.5
194	73.5
195	55.5
196	1.5
197	48.5
198	30.5
199	306.5
200	118.5
201	258.5
202	44.5
203	17.5
204	84.5
205	91.5
206	38.5
207	52.5
208	26.5
209	80.5
210	51.5
211	12.5
212	11.5
213	0.5
214	412.5
215	18.5
216	99.5
217	58.5
218	106.5
219	63.5
220	77.5
221	173.5
222	31.5
223	3.5
224	38.5
225	20.5
226	353.5
227	68.5
228	57.5
229	11.5
230	41.5
231	31.5
232	110.5
233	54.5
234	0.5
235	54.5
236	42.5
237	34.5
238	121.5
239	33.5
240	133.5
241	23.5
242	45.5
243	50.5
244	76.5
245	18.5
246	65.5
247	26.5
248	65.5
249	103.5
250	93.5
251	113.5
252	136.5
253	68.5
254	9.5
255	76.5
256	55.5
257	32.5
258	274.5
259	46.5
260	2.5
261	40.5
262	255.5
263	21.5
264	233.5
265	25.5
266	21.5
267	100.5
268	16.5
269	15.5
270	23.5
271	40.5
272	99.5
273	18.5
274	19.5
275	28.5
276	62.5
277	11.5
278	0.5
279	50.5
280	25.5
281	86.5
282	34.5
283	23.5
284	14.5
285	20.5
286	47.5
287	141.5
288	125.5
289	23.5
290	9.5
291	444.5
292	49.5
293	23.5
294	43.5
295	21.5
296	64.5
297	6.5
298	56.5
299	18.5
300	114.5
301	20.5
302	33.5
303	105.5
304	28.5
305	98.5
306	33.5
307	23.5
308	26.5
309	184.5
310	2.5
311	48.5
312	7.5
313	61.5
314	28.5
315	0.5
316	41.5
317	0.5
318	49.5
319	28.5
320	49.5
321	33.5
322	27.5
323	35.5
324	40.5
325	384.5
326	0.5
327	88.5
328	15.5
329	43.5
330	109.5
331	35.5
332	87.5
333	12.5
334	34.5
335	330.5
336	49.5
337	54.5
338	6.5
339	38.5
340	69.5
341	3.5
342	76.5
343	24.5
344	112.5
345	40.5
346	70.5
347	56.5
348	136.5
349	138.5
350	31.5
351	54.5
352	18.5
353	32.5
354	103.5
355	113.5
356	139.5
357	17.5
358	14.5
359	282.5
360	84.5
361	94.5
362	17.5
363	30.5
364	90.5
365	101.5
366	67.5
367	9.5
368	28.5
369	75.5
370	128.5
371	110.5
372	45.5
373	78.5
374	23.5
375	3.5
376	20.5
377	124.5
378	28.5
379	28.5
380	46.5
381	92.5
382	76.5
383	35.5
384	35.5
385	97.5
386	18.5
387	12.5
388	27.5
389	24.5
390	433.5
391	336.5
392	33.5
393	43.5
394	104.5
395	57.5
396	34.5
397	15.5
398	34.5
399	293.5
400	11.5
401	3.5
402	62.5
403	42.5
404	65.5
405	48.5
406	94.5
407	70.5
408	70.5
409	113.5
410	129.5
411	11.5
412	112.5
413	29.5
414	4.5
415	306.5
416	54.5
417	275.5
418	95.5
419	31.5
420	84.5
421	0.5
422	8.5
423	33.5
424	34.5
425	20.5
426	16.5
427	298.5
428	73.5
429	35.5
430	21.5
431	58.5
432	16.5
433	26.5
434	444.5
435	136.5
436	77.5
437	71.5
438	44.5
439	372.5
440	77.5
441	97.5
442	11.5
443	20.5
444	34.5
445	60.5
446	44.5
447	130.5
448	132.5
449	66.5
450	76.5
451	20.5
452	36.5
453	46.5
454	53.5
455	60.5
456	43.5
457	112.5
458	11.5
459	7.5
460	19.5
461	30.5
462	17.5
463	47.5
464	90.5
465	27.5
466	112.5
467	46.5
468	117.5
469	82.5
470	137.5
471	57.5
472	10.5
473	51.5
474	65.5
475	11.5
476	48.5
477	11.5
478	3.5
479	55.5
480	48.5
481	142.5
482	59.5
483	10.5
484	123.5
485	0.5
486	90.5
487	78.5
488	127.5
489	58.5
490	18.5
491	57.5
492	401.5
493	107.5
494	30.5
495	126.5
496	28.5
497	245.5
498	24.5
499	9.5
500	148.5
501	80.5
502	54.5
503	18.5
504	60.5
505	81.5
506	53.5
507	140.5
508	3.5
509	70.5
510	31.5
511	16.5
512	128.5
513	28.5
514	112.5
515	347.5
516	61.5
517	14.5
518	101.5
519	100.5
520	76.5
521	301.5
522	55.5
523	284.5
524	368.5
525	336.5
526	31.5
527	62.5
528	112.5
529	70.5
530	31.5
531	42.5
532	152.5
533	19.5
534	45.5
535	109.5
536	34.5
537	257.5
538	74.5
539	138.5
540	13.5
541	47.5
542	34.5
543	46.5
544	84.5
545	13.5
546	28.5
547	404.5
548	26.5
549	53.5
550	308.5
551	9.5
552	75.5
553	5.5
554	50.5
555	19.5
556	142.5
557	136.5
558	2.5
559	99.5
560	18.5
561	95.5
562	22.5
563	3.5
564	11.5
565	100.5
566	79.5
567	22.5
568	74.5
569	14.5
570	44.5
571	10.5
572	327.5
573	25.5
574	3.5
575	76.5
576	257.5
577	19.5
578	29.5
579	24.5
580	33.5
581	23.5
582	59.5
583	48.5
584	16.5
585	18.5
586	35.5
587	48.5
588	22.5
589	2.5
590	33.5
591	32.5
592	293.5
593	23.5
594	58.5
595	32.5
596	71.5
597	102.5
598	111.5
599	46.5
600	16.5
601	49.5
602	22.5
603	71.5
604	11.5
605	95.5
606	0.5
607	75.5
608	29.5
609	0.5
610	255.5
611	66.5
612	19.5
613	45.5
614	137.5
615	56.5
616	15.5
617	28.5
618	26.5
619	332.5
620	102.5
621	41.5
622	110.5
623	51.5
624	35.5
625	56.5
626	48.5
627	1.5
628	19.5
629	42.5
630	7.5
631	28.5
632	28.5
633	383.5
634	32.5
635	233.5
636	15.5
637	33.5
638	302.5
639	273.5
640	56.5
641	45.5
642	44.5
643	55.5
644	110.5
645	0.5
646	35.5
647	33.5
648	236.5
649	53.5
650	23.5
651	26.5
652	29.5
653	68.5
654	124.5
655	43.5
656	47.5
657	1.5
658	46.5
659	69.5
660	7.5
661	395.5
662	122.5
663	84.5
664	310.5
665	59.5
666	125.5
667	43.5
668	29.5
669	104.5
670	90.5
671	73.5
672	45.5
673	70.5
674	33.5
675	44.5
676	17.5
677	81.5
678	31.5
679	198.5
680	31.5
681	296.5
682	41.5
683	87.5
684	96.5
685	56.5
686	82.5
687	360.5
688	95.5
689	8.5
690	65.5
691	125.5
692	361.5
693	401.5
694	315.5
695	124.5
696	38.5
697	339.5
698	32.5
699	71.5
700	188.5
701	60.5
702	107.5
703	11.5
704	171.5
705	62.5
706	12.5
707	80.5
708	28.5
709	62.5
710	97.5
711	17.5
712	82.5
713	51.5
714	40.5
715	0.5
716	76.5
717	143.5
718	61.5
719	120.5
720	86.5
721	25.5
722	42.5
723	22.5
724	35.5
725	70.5
726	21.5
727	45.5
728	62.5
729	1.5
730	32.5
731	27.5
732	16.5
733	48.5
734	114.5
735	15.5
736	62.5
737	77.5
738	18.5
739	61.5
740	82.5
741	53.5
742	15.5
743	45.5
744	411.5
745	1.5
746	0.5
747	31.5
748	150.5
749	44.5
750	31.5
751	107.5
752	77.5
753	40.5
754	62.5
755	24.5
756	143.5
757	321.5
758	52.5
759	44.5
760	15.5
761	54.5
762	4.5
763	275.5
764	1.5
765	203.5
766	9.5
767	2.5
768	61.5
769	37.5
770	51.5
771	69.5
772	70.5
773	13.5
774	2.5
775	115.5
776	15.5
777	34.5
778	28.5
779	32.5
780	28.5
781	119.5
782	197.5
783	7.5
784	98.5
785	83.5
786	16.5
787	25.5
788	40.5
789	28.5
790	134.5
791	17.5
792	273.5
793	46.5
794	31.5
795	136.5
796	27.5
797	52.5
798	61.5
799	84.5
800	372.5
801	22.5
802	40.5
803	82.5
804	64.5
805	78.5
806	258.5
807	28.5
808	280.5
809	268.5
810	56.5
811	107.5
812	108.5
813	64.5
814	56.5
815	22.5
816	7.5
817	65.5
818	64.5
819	18.5
820	67.5
821	289.5
822	11.5
823	363.5
824	4.5
825	198.5
826	46.5
827	57.5
828	56.5
829	34.5
830	1.5
831	127.5
832	14.5
833	17.5
834	22.5
835	52.5
836	93.5
837	62.5
838	59.5
839	9.5
840	30.5
841	25.5
842	73.5
843	61.5
844	102.5
845	14.5
846	81.5
847	46.5
848	358.5
849	162.5
850	23.5
851	80.5
852	21.5
853	19.5
854	63.5
855	73.5
856	0.5
857	29.5
858	29.5
859	65.5
860	25.5
861	90.5
862	386.5
863	3.5
864	46.5
865	76.5
866	176.5
867	30.5
868	115.5
869	22.5
870	15.5
871	1.5
872	55.5
873	73.5
874	0.5
875	340.5
876	32.5
877	286.5
878	21.5
879	27.5
880	124.5
881	57.5
882	85.5
883	3.5
884	38.5
885	38.5
886	21.5
887	2.5
888	21.5
889	62.5
890	51.5
891	142.5
892	82.5
893	0.5
894	3.5
895	34.5
896	16.5
897	40.5
898	52.5
899	117.5
900	89.5
901	0.5
902	430.5
903	7.5
904	18.5
905	45.5
906	101.5
907	50.5
908	44.5
909	46.5
910	104.5
911	351.5
912	77.5
913	70.5
914	0.5
915	13.5
916	69.5
917	74.5
918	52.5
919	32.5
920	38.5
921	181.5
922	168.5
923	55.5
924	419.5
925	63.5
926	67.5
927	0.5
928	20.5
929	125.5
930	168.5
931	43.5
932	389.5
933	71.5
934	234.5
935	28.5
936	126.5
937	42.5
938	294.5
939	23.5
940	38.5
941	66.5
942	206.5
943	32.5
944	57.5
945	136.5
946	326.5
947	28.5
948	6.5
949	53.5
950	73.5
951	20.5
952	9.5
953	0.5
954	32.5
955	48.5
956	19.5
957	50.5
958	441.5
959	22.5
960	104.5
961	361.5
962	14.5
963	15.5
964	53.5
965	55.5
966	18.5
967	61.5
968	3.5
969	24.5
970	22.5
971	33.5
972	4.5
973	109.5
974	41.5
975	24.5
976	25.5
977	35.5
978	20.5
979	5.5
980	75.5
981	2.5
982	2.5
983	75.5
984	86.5
985	27.5
986	85.5
987	245.5
988	0.5
989	25.5
990	76.5
991	126.5
992	26.5
993	34.5
994	104.5
995	43.5
996	110.5
997	60.5
998	67.5
999	41.5
1000	134.5
1001	7.5
1002	96.5
1003	42.5
1004	317.5
1005	68.5
1006	34.5
1007	39.5
1008	141.5
1009	293.5
1010	94.5
1011	23.5
1012	129.5
1013	40.5
1014	44.5
1015	18.5
1016	105.5
1017	29.5
1018	73.5
1019	28.5
1020	104.5
1021	17.5
1022	28.5
1023	33.5
1024	285.5
1025	30.5
1026	111.5
1027	244.5
1028	381.5
1029	31.5
1030	101.5
1031	10.5
1032	74.5
1033	13.5
1034	32.5
1035	197.5
1036	16.5
1037	106.5
1038	419.5
1039	95.5
1040	26.5
1041	1.5
1042	205.5
1043	46.5
1044	125.5
1045	18.5
1046	17.5
1047	16.5
1048	17.5
1049	23.5
1050	1.5
1051	18.5
1052	21.5
1053	6.5
1054	320.5
1055	134.5
1056	35.5
1057	126.5
1058	32.5
1059	124.5
1060	0.5
1061	0.5
1062	28.5
1063	47.5
1064	57.5
1065	57.5
1066	46.5
1067	54.5
1068	222.5
1069	103.5
1070	34.5
1071	112.5
1072	1.5
1073	13.5
1074	18.5
1075	63.5
1076	44.5
1077	52.5
1078	58.5
1079	5.5
1080	41.5
1081	20.5
1082	33.5
1083	93.5
1084	103.5
1085	8.5
1086	357.5
1087	35.5
1088	348.5
1089	325.5
1090	66.5
1091	18.5
1092	35.5
1093	42.5
1094	78.5
1095	43.5
1096	35.5
1097	29.5
1098	47.5
1099	30.5
1100	83.5
1101	54.5
1102	101.5
1103	244.5
1104	120.5
1105	180.5
1106	35.5
1107	10.5
1108	338.5
1109	51.5
1110	51.5
1111	322.5
1112	30.5
1113	29.5
1114	61.5
1115	22.5
1116	53.5
1117	21.5
1118	97.5
1119	7.5
1120	49.5
1121	21.5
1122	40.5
1123	43.5
1124	75.5
1125	100.5
1126	38.5
1127	23.5
1128	41.5
1129	74.5
1130	69.5
1131	48.5
1132	12.5
1133	88.5
1134	63.5
1135	20.5
1136	33.5
1137	54.5
1138	130.5
1139	31.5
1140	17.5
1141	65.5
1142	290.5
1143	2.5
1144	137.5
1145	308.5
1146	204.5
1147	15.5
1148	33.5
1149	130.5
1150	41.5
1151	17.5
1152	54.5
1153	375.5
1154	1.5
1155	0.5
1156	58.5
1157	99.5
1158	44.5
1159	137.5
1160	78.5
1161	66.5
1162	21.5
1163	84.5
1164	87.5
1165	13.5
1166	53.5
1167	50.5
1168	22.5
1169	18.5
1170	43.5
1171	82.5
1172	50.5
1173	391.5
1174	45.5
1175	43.5
1176	400.5
1177	81.5
1178	34.5
1179	34.5
1180	25.5
1181	83.5
1182	41.5
1183	87.5
1184	316.5
1185	235.5
1186	294.5
1187	101.5
1188	41.5
1189	120.5
1190	22.5
1191	22.5
1192	43.5
1193	29.5
1194	28.5
1195	106.5
1196	49.5
1197	82.5
1198	71.5
1199	38.5
1200	14.5
1201	86.5
1202	64.5
1203	65.5
1204	45.5
1205	18.5
1206	28.5
1207	330.5
1208	56.5
1209	20.5
1210	13.5
1211	2.5
1212	15.5
1213	106.5
1214	24.5
1215	142.5
1216	9.5
1217	128.5
1218	72.5
1219	42.5
1220	34.5
1221	32.5
1222	82.5
1223	56.5
1224	47.5
1225	40.5
1226	27.5
1227	35.5
1228	41.5
1229	52.5
1230	25.5
1231	108.5
1232	30.5
1233	30.5
1234	124.5
1235	35.5
1236	431.5
1237	276.5
1238	41.5
1239	32.5
1240	42.5
1241	37.5
1242	42.5
1243	0.5
1244	157.5
1245	326.5
1246	54.5
1247	99.5
1248	30.5
1249	69.5
1250	21.5
1251	333.5
1252	14.5
1253	17.5
1254	46.5
1255	28.5
1256	48.5
1257	127.5
1258	108.5
1259	70.5
1260	112.5
1261	27.5
1262	31.5
1263	287.5
1264	17.5
1265	11.5
1266	14.5
1267	288.5
1268	53.5
1269	57.5
1270	34.5
1271	405.5
1272	72.5
1273	23.5
1274	355.5
1275	35.5
1276	28.5
1277	18.5
1278	34.5
1279	100.5
1280	54.5
1281	76.5
1282	94.5
1283	57.5
1284	11.5
1285	0.5
1286	0.5
1287	24.5
1288	35.5
1289	31.5
1290	19.5
1291	383.5
1292	10.5
1293	114.5
1294	53.5
1295	60.5
1296	12.5
1297	351.5
1298	313.5
1299	46.5
1300	95.5
1301	32.5
1302	19.5
1303	31.5
1304	122.5
1305	80.5
1306	17.5
1307	24.5
1308	13.5
1309	266.5
1310	21.5
1311	428.5
1312	52.5
1313	34.5
1314	0.5
1315	36.5
1316	63.5
1317	59.5
1318	41.5
1319	25.5
1320	41.5
1321	119.5
1322	114.5
1323	40.5
1324	84.5
1325	33.5
1326	80.5
1327	59.5
1328	27.5
1329	18.5
1330	124.5
1331	36.5
1332	104.5
1333	68.5
1334	47.5
1335	11.5
1336	47.5
1337	8.5
1338	6.5
1339	58.5
1340	249.5
1341	3.5
1342	21.5
1343	53.5
1344	121.5
1345	108.5
1346	18.5
1347	87.5
1348	83.5
1349	53.5
1350	17.5
1351	59.5
1352	42.5
1353	53.5
1354	45.5
1355	74.5
1356	109.5
1357	41.5
1358	293.5
1359	264.5
1360	149.5
1361	42.5
1362	12.5
1363	79.5
1364	0.5
1365	45.5
1366	84.5
1367	45.5
1368	28.5
1369	289.5
1370	2.5
1371	11.5
1372	109.5
1373	13.5
1374	55.5
1375	68.5
1376	0.5
1377	24.5
1378	13.5
1379	46.5
1380	31.5
1381	62.5
1382	6.5
1383	9.5
1384	257.5
1385	373.5
1386	17.5
1387	65.5
1388	64.5
1389	277.5
1390	6.5
1391	12.5
1392	210.5
1393	21.5
1394	54.5
1395	35.5
1396	22.5
1397	22.5
1398	351.5
1399	38.5
1400	16.5
1401	54.5
1402	27.5
1403	19.5
1404	10.5
1405	17.5
1406	0.5
1407	69.5
1408	70.5
1409	98.5
1410	230.5
1411	61.5
1412	0.5
1413	64.5
1414	43.5
1415	29.5
1416	72.5
1417	151.5
1418	13.5
1419	46.5
1420	19.5
1421	111.5
1422	0.5
1423	275.5
1424	201.5
1425	46.5
1426	59.5
1427	0.5
1428	40.5
1429	365.5
1430	14.5
1431	45.5
1432	3.5
1433	66.5
1434	228.5
1435	21.5
1436	27.5
1437	359.5
1438	52.5
1439	32.5
1440	127.5
1441	48.5
1442	21.5
1443	13.5
1444	360.5
1445	45.5
1446	8.5
1447	52.5
1448	86.5
1449	41.5
1450	12.5
1451	43.5
1452	71.5
1453	47.5
1454	41.5
1455	110.5
1456	34.5
1457	69.5
1458	57.5
1459	80.5
1460	15.5
1461	18.5
1462	14.5
1463	89.5
1464	49.5
1465	40.5
1466	33.5
1467	9.5
1468	110.5
1469	120.5
1470	31.5
1471	41.5
1472	336.5
1473	31.5
1474	38.5
1475	73.5
1476	84.5
1477	34.5
1478	51.5
1479	130.5
1480	109.5
1481	57.5
1482	19.5
1483	10.5
1484	31.5
1485	277.5
1486	64.5
1487	92.5
1488	45.5
1489	25.5
1490	18.5
1491	29.5
1492	82.5
1493	156.5
1494	127.5
1495	62.5
1496	69.5
1497	17.5
1498	29.5
1499	114.5
1500	53.5
1501	64.5
1502	322.5
1503	33.5
1504	18.5
1505	40.5
1506	23.5
1507	36.5
1508	21.5
1509	22.5
1510	75.5
1511	88.5
1512	54.5
1513	22.5
1514	74.5
1515	73.5
1516	17.5
1517	34.5
1518	311.5
1519	20.5
1520	95.5
1521	45.5
1522	103.5
1523	100.5
1524	17.5
1525	62.5
1526	335.5
1527	89.5
1528	89.5
1529	59.5
1530	239.5
1531	0.5
1532	23.5
1533	32.5
1534	56.5
1535	132.5
1536	3.5
1537	58.5
1538	20.5
1539	347.5
1540	39.5
1541	52.5
1542	65.5
1543	31.5
1544	44.5
1545	0.5
1546	134.5
1547	2.5
1548	63.5
1549	28.5
1550	17.5
1551	68.5
1552	70.5
1553	20.5
1554	0.5
1555	92.5
1556	110.5
1557	3.5
1558	69.5
1559	34.5
1560	141.5
1561	30.5
1562	94.5
1563	51.5
1564	34.5
1565	88.5
1566	107.5
1567	26.5
1568	5.5
1569	28.5
1570	388.5
1571	22.5
1572	16.5
1573	30.5
1574	27.5
1575	27.5
1576	25.5
1577	42.5
1578	33.5
1579	299.5
1580	52.5
1581	42.5
1582	62.5
1583	28.5
1584	69.5
1585	16.5
1586	156.5
1587	77.5
1588	94.5
1589	130.5
1590	47.5
1591	136.5
1592	41.5
1593	23.5
1594	21.5
1595	71.5
1596	354.5
1597	15.5
1598	35.5
1599	98.5
1600	24.5
1601	26.5
1602	355.5
1603	36.5
1604	27.5
1605	43.5
1606	45.5
1607	444.5
1608	41.5
1609	45.5
1610	13.5
1611	19.5
1612	0.5
1613	34.5
1614	73.5
1615	90.5
1616	41.5
1617	13.5
1618	110.5
1619	13.5
1620	25.5
1621	196.5
1622	395.5
1623	72.5
1624	30.5
1625	277.5
1626	68.5
1627	30.5
1628	13.5
1629	33.5
1630	65.5
1631	22.5
1632	69.5
1633	139.5
1634	283.5
1635	23.5
1636	8.5
1637	55.5
1638	48.5
1639	26.5
1640	23.5
1641	282.5
1642	35.5
1643	89.5
1644	86.5
1645	133.5
1646	66.5
1647	28.5
1648	94.5
1649	61.5
1650	17.5
1651	0.5
1652	43.5
1653	22.5
1654	83.5
1655	0.5
1656	38.5
1657	121.5
1658	9.5
1659	50.5
1660	25.5
1661	34.5
1662	12.5
1663	91.5
1664	5.5
1665	45.5
1666	5.5
1667	54.5
1668	11.5
1669	27.5
1670	43.5
1671	127.5
1672	2.5
1673	104.5
1674	36.5
1675	22.5
1676	65.5
1677	18.5
1678	420.5
1679	2.5
1680	137.5
1681	2.5
1682	108.5
1683	34.5
1684	31.5
1685	22.5
1686	75.5
1687	53.5
1688	291.5
1689	26.5
1690	215.5
1691	23.5
1692	18.5
1693	93.5
1694	258.5
1695	35.5
1696	347.5
1697	3.5
1698	25.5
1699	36.5
1700	64.5
1701	91.5
1702	25.5
1703	65.5
1704	13.5
1705	20.5
1706	103.5
1707	3.5
1708	35.5
1709	93.5
1710	51.5
1711	52.5
1712	81.5
1713	66.5
1714	36.5
1715	99.5
1716	34.5
1717	27.5
1718	80.5
1719	9.5
1720	28.5
1721	87.5
1722	400.5
1723	17.5
1724	115.5
1725	17.5
1726	16.5
1727	6.5
1728	84.5
1729	19.5
1730	48.5
1731	119.5
1732	57.5
1733	24.5
1734	87.5
1735	38.5
1736	23.5
1737	131.5
1738	63.5
1739	10.5
1740	31.5
1741	28.5
1742	2.5
1743	397.5
1744	414.5
1745	64.5
1746	387.5
1747	118.5
1748	22.5
1749	117.5
1750	26.5
1751	64.5
1752	35.5
1753	20.5
1754	30.5
1755	20.5
1756	11.5
1757	106.5
1758	32.5
1759	15.5
1760	108.5
1761	57.5
1762	28.5
1763	60.5
1764	131.5
1765	19.5
1766	3.5
1767	33.5
1768	32.5
1769	29.5
1770	33.5
1771	22.5
1772	29.5
1773	25.5
1774	63.5
1775	285.5
1776	119.5
1777	49.5
1778	10.5
1779	12.5
1780	143.5
1781	35.5
1782	5.5
1783	258.5
1784	28.5
1785	69.5
1786	16.5
1787	81.5
1788	72.5
1789	267.5
1790	59.5
1791	14.5
1792	12.5
1793	78.5
1794	32.5
1795	45.5
1796	85.5
1797	34.5
1798	65.5
1799	20.5
1800	14.5
1801	137.5
1802	25.5
1803	139.5
1804	238.5
1805	14.5
1806	331.5
1807	38.5
1808	75.5
1809	0.5
1810	49.5
1811	112.5
1812	92.5
1813	94.5
1814	59.5
1815	132.5
1816	133.5
1817	28.5
1818	108.5
1819	48.5
1820	53.5
1821	23.5
1822	126.5
1823	34.5
1824	44.5
1825	427.5
1826	104.5
1827	10.5
1828	0.5
1829	0.5
1830	117.5
1831	5.5
1832	247.5
1833	131.5
1834	14.5
1835	54.5
1836	41.5
1837	28.5
1838	94.5
1839	87.5
1840	88.5
1841	19.5
1842	73.5
1843	66.5
1844	3.5
1845	29.5
1846	15.5
1847	15.5
1848	42.5
1849	41.5
1850	45.5
1851	195.5
1852	46.5
1853	32.5
1854	37.5
1855	396.5
1856	140.5
1857	144.5
1858	23.5
1859	142.5
1860	27.5
1861	11.5
1862	22.5
1863	248.5
1864	86.5
1865	38.5
1866	115.5
1867	54.5
1868	99.5
1869	128.5
1870	55.5
1871	69.5
1872	56.5
1873	59.5
1874	17.5
1875	18.5
1876	95.5
1877	87.5
1878	65.5
1879	382.5
1880	86.5
1881	24.5
1882	12.5
1883	20.5
1884	134.5
1885	54.5
1886	21.5
1887	312.5
1888	10.5
1889	13.5
1890	47.5
1891	76.5
1892	99.5
1893	102.5
1894	79.5
1895	121.5
1896	33.5
1897	114.5
1898	31.5
1899	22.5
1900	248.5
1901	169.5
1902	395.5
1903	8.5
1904	130.5
1905	0.5
1906	98.5
1907	22.5
1908	18.5
1909	19.5
1910	6.5
1911	59.5
1912	12.5
1913	13.5
1914	59.5
1915	0.5
1916	57.5
1917	14.5
1918	55.5
1919	48.5
1920	126.5
1921	60.5
1922	43.5
1923	41.5
1924	80.5
1925	30.5
1926	31.5
1927	24.5
1928	261.5
1929	2.5
1930	67.5
1931	301.5
1932	14.5
1933	28.5
1934	62.5
1935	47.5
1936	81.5
1937	65.5
1938	75.5
1939	351.5
1940	53.5
1941	77.5
1942	110.5
1943	24.5
1944	108.5
1945	358.5
1946	26.5
1947	0.5
1948	32.5
1949	96.5
1950	2.5
1951	20.5
1952	85.5
1953	16.5
1954	84.5
1955	57.5
1956	106.5
1957	31.5
1958	12.5
1959	107.5
1960	13.5
1961	42.5
1962	34.5
1963	47.5
1964	333.5
1965	326.5
1966	18.5
1967	54.5
1968	60.5
1969	36.5
1970	26.5
1971	35.5
1972	65.5
1973	142.5
1974	34.5
1975	76.5
1976	22.5
1977	55.5
1978	7.5
1979	19.5
1980	78.5
1981	13.5
1982	93.5
1983	284.5
1984	58.5
1985	68.5
1986	60.5
1987	100.5
1988	29.5
1989	38.5
1990	51.5
1991	9.5
1992	31.5
1993	23.5
1994	71.5
1995	22.5
1996	21.5
1997	46.5
[truncated: 998,000+ more rows]
